# Supplementary material for: Cholesterol-lowering effects of oats induced by microbially produced phenolic metabolites in metabolic syndrome: a randomized controlled trial
Source: Nat Commun. 2026 Jan 14;17:598. doi: 10.1038/s41467-026-68303-9 (PMC12808737; doi:10.1038/s41467-026-68303-9)
Supplement: Supplementary file 3 — Supplementary Data 1 [file 41467_2026_68303_MOESM3_ESM.xlsx]

## Sheet: Legend
Legend
Supplementary Data 1a:	Metabolic baseline characteristics of the subjects in the short-term intervention
Supplementary Data 1b:	Habitual diet of the subjects in the short-term intervention, assessed with food frequency questionnaire (FFQ)
Supplementary Data 1c:	Metabolic baseline characteristics of the subjects in the six-week intervention
Supplementary Data 1d:	Habitual diet of the subjects in the six-week intervention, assessed with food frequency questionnaire (FFQ)

## Sheet: Supplementary Data 1a
Supplementary Data 1a: Metabolic baseline characteristics of the subjects in the short-term intervention
	Total (n = 32)	CG (n = 15)	OG (n = 17)	∆	T	df	P
Anthropometrics
Weight, kg	94.1 ± 12.2	97.3 ± 12.8	91.2 ± 11.2	6.1 ± 4.2	1.446	30	0.158
BMI, kg/m²	32.0 ± 3.3	32.8 ± 3.6	31.3 ± 2.9	1.5 ± 1.2	1.279	30	0.211
WC, cm	106.6 ± 9.4	111.0 ± 8.8	102.8 ± 8.3	8.1 ± 3.0	2.679	30	0.012*
WHtR	0.62 ± 0.05	0.65 ± 0.06	0.60 ± 0.09	0.04 ± 0.02	2.466	30	0.020*
Body fat, %	38.9 (10.6)	36.6 (10.7)	40.1 (10.9)	-0.00 ± 0.03	-0.119	30	0.906
REE, kcal/da	1,834 ± 287	1,937 ± 309	1,738 ± 235	199 ± 98	2.031	29	0.052
SBP, mmHg	143.3 ± 15.0	148.5 ± 18.3	138.7 ± 9.7	9.8 ± 5.3	1.861	20.68	0.077
DBP, mmHg	93.9 ± 12.1	93.9 ± 16.2	93.8 ± 7.2	0.1 ± 4.5	0.017	18.742	0.987
Pulse, beats/min	62.3 (11.8)	63.0 (16.3)	62.0 (8.5)	0.02 ± 0.03	0.79	19.661	0.439
Lipid metabolism
TC, mg/dL	223.1 ± 51.2	205.3 ± 30.6	238.8 ± 60.8	-33.5 ± 16.7	-2.003	24.21	0.056
LDL-C, mg/dL	153.4 ± 44.1	135.9 ± 28.6	168.9 ± 50.1	-33.1 ± 14.2	-2.327	25.946	0.028*
HDL-C, mg/dL	50.3 ± 9.8	48.9 ± 7.9	51.5 ± 11.3	2.6 ± 3.5	-0.744	30	0.463
TG, mg/dL	152.5 (65)	153.0 (97.0)	152.0 (49.0)	0.00 ± 0.06	0.036	30	0.972
NEFAs, mmol/L	0.69 (0.38)	0.67 (0.54)	0.70 (0.29)	0.00 ± 0.06	0.073	30	0.943
Lipase, U/L	35.6 ± 9.1	35.6 ± 8.3	35.6 ± 10.1	0.0 ± 3.3	0.004	30	0.997
Bilirubin, mg/dL	0.58 (0.26)	0.58 (0.18)	0.51 (0.41)	-0.05 ± 0.08	-0.614	30	0.544
γ-GT, U/L	30.0 (42.5)	38.0 (68.0)	29.0 (26.0)	0.11 ± 0.12	0.938	30	0.356
ALT, U/L	31.3 ± 13.2	38.0 ± 15.2	25.5 ± 7.7	12.5 ± 4.2	2.993	30	0.005**
AST, U/L	25.0 (13.8)	30.0 (13.0)	19.0 (9.5)	0.11 ± 0.05	2.264	30	0.031*
Glucose metabolism
Glucose, mg/dL	98.7 ± 10.0	99.5 ± 10.4	98.0 ± 9.8	1.5 ± 3.6	0.41	30	0.685
Insulin, mU/L	15.8 (11.9)	18.4 (10.6)	14.1 (11.7)	0.07 ± 0.08	0.938	30	0.356
HOMA-IR	3.9 (3.1)	4.1 (2.3)	3.3 (.7)	0.08 ± 0.08	0.953	30	0.348
HbA1c, %	5.6 ± 0.3	5.5 ± 0.2	5.5 ± 0.3	0.0 ± 0.1	-0.063	30	0.95
hsCRP, mg/dL	2.22 (2.95)	1.8 (3.4)	2.3 (2.9)	-0.09 ± 0.13	-0.744	30	0.463
Kidney function
Creatinine, mg/dL	0.82 (0.25)	0.84 (0.19)	0.80 (0.26)	0.00 ± 0.03	0.001	30	0.999
GFR, mL/min	86.5 ± 13.9	88.2 ± 9.7	85.0 ± 16.9	3.2 ± 4.8	0.663	26.124	0.513
Urea, mg/dL	30.3 (12.0)	30.7 (13.7)	29.8 (11.5)	-0.01 ± 0.04	-0.2	30	0.843
Uric acid, mg/dL	6.1 ± 1.3	6.3 ± 1.2	5.9 ± 1.4	0.4 ± 0.5	0.86	30	0.396
Data are presented as mean ± SD or median (IQR) depending on data distribution. Mean differences (∆) ± differences for standard error, T-values, degress of freedom (df) and P-values refer to two-sided unpaired Student's t-test performed with original or log-transformed data depending on data distribution. Abbreviations: ALT, alanine transaminase; AST, aspartate transaminase; BMI, body mass index;…

## Sheet: Supplementary Data 1b
Supplementary Data 1b: Habitual diet of the subjects in the short-term intervention, assessed with food frequency questionnaire (FFQ)
	Total (n = 32)	CG (n = 15)	OG (n = 17)	∆	T	df	U	Z	P
Total energy, kcal/d	2,050 (905)	2,099 (1,549)	1,964 (769)	0.05 ± 0.05	0.936	30			0.357
Total protein, g/d	77.2 (34.22)	90.6 ± 34.2	76.8 ± 18.9	13.7 ± 9.6	1.429	30			0.163
Total fat, g/d	102.9 ± 32.1	110.2 ± 37.9	96.5 ± 25.5	13.7 ± 11.3	1.213	30			0.235
Total CH, g/d	176.0 (112.2)	207.6 (131.3)	172.1 (82.7)				108	-0.736	0.478
Total fiber, g/d	18.8 (8.1)	18.8 (10.1)	18.8 (6.6)	0.05 ± 0.05	1.079	30			0.289
Energy%
Protein	15.3 ± 2.4	15.4 ± 2.4	15.2 ± 2.5	0.2 ± 0.9	0.26	30			0.796
Fat	42.4 (5.0)	43.4 (3.0)	42.2 (6.9)				114	-0.51	0.628
CH	37.7 ± 5.6	37.7 ± 6.9	37.7 ± 4.2	0.0 ± 2.0	0.013	30			0.99
Data are presented as mean ± SD or median (IQR) depending on data distribution. Mean differences (∆) ± differences for standard errors, T-values and degress of freedom (df) refer to two-sided unpaired Student's t-test performed with original or log-transformed data depending on data distribution. U- and Z-values refer to two-sided Mann-Whitney-U test. P-values refer to two-sided unpaired Student'…

## Sheet: Supplementary Data 1c
Supplementary Data 1c: Metabolic baseline characteristics of the subjects in the six-week intervention
	Total (n = 34)	CG6w (n = 17)	OG6w (n = 17)	∆	T	df	U	Z	P
Anthropometrics
Weight, kg	94.2 ± 14.2	94.4 ± 16.6	94.0 ± 11.8	0.3 ± 4.9	0.0740297	32			0.941
BMI, kg/m²	31.6 ± 3.2	31.4 ± 3.6	31.9 ± 2.8	-0.4 ± 1.1	-0.401754	32			0.691
WC, cm	106.4 (8.4)	105.8 (7.5)	108.0 (9.0)				119.5	-0.861	0.394
WHtR	0.62 ± 0.04	0.62 ± 0.04	0.62 ± 0.04	0.00 ± 0.01	-0.339223	32			0.737
Body fata, %	41.5 ± 7.7	40.4 ± 8.5	42.4 ± 7.0	-2.0 ± 2.7	-0.738134	31			0.466
REE, kcal/d	1807.5 (520.0)	1,799.0 (534.0)	1,816.0 (525.5)	-0.00 0.03	-0.0813819	32			0.936
SBP, mmHg	136.1 ± 12.1	137.2 ± 11.5	134.9 ± 12.8	2.3 ± 4.2	0.555804	32			0.582
DBP, mmHg	87.3 ± 9.6	86.5 ± 10.0	88.0 ± 9.4	-1.5 ± 3.3	-0.452384	32			0.654
Pulse, beats/min	63.0 ± 9.8	62.5 ± 10.0	63.4 ± 10.0	-0.9 ± 3.4	-0.266575	32			0.792
Lipid metabolism
TC, mg/dL	211.8 ± 44.1	212.4 ± 42.6	211.2 ± 46.7	1.2 ± 15.3	0.0805071	32			0.936
LDL-C, mg/dL	139.1 ± 37.5	138.5 ± 37.9	139.7 ± 38.2	-1.2 ± 13.0	-0.0901729	32			0.929
HDL-C, mg/dL	49.0 (20.8)	54.5 ± 21.5	50.2 ± 12.4	4.4 ± 6.0	0.721934	32			0.476
TG, mg/dL	137.0 (69.0)	147.0 (88.5)	135.0 (56.5)	-0.02 ± 0.06	-0.327335	32			0.746
NEFAs, mmol/L	0.57(0.30)	0.57 (0.32)	0.59 (0.37)	-0.02 ± 0.05	-0.277849	32			0.783
Lipase, U/L	31.0 (15.5)	30.0 (15.0)	31.0 (16.0)	0.02 ± 0.06	0.355628	32			0.724
Bilirubin, mg/dL	0.50 (0.36)	0.54 (0.40)	0.49 (0.33)				130.5	-0.483	0.634
γ-GT, U/L	21.5 (17.5)	21.9 ± 9.7	26.1 ± 13.6	-4.1 ± 4.1	-1.01416	32			0.318
ALT, U/L	24.0 (14.0)	17.0 (13.0)	25.0 (25.5)	-0.20 ± 0.08	-2.48047	32			0.019*
AST, U/L	25.0 (10.0)	23.0 (10.5)	25.0 (10.0)	-0.05 ± 0.05	-0.910926	32			0.369
Glucose metabolism
Glucose, mg/dL	97.5 (13.5)	94.3 ± 5.8	105.1 ± 16.3	-10.8 ± 4.2	-2.57886	19.964			0.018*
Insulin, mU/L	14.4 (8.8)	14.0 (9.3)	14.9 (7.5)	-0.04 ± 0.08	-0.518376	32			0.608
HOMA-IR	3.6 (2.3)	3.1 (2.1)	3.9 (2.4)	-0.09 ± 0.09	-1.00264	32			0.324
HbA1c, %	5.6 (0.3)	5.6 (0.5)	5.6 (0.6)				110.5	263.5	0.245
hsCRP, mg/dL	2.0 (3.5)	1.9 (2.5)	2.6 (4.2)	-0.03 ± 0.15	-0.205784	28.4819			0.838
Kidney function
Creatinine, mg/dL	0.86 ± 0.15	0.89 ± 0.16	0.82 ± 0.13	0.07 ± 0.05	1.41389	32			0.167
GFR, mL/min	84.5 ± 10.2	81.2 ± 10.0	87.8 ± 9.6	-6.52 ± 3.36	-1.94209	32			0.061
Urea, mg/dL	29.7 ± 7.0	28.9 ± 7.4	30.5 ± 6.6	-1.61 ± 2.4	-0.668341	32			0.509
Uric acid, mg/dL	5.8 ± 1.4	5.8 ± 1.6	5.7 ± 1.1	0.15 ± 0.47	0.322642	29.1682			0.749
Data are presented as mean ± SD or median (IQR) depending on data distribution. Mean differences (∆) ± differences for standard errors, T-values and degress of freedom (df) refer to two-sided unpaired Student's t-test performed with original or log-transformed data depending on data distribution. U- and Z-values refer to two-sided Mann-Whitney-U test. P-values refer to two-sided unpaired Student'…

## Sheet: Supplementary Data 1d
Supplementary Data 1d: Habitual diet of the subjects in the six-week intervention, assessed with food frequency questionnaire (FFQ)
	Total (n = 34)	CG6w (n = 17)	OG6w (n = 17)	∆	T	df	P
Total energy, kcal/d	2,318.8 ± 689.7	2,311.8 ± 631.5	2,325.9 ± 763.1	-14.0 ± 240.2	-0.0583902	32	0.954
Total protein, g/d	83.0 ± 22.0	82.9 ± 22.5	83.2 ± 22.2	-0.3 ± 7.7	-0.0445284	32	0.965
Total fat, g/d	109.9 ± 33.1	108.2 ± 29.7	111.7 ± 37.0	-3.5 ± 11.5	-0.302673	32	0.764
Total CH, g/d	211.5 (100.0)	208.0 (96.6)	214.9 (102.6)	-0.00 ± 0.05	-0.0912212	32	0.928
Total fiber, g/d	19.6 (9.7)	19.4 ± 5.3	21.3 ± 7.8	-1.9 ± 2.3	-0.82368	32	0.416
Energy%
Protein	14.9 ± 1.7	14.7 ± 1.5	15.0 ± 1.9	-0.2 ± 0.6	-0.415201	32	0.681
Fat	43.3 (6.3)	42.3 (4.6)	44.0 (6.6)	-0.01 ± 0.02	-0.667812	32	0.509
CH	38.2 ± 5.5	37.7 ± 4.6	38.7 ± 6.3	-1.0 ± 1.9	-0.527172	32	0.602
Data are presented as mean ± SD or median (IQR) depending on data distribution. Mean differences (∆) ± differences for standard errors, T-values, degress of freedom (df) and P-values refer to two-sided unpaired Student's t-test performed with original or log-transformed data depending on data distribution. Abbreviations: CG6w, six-week control group; CH, carbohydrates; OG6w, six-week out group. S…
