# Supplementary material for: Cholesterol-lowering effects of oats induced by microbially produced phenolic metabolites in metabolic syndrome: a randomized controlled trial
Source: Nat Commun. 2026 Jan 14;17:598. doi: 10.1038/s41467-026-68303-9 (PMC12808737; doi:10.1038/s41467-026-68303-9)
Supplement: Supplementary file 4 — Supplementary Data 2 [file 41467_2026_68303_MOESM4_ESM.xlsx]

## Sheet: Legend
Legend
Supplementary Data 2a:	Energy and nutrient intake of the participants in the oat group (OG) at baseline and at the end of the follow-up period assessed by 3-day dietary records
Supplementary Data 2b:	Plasma (dihydro)ferulic acid levels before and after the short-term and the six-week intervention
Supplementary Data 2c:	Fasting clinical markers before and after the short-term intervention
Supplementary Data 2d:	Postprandial clinical markers before and after the short-term intervention
Supplementary Data 2e:	Fasting clinical markers before, during and after the six-week intervention
Supplementary Data 2f:	Postprandial clinical markers before and after the six-week intervention

## Sheet: Supplementary Data 2a
Supplementary Data 2a: Energy and nutrient intake of the participants in the oat group (OG) at baseline and at the end of the follow-up period assessed by 3-day dietary records1
	Before study participation (n = 17)	End of the follow-up period (n = 17)	∆	T	P
Total energy, kcal/d	2,207.23 (886.25)	2,163.58 (505.38)	20.27 ± 129.47	-0.032	0.975a
Total protein, g/d	92.78 (28.17)	88.37 (43.07)	-0.18 ± 8.52	0.065	0.949a
Total fat, g/d	89.03 ± 6.37	91.74 ± 8.41	2.71 ± 8.70	-0.312	0.759
Total CH, g/d	202.39 (94.57)	190.71 (85.59)	1.61 ± 11.14	-0.377	0.711a
Total fiber, g/d	22.38 ± 1.21	22.61 ± 1.67	0.23 ± 1.46	-0.157	0.877
Energy%
Protein	16.50 (4.36)	16.40 (4.19)	-0.14 ± 0.93	0.134	0.895a
Fat	36.30 ± 1.62	36.67 ± 1.64	0.37 ± 1.60	-0.231	0.821
CH	37.98 ± 1.79	38.70 ± 1.69	0.73 ± 2.12	-0.343	0.736
1Data are presented as mean ± SEM or median (IQR) depending on data distribution. Absolute change (∆) calculated as pre-intervention value subtracted from post-intervention value. T-values and P-values refer to two-sided paired Student's t-test. In case log-transformed data were used, the P-value is labelled with a superscript a. Abbreviations: CH, carbohydrates. Source data are provided as a Sou…

## Sheet: Supplementary Data 2b
Supplementary Data 2b: Plasma (dihydro)ferulic acid levels before and after the short-term and the six-week intervention
		Within-group comparison1						Between-group comparison2
		Before (V1)	After (V2 or V4)	∆	T	df	P	β	95 % CI	P
FA	CG	10.83 ± 0.21	10.90 ± 0.24	0.07 ± 0.11	0.639	14	0.533	0.64	0.26, 1.02	0.002
	OG	10.77 ± 0.15	11.50 ± 0.13	0.73 ± 0.16	4.55	16	0.000327731
	CG6w	10.63 ± 0.15	10.52 ± 0.14	-0.11 ± 0.14	-0.769	16	0.453	0.55	0.21, 0.89	0.003
	OG6w	10.92 ± 0.19	11.20 ± 0.16	0.27 ± 0.14	2.001	16	0.63
DHFA	CG	1.50 ± 0.33	1.76 ± 0.33	0.25 ± 0.24	1.072	14	0.302	1.23	0.44, 2.01	0.003
	OG	1.80 ± 0.37	3.09 ± 0.26	1.29 ± 0.39	3.28	16	0.005
	CG6w	1.51 ± 0.28	1.17 ± 0.31	-0.34 ± 0.32	-1.053	16	0.308	0.63	-0.12, 1.37	0.096
	OG6w	2.11 ± 0.29	1.92 ± 0.24	-0.20 ± 0.31	-0.645	16	0.528
1Natural log-transformed data are presented as mean ± SEM (short-term intervention: n = 32, six-week intervention: n = 34). ∆: log fold change. T-values, degrees of freedom (df) and P-values refer to two-sided paired Student's t-test. 2Data are presented as β estimate and 95 % confidence interval (CI). P-value refers to linear regression model with the control group (CG or CG6w) as the reference …

## Sheet: Supplementary Data 2c
Supplementary Data 2c: Fasting clinical markers before and after the short-term interventio
		Within-group comparison1									Between-group comparison2
		Before (V1)	After (V2)	∆	T	df	Z	n	P	Padj.3		β	95 % CI	P	Padj.3
Anthropometrics
BW, kg	CG	97.30 ± 3.31	95.62 ± 3.12	-1.68 ± 0.34	-4.99675	14			0.000195691	0.001	M1	-0.542	-1.21, -0.08	0.117	0.51
	OG	91.17 ± 2.71	89.23 ± 2.64	-1.94 ± 0.16	-11.8514	16			2.46407e-09	0.001	M2	-0.536	-1.32, 0.19	0.155	0.588
BMI, kg/m²	CG	32.78 ± 0.93	32.22 ± 0.89	-0.56 ± 0.11	-5.17526	14			0.00014082	0.001	M1	-0.178	-0.39, 0.02	0.102	0.51
	OG	31.30 ± 0.71	30.63 ± 0.69	-0.67 ± 0.05	-12.5181	16			1.11259e-09	0.001	M2	-0.19	-0.44, 0.02	0.098	0.588
WC, cm	CG	110.96 ± 2.27	110.47 ± 2.07	-0.49 ± 0.43	-1.1412	14			0.273	>0.999	M1	-1.03	-2.10, -0.06	0.075	0.483
	OG	102.84 ± 2.02	101.94 ± 1.96	-0.90 ± 0.40	-2.21626	16			0.042	0.156	M2	-1.12	-2.47, -0.13	0.13	0.588
WHtR	CG	0.63 (0.09)	0.64 (0.09)	-0.00 (0.01)	-1.14989	14			0.269	>0.999	M1	-0.005	-0.01, 0.00	0.12	0.51
	OG	0.59 (0.06)	0.57 (0.07)	-0.01 (0.01)			-2.068	17	0.039	0.156	M2	-0.007	-0.02, -0.00	0.11	0.588
Body fat, %	CG	39.29 ± 1.45	39.37 ± 1.44	0.09 ± 0.17	0.510185	13			0.618	>0.999	M1	-0.02	-0.60, 0.54	0.957	>0.999
	OG	39.44 ± 1.75	39.51 ± 1.86	0.1 ± 0.2	0.320728	16			0.753	0.753	M2	0.132	-0.48, 0.74	0.663	>0.999
REE, kcal/d	CG	1896 ± 74	1870 ± 72	-26 ± 35	-0.730667	13			0.478	>0.999	M1	-26.25	-114.72, 56.74	0.508	>0.999
	OG	1738 ± 59	1713 ± 50	-25 ± 22	-1.1284	15			0.277	0.554	M2	-21.25	-128.60, 117.99	0.585	>0.999
SBP, mmHg	CG	148.52 ± 4.72	142.47 ± 5.14	-6.06 ± 2.17	-2.79222	14			0.014	0.084	M1	-5.849	-12.81, 0.41	0.069	0.483
	OG	138.71 ± 2.35	127.44 ± 2.47	-11.26 ± 1.77	-6.35691	16			9.51688e-06	0.001	M2	-7.16	-14.74, 1.29	0.068	0.476
DBP, mmHg	CG	93.90 ± 4.19	90.87 ± 3.80	-3.03 ± 1.17	-2.59541	14			0.021	0.105	M1	-4.838	-8.29, -1.13	0.009	0.072
	OG	93.82 ± 1.74	85.96 ± 2.09	-7.86 ± 1.35	-5.81798	16			2.61859e-05	0.001	M2	-4.404	-8.06, 0.19	0.033	0.264
Lipid metabolism
TC, mg/dL	CG	205.27 ± 7.89	204.00 ± 6.87	-1.27 ± 2.78	-0.456202	14			0.655	>0.999	M1	-13.492	-20.94, -6.21	0.002	0.022
	OG	238.76 ± 14.74	218.12 ± 12.55	-20.65 ± 3.99	-5.17613	16			9.19046e-05	0.001	M2	-15.61	-24.17, -7.80	0.002	0.02
LDL, mg/dL	CG	135.87 ± 7.38	138.93 ± 6.27	3.07 ± 2.53	1.2145	14			0.245	>0.999	M1	-15.65	-24.08, -8.63	0.002	0.022
	OG	168.94 ± 12.15	151.53 ± 10.95	-17.41 ± 3.32	-5.24799	16			7.9647e-05	0.001	M2	-16.26	-23.60, -10.32	0.000999001	0.011
HDL, mg/dL	CG	48.87 ± 2.04	46.60 ± 1.93	-2.27 ± 0.66	-3.44458	14			0.004	0.04	M1	-2.083	-4.44, 0.01	0.13	>0.999
	OG	51.47 ± 2.75	46.88 ± 2.75	-4.59 ± 1.15	-3.99869	16			0.001	0.008	M2	-2.99	-5.06, -1.53	0.036	0.324
TG, mg/dL	CGa	153.00 (97.00)	123.00 (85.00)	-11.00 (58.00)	-1.57819	14			0.137	0.959	M1	4.289	-24.66, 36.01	0.798	>0.999
	OGa	152.00 (49.00)	141.00 (100.00)	-1.00 (47.00)	-0.991214	16			0.336	0.912	M2	-0.66	-31.29, 37.02	0.971	>0.999
NEFAs, mmol/L	CG	0.674 (0.540)	0.864 (0.270)	0.224 (0.510)			-1.42	15	0.156	0.959	M1	-0.114	-0.29, 0.06	0.201	>0.999
	OGa	0.704 (0.290)	0.742 (0.260)	0.053 (0.350)	1.07665	16			0.298	0.912	M2	-0.138	-0.33, 0.06	0.154	>0.999
Lipase, U/L	CGa	35.00 (17.00)	31.00 (11.00)	-2.00 (9.00)	-0.814963	14			0.429	>0.999	M1	-1.943	-7.12, 3.08	0.48	>0.999
	OGa	34.00 (12.00)	31.00 (10.00)	-3.00 (7.00)	-2.40203	16			0.029	0.145	M2	-1.37	-7.25, 4.96	0.651	>0.999
Bilirubin, mg/dL	CG	0.58 (0.18)	0.77 (0.43)	0.18 (0.34)	4.45889	14			0.00054011	0.011	M1	0.043	-0.09, 0.18	0.549	>0.999
	OG	0.51 (0.41)	0.79 (0.70)	0.23 (0.31)	5.6281	16			3.77553e-05	0.001	M2	0.032	-0.12, 0.16	0.662	>0.999
γ-GT, U/L	CGa	38.0 (68.0)	36.0 (54.0)	-2.0 (8.0)	-1.00737	14			0.331	>0.999	M1	-0.779	-3.37, 2.13	0.939	>0.999
	OGa	29.0 (26.0)	27.0 (28.0)	-2.0 (2.0)	-2.67459	16			0.017	0.102	M2	-0.548	-3.54, 3.24	0.815	>0.999
ALT, U/L	CGa	35.0 (18.0)	32.0 (20.0)	0.0 (6.0)	0.194863	14			0.848	>0.999	M1	0.457	-4.23, 5.53	0.663	>0.999
	OG	27.0 (12.0)	25.0 (16.0)	1.0 (8.0)	1.20154	16			0.247	0.912	M2	-0.1	-4.82, 4.46	0.471	>0.999
AST, U/L	CG	30.0 (13.0)	30.0 (15.0)	2.0 (11.0)	2.01007	14			0.064	0.512	M1	-3.119	-7.32, 1.46	0.159	>0.999
	OGa	19.0 (9.5)	22.0 (9.0)	2.0 (8.0)	1.25459	16			0.228	0.912	M2	-3.68	-8.35, 1.36	0.117	0.936
FLI	CGa	89.39 (17.88)	85.33 (14.26)	-1.61 (5.02)	-2.18222	14			0.047	0.423	M1	-1.974	-5.25, 1.09	0.229	>0.999
	OG	78.35 (32.65)	75.84 (42.49)	-2.47 (6.61)			-2.722	17	0.006	0.042	M2	-1.78	-4.84, 1.34	0.236	>0.999
Glucose metabolism
Glucose, mg/dL	CG	99.47 ± 2.69	97.67 ± 2.94	-1.80 ± 2.25	-0.798771	14			0.438	0.876	M1	-2.962	-8.14, 2.31	0.214	>0.999
	OG	98.00 ± 2.39	93.59 ± 2.16	-4.41 ± 1.23	-3.58415	16			0.002	0.01	M2	-3.53	-9.33, 2.57	0.223	>0.999
Insulin, mU/L	CG	18.40 (10.60)	11.90 (9.30)	-4.00 (9.80)	-3.22601	14			0.006	0.036	M1	0.167	-2.77, 2.50	0.898	>0.999
	OGa	14.10 (11.65)	12.10 (10.25)	-3.60 (7.30)	-4.28878	16			0.000563692	0.007	M2	-0.11	-3.59, 2.21	0.942	>0.999
HOMA-IR	CGa	4.07 (2.29)	3.09 (3.10)	-0.94 (2.75)	3.46696	14			0.004	0.032	M1	-0.083	-0.91, 0.70	0.82	>0.999
	OG	3.31 (3.74)	2.92 (2.65)	-0.69 (1.84)	-3.89933	16			0.001	0.007	M2	-0.178	-1.13, 0.61	0.703	>0.999
HbA1c, %	CG	5.60 (0.30)	5.50 (0.40)	-0.10 (0.30)	-1.661	14			0.199	0.597	M1	0.009	-0.10, 0.11	0.854	>0.999
	OG	5.50 (0.50)	5.40 (0.50)	-0.10 (0.25)			-1.805	17	0.071	0.276	M2	0.033	-0.07, 0.12	0.515	>0.999
hsCRP, mg/dL	CGa	1.81 (3.43)	2.19 (2.45)	0.31 (0.99)	0.696	14			0.498	0.876	M1	-1.151	-3.10, 0.57	0.978	>0.999
	OGa	2.29 (2.86)	2.00 (3.45)	-0.40 (1.10)	-1.418	16			0.175	0.276	M2	-1.14	-3.46, 0.97	0.92	>0.999
TyG	CG	8.93 ± 0.11	8.81 ± 0.12	-0.12 ± 0.08	-1.53191	14			0.148	0.592	M1	0.005	-0.23, 0.25	0.969	>0.999
	OG	8.91 ± 0.08	8.80 ± 0.10	-0.12 ± 0.07	-1.57588	16			0.134	0.276	M2	-0.024	-0.24, 0.27	0.824	>0.999
HOMA-β	CG	193.66 (175.31)	129.82 (135.04)	-26.72 (109.40)	-2.43	14			0.029	0.145	M1	14.115	-16.29, 39.35	0.358	>0.999
	OGa	158.63 (66.10)	137.14 (77.61)	-20.27 (67.80)	-1.952	16			0.069	0.276	M2	16.61	-17.46, 40.60	0.347	>0.999
QUICKI	CG	0.311 ± 0.005	0.325 ± 0.006	0.014 ± 0.004	3.418	14			0.004	0.032	M1	0	-0.01, 0.01	0.943	>0.999
	OG	0.319 ± 0.007	0.335 ± 0.008	0.015 ± 0.00	4.416	16			0.000432734	0.003	M2	0.001	-0.01, 0.01	0.868	>0.999
Kidney function
Creatinine, mg/dL	CG	0.84 (0.19)	0.80 (0.20)	0.02 (0.14)	0.937329	14			0.364	0.597	M1	-0.035	-0.10, 0.03	0.294	0.759
	OGa	0.80 (0.26)	0.82 (0.29)	-0.01 (0.11)	-0.477367	16			0.64	>.0.999	M2	-0.027	-0.09, 0.04	0.399	0.968
GFR, mL/min	CG	88.19 ± 2.51	85.21 ± 2.86	-2.98 ± 2.21	-1.347	14			0.199	0.597	M1	2.999	-2.19, 7.56	0.253	0.759
	OG	85.01 ± 4.09	85.80 ± 3.48	0.79 ± 1.85	0.423	16			0.678	>.0.999	M2	2.97	-3.13, 8.67	0.319	0.968
Urea, mg/dL	CGa	30.70 (13.70)	25.10 (9.30)	-5.0 (9.0)	-3.06445	14			0.008	0.032	M1	-2.897	-6.51, 0.56	0.17	0.68
	OGa	29.80 (11.50)	22.10 (5.90)	-8.5 (10.4)	-5.19406	16			4.08665e-05	0.001	M2	-1.816	-5.52, 1.70	0.382	0.968
Uric acid, mg/dL	CG	6.27 ± 0.30	6.47 ± 0.33	0.21 ± 0.18	1.1793	14			0.258	0.597	M1	0.241	-0.24, 0.81	0.378	0.759
	OG	5.88 ± 0.33	6.35 ± 0.36	0.47 ± 0.18	2.54837	16			0.021	0.063	M2	0.314	-0.21, 0.75	0.242	0.968
Data are shown as mean ± SEM or median (IQR) depending on data distribution. n = 32 (REE: n = 30). Absolute change (∆) calculated as pre-intervention value subtracted from post-intervention value. 1T-values and degrees of freedom (df) refer to two-sided paired Student's t-test. In case log-transformed data were used, the intervention group is labelled with a superscript a. Z-values and number of …

## Sheet: Supplementary Data 2d
Supplementary Data 2d: Postprandial clinical markers before and after the short-term intervention
		Within-group comparison1							Between-group comparison2
		Before (V1)	After (V2)	∆	T	df	P	Padj.3		β	95 % CI	P	Padj.3
AUC
TG, mg * dL-1 * min	CGa	17,471.50 (11,759.50)	14,280.00 (8927.25)	-1282.00 (4255.75)	-2.14588	13	0.051	0.204	M1	205.146	-2,733.92, 3,456.27	0.898	>0.999
	OG	18,780.00 (5303.00)	15,870.00 (11,347.50)	-795.00 (4969.00)	-1.29485	16	0.214	0.404	M2	-27.024	-2,950.27, 4,466.93	0.988	>0.999
NEFAs, mmol* L-1 * min	CGa	37.17 (30.00)	52.79 (22.03)	7.72 (23.57)	0.862735	13	0.404	0.808	M1	-1.438	-11.74, 11.68	0.811	>0.999
	OG	38.64 (12.32)	45.47 (13.89)	5.69 (12.49)	3.6038	15	0.003	0.012	M2	-0.523	-10.79, 13.73	0.937	>0.999
Glucose, mg * dL-1 * min	CG	24,692.4 ± 1,450.1	22,633.6 ± 680.8	-2,595.1 ± 1,117.4	1.955	13	0.072	0.216	M1	-771.266	-2,352.45, 810.56	0.352	>0.999
	OG	23,636.4 ± 1,527.2	21,223.5 ± 1,244.1	-2,412.9 ± 575.5	-4.19267	16	0.00068898	0.005	M2	-1098.71	-2,362.08, 447.92	0.139	>0.999
Insulin, mU * L-1 * min	CGa	17,546.0 (11,521.0)	14,963.0 (9,775.0)	-3,035.0 (6,247.5)	2.897	13	0.012	0.066	M1	-1478.48	-3,615.23, 854.73	0.219	>0.999
	OG	18,087.0 (13,002.0)	11,959.0 (9,298.5)	-4,112.0 (5,003.0)	-4.2582	16	0.000600817	0.005	M2	-1792.79	-4,054.50, 602.56	0.168	>0.999
Indices
Disposition index	CGa	2.11 (2.52)	2.83 (4.24)	0.71 (1.49)	4.51276	13	0.000583512	0.005	M1	-0.002	-0.78, 0.55	0.895	>0.999
	OG	2.78 (4.46)	4.29 (4.59)	0.64 (1.30)	1.95818	16	0.068	0.204	M2	0.167	-0.58, 0.74	0.785	>0.999
Insulinogenic index	CGa	1.27 (1.94)	1.33 (2.53)	0.15 (0.72)	0.570147	14	0.578	0.808	M1	-0.276	-0.72, 0.09	0.586	>0.999
	OGa	1.15 (1.10)	1.00 (0.72)	0.01 (0.45)	-1.33112	16	0.202	0.404	M2	-0.219	-0.73, 0.19	0.885	>0.999
OGIS	CG	339.02 ± 21.10	379.38 ± 16.91	40.36 ± 13.56	2.9762	13	0.011	0.066	M1	16.803	-13.79, 48.89	0.303	>0.999
	OG	379.43 ± 18.59	426.40 ± 19.66	46.96 ± 11.67	4.02526	16	0.000978664	0.005	M2	21.988	-6.63, 46.59	0.19	>0.999
Insulin sensitivity index	CG	1.96 (0.78)	2.29 (1.71)	0.47 (1.06)	3.09444	13	0.009	0.063	M1	0.27	-0.22, 0.83	0.605	>0.999
	OG	2.65 (2.82)	3.27 (3.43)	0.62 (1.20)	4.22444	16	0.000644708	0.005	M2	0.316	-0.26, 0.92	0.597	>0.999
Data are shown as mean ± SEM or median (IQR) depending on data distribution. CG: n = 14 (OGIS and insulin sensitivity index: n = 13), OG: n = 17 (AUC NEFAs: n = 16). Absolute change (∆) calculated as pre-intervention value subtracted from post-intervention value. 1T-values, degrees of freedom (df), and P-values refer to two-sided paired Student's t-test. In case log-transformed data were used, th…

## Sheet: Supplementary Data 2e
Supplementary Data 2e: Fasting clinical markers before and after the six-week intervention
	Within-group comparison1												Between-group comparison (V1, V4)2					Between-group comparison (V1-V4)3
		Before (V1)	After two weeks (V2)	After four weeks (V3)	After six weeks (V4)	∆	T	df	Z	n	P	Padj.4		β	95 % CI	P	Padj.4		P	Padj.4
Anthropometrics
BW, kg	CG6w	93.0 (20.0)	90.5 (18.3)	90.3 (17.7)	94.3 (17.5)	0.10 (1.65)	0.198776	16			0.845	>0.999	M1	0.16	-0.51, 0.84	0.627	>0.999	M1	0.77	>0.999
	OG6w	94.0 (19.3)	93.6 (20.8)	94.6 (17.4)	93.8 (19.0)	0.20 (1.73)	0.886271	16			0.389	>0.999	M2	0.1	-0.62, 0.93	0.771	>0.999	M2	0.133	0.789
BMI, kg/m²	CG6w	31.42 ± 0.87	31.13 ± 0.87	31.16 ± 0.88	31.44 ± 0.85	0.02 ± 0.08	0.297056	16			0.77	>0.999	M1	0.08	-0.14, 0.29	0.482	>0.999	M1	0.84	>0.999
	OG6w	31.86 ± 0.67	31.69 ± 0.66	32.08 ± 0.66	31.95 ± 0.65	0.09 ± 0.08	1.04179	16			0.313	>0.999	M2	0.06	0.17, 0.26	0.611	>0.999	M2	0.841	>0.999
WC, cm	CG6w	105.75 (7.50)	105.95 (8.09)	105.63 (10.04)	106.60 (7.50)	0.75 (3.50)			-0.544	17	0.586	>0.999	M1	-0.55	-2.07, 0.87	0.484	>0.999	M1	0.609	>0.999
	OG6w	108.00 (8.97)	107.83 (9.60)	108.33 (9.44)	107.75 (9.35)	0.50 (3.50)	-0.321713	16			0.752	>0.999	M2	-0.6	-2.21, 0.90	0.483	>0.999	M2	0.627	>0.999
WHtR	CG6w	0.62 ± 0.01	0.62 ± 0.01	0.62 ± 0.01	0.62 ± 0.01	0.00 ± 0.00	0.643394	16			0.529	>0.999	M1	0	-0.01, 0.01	0.546	>0.999	M1	0.661	>0.999
	OG6w	0.62 ± 0.01	0.63 ± 0.01	0.63 ± 0.01	0.62 ± 0.01	0.00 ± 0.00	-0.341245	16			0.737	>0.999	M2	0	-0.01, 0.01	0.483	>0.999	M2	0.673	>0.999
Body fata, %	CG6w	40.44 ± 2.14	-	-	39.79 ± 2.16	-0.66 ± 0.27	-2.4359	15			0.028	0.224	M1	0.63	-0.05, 1.27	0.095	0.76	M1	-	-
	OG6w	42.44 ± 1.69	-	-	42.41 ± 1.69	-0.03 ± 0.28	-0.105562	16			0.917	>0.999	M2	0.65	-0.13, 1.45	0.123	0.984	M2	-	-
REEa,b, kcal/d	CG6w	1,833 (520)	-	-	1,814 (467)	26 (272)	-0.791667	15			0.441	>0.999	M1	21.43	-57.97, 102.93	0.64	>0.999	M1	-	-
	OG6w(a)	1,623 (573)	-	-	1,780 (428)	-30 (108)	0.0760089	14			0.94	>0.999	M2	29.89	-63.91, 122.39	0.575	>0.999	M2	-	-
SBP, mmHg	CG6w	137.22 ± 2.80	139.84 ± 3.66	137.38 ± 4.63	131.03 ± 3.30	-6.19 ± 2.64	-2.3411	16			0.033*	0.231	M1	3.88	-3.77, 12.01	0.316	>0.999	M1	0.503	>0.999
	OG6w	134.89 ± 3.10	136.73 ± 3.29	135.83 ± 2.61	133.37 ± 3.16	-1.52 ± 2.88	-0.526835	16			0.606	>0.999	M2	4.54	-3.35, 12.69	0.235	>0.999	M2	0.516	>0.999
DBP, mmHg	CG6w	86.52 ± 2.44	89.27 ± 2.64	87.05 ± 2.82	84.62 ± 2.48	-1.90 ± 1.48	-1.28494	16			0.217	>0.999	M1	1.81	-2.81, 6.59	0.477	>0.999	M1	0.743	>0.999
	OG6w	88.03 ± 2.28	90.16 ± 2.59	88.05 ± 2.18	87.53 ± 2.18	-0.50 ± 1.89	-0.264158	16			0.795	>0.999	M2	1.71	-3.27, 6.51	0.476	>0.999	M2	0.737	>0.999
Lipid metabolism
TC, mg/dL	CG6w	212.41 ± 10.34	210.69 ± 10.70	210.31 ± 9.87	216.29 ± 11.69	3.88 ± 4.70	0.826357	16			0.421	>0.999	M1	-10.22	-28.22, 7.37	0.26	>0.999	M1	0.583	>0.999
	OG6w	211.18 ± 11.34	208.50 ± 10.60	206.00 ± 9.20	204.94 ± 11.63	-6.24 ± 7.41	-0.84192	16			0.412	>0.999	M2	-11.4	-32.27, 12.86	0.254	>0.999	M2	0.59	>0.999
LDL, mg/dL	CG6w	138.53 ± 9.19	133.94 ± 9.78	134.38 ± 9.41	139.53 ± 9.78	1.00 ± 3.76	0.265938	16			0.794	>0.999	M1	-4.05	17.46, 9.62	0.566	>0.999	M1	0.902	>0.999
	OG6w	139.71 ± 9.26	136.50 ± 8.27	133.81 ± 7.10	136.53 ± 9.26	-3.18 ± 5.85	-0.54258	16			0.595	>0.999	M2	-5.16	-18.42, 11.24	0.484	>0.999	M2	0.905	>0.999
HDL, mg/dL	CG6w	54.94 ± 4.82	55.75 ± 5.30	57.50 ± 5.18	54.94 ± 4.82	0.41 ± 1.01	0.405754	16			0.69	>0.999	M1	-3.58	-5.68, -1.57	0.008	0.088	M1	0.095	0.95
	OG6w	50.18 ± 3.01	49.63 ± 2.50	48.75 ± 2.66	47.59 ± 2.40	-2.59 ± 1.09	-2.37838	16			0.03	0.33	M2	-4.01	-6.10, -1.75	0.004	0.044	M2	0.097	0.97
TG, mg/dL	CG6w(a)	147.00 (88.50)	164.50 (121.25)	134.50 (117.50)	122.00 (59.00)	-3.00 (50.50)	-0.555368	16			0.586	>0.999	M1	-0.55	-36.96, 38.84	0.972	>0.999	M1	0.834	>0.999
	OG6w(a)	135.00 (56.50)	131.50 (73.25)	136.00 (45.75)	119.00 (70.00)	3.00 (52.50)	-0.427262	16			0.675	>0.999	M2	-0.17	-39.87, 43.88	0.994	>0.999	M2	0.828	>0.999
NEFAs, mmol/L	CG6w(a)	0.570 (0.320)	-	-	0.606 (0.370)	0.03 (0.310)	-0.194306	16			0.848	>0.999	M1	-0.04	-0.19, 0.16	0.659	>0.999	M1	-	-
	OG6w(a)	0.594 (0.370)	-	-	0.594 (0.290)	-0.06 (0.300)	-0.617026	16			0.546	>0.999	M2	-0.05	-0.18, 0.15	0.567	>0.999	M2	-	-
Lipase, U/L	CG6w	30.00 (15.00)	35.00 (17.50)	38.00 (20.50)	37.00 (15.50)	1.00 (4.50)			-1.167	17	0.243	>0.999	M1	-4.72	-22.88, 7.33	0.486	>0.999	M1	0.283	>0.999
	OG6w(a)	31.00 (16.00)	29.00 (13.50)	33.00 (15.75)	31.00 (21.50)	1.00 (9.00)	0.144646	16			0.887	>0.999	M2	-4.29	-20.97, 6.63	0.509	>0.999	M2	0.286	>0.999
Bilirubin, mg/dL	CG6w	0.54 (0.40)	0.57 (0.37)	0.54 (0.35)	0.47 (0.62)	-0.05 (0.20)			-0.906	17	0.365	>0.999	M1	-0.06	-0.19, 0.06	0.514	>0.999	M1	0.183	>0.999
	OG6w(a)	0.49 (0.33)	0.51 (0.31)	0.52 (0.26)	0.44 (0.30)	-0.02 (0.25)	-0.883079	16			0.39	>0.999	M2	-0.07	-0.18, 0.04	0.499	>0.999	M2	0.17	>0.999
γ-GT, U/L	CG6w	21.00 (13.00)	19.50 (16.00)	20.00 (15.00)	20.00 (15.00)	0.00 (3.50)	1.61793	16			0.125	>0.999	M1	-1.29	-5.05, 2.83	0.44	>0.999	M1	0.465	>0.999
	OG6w	22.00 (23.00)	23.00 (21.25)	23.50 (19.75)	27.00 (23.00)	0.00 (4.00)	0.156359	16			0.878	>0.999	M2	-1.43	-5.68, 3.09	0.463	>0.999	M2	0.481	>0.999
ALT, U/L	CG6w	17.00 (13.00)	19.00 (5.50)	20.00 (11.75)	19.00 (11.00)	2.00 (7.50)			-1.291	17	0.197	>0.999	M1	-3.54	-10.46, 3.87	0.797	>0.999	M1	0.25	>0.999
	OG6w(a)	25.00 (25.50)	25.50 (24.25)	26.50 (19.25)	24.00 (19.00)	0.00 (10.50)	-1.04002	16			0.314	>0.999	M2	-3.56	-10.31, 4.14	0.87	>0.999	M2	0.243	>0.999
AST, U/L	CG6w(a)	23.00 (10.50)	23.50 (9.00)	21.50 (7.75)	23.00 (9.50)	0.00 (4.00)	0.472416	16			0.643	>0.999	M1	-0.62	-5.39, 4.51	0.798	>0.999	M1	0.669	>0.999
	OG6w(a)	25.00 (10.0)	27.00 (8.00)	27.50 (7.50)	25.00 (10.50)	-1.00 (9.50)	-0.33918	16			0.739	>0.999	M2	-1.63	-6.92, 4.26	0.443	>0.999	M2	0.671	>0.999
FLI	CG6w	68.90 (23.35)	72.97 (18.68)	74.56 (26.60)	72.93 (22.46)	-0.55 (8.17)	-0.564611	16			0.58	>0.999	M1	1.18	-2.47, 5.15	0.862	>0.999	M1	0.747	>0.999
	OG6w	79.52 (28.95)	81.43 (23.69)	82.78 (19.49)	80.34 (16.58)	0.01 (9.92)			-0.45	17	0.619	>0.999	M2	1.17	-2.64, 5.32	0.795	>0.999	M2	0.748	>0.999
Glucose metabolism
Glucose, mg/dL	CG6w	94.29 ± 1.40	99.63 ± 1.84	98.44 ± 2.10	97.06 ± 1.57	2.76 ± 2.19	1.26314	16			0.225	>0.999	M1	-0.72	-6.05, 4.69	0.771	>0.999	M1	0.444	>0.999
	OG6w	105.12 ± 3.96	105.19 ± 3.81	105.31 ± 3.74	106.18 ± 4.31	1.06 ± 1.35	0.786521	16			0.443	>0.999	M2	-0.88	-7.17, 6.08	0.754	>0.999	M2	0.452	>0.999
Insulin, mU/L	CG6w(a)	14.00 (9.25)	10.95 (7.35)	12.10 (5.82)	12.10 (5.60)	-1.20 (6.60)	-1.38112	16			0.186	>0.999	M1	1.94	-1.08, 4.58	0.185	>0.999	M1	0.495	>0.999
	OG6w(a)	14.90 (7.50)	14.60 (4.68)	13.10 (5.70)	14.40 (6.65)	-0.40 (8.70)	-0.262903	16			0.796	>0.999	M2	2.05	-1.21, 5.09	0.195	>0.999	M2	0.498	>0.999
HOMA-IR	CG6w(a)	3.11 (2.12)	2.62 (2.18)	3.09 (1.73)	2.96 (1.51)	-0.35 (2.14)	-0.973005	16			0.345	>0.999	M1	0.72	-0.12, 1,53	0.125	0.875	M1	0.726	>0.999
	OG6w(a)	3.89 (2.43)	3.82 (1.55)	3.24 (1.83)	4.03 (3.25)	-0.15 (2.54)	-0.182116	16			0.858	>0.999	M2	0.75	-0.16, 1.76	0.151	>0.999	M2	0.727	>0.999
HbA1ca, %	CG6w	5.60 (0.50)	5.60 (0.35)	5.45 (0.48)	5.50 (0.40)	0.00 (0.30)	-0.810454	15			0.43	>0.999	M1	0.09	-0.04, 0.22	0.211	>0.999	M1	0.532	>0.999
	OG6w	5.60 (0.55)	5.60 (0.38)	5.65 (0.30)	5.80 (0.80)	0.00 (0.25)			-0.29	17	0.772	>0.999	M2	0.09	-0.04, 0.21	0.262	>0.999	M2	0.535	>0.999
hsCRP, mg/dL	CG6w(a)	1.89 (2.45)	1.80 (2.13)	1.74 (3.25)	1.88 (2.65)	0.00 (1.31)	-0.584684	16			0.567	>0.999	M1	2.34	0.52, 5.09	0.075	0.6	M1	0.072	0.576
	OG6w(a)	2.55 (4.20)	3.01 (4.58)	3.08 (3.22)	5.06 (4.73)	0.83 (3.51)	2.24374	16			0.039	0.312	M2	2.34	0.16, 5.38	0.097	0.776	M2	0.075	0.6
TyG	CG6w	8.73 ± 0.11	8.88 ± 0.13	8.76 ± 0.12	8.73 ± 0.12	-0.01 (0.07)			-0.355	17	0.723	>0.999	M1	0.01	-0.19, 0.23	0.957	>0.999	M1	0.696	>0.999
	OG6w	8.88 ± 0.11	8.93 ± 0.11	8.91 ± 0.10	8.85 ± 0.12	-0.03 (0.08)	0.306824	16			0.763	>0.999	M2	0.01	-0.23, 0.29	0.948	>0.999	M2	0.69	>0.999
HOMA-β	CG6w(a)	148.91 (108.81)	125.51 (79.41)	118.30 (73.16)	129.33 (61.48)	-24.89 (48.16)	-2.55335	16			0.021	0.168	M1	5.67	-22.36, 32.68	0.696	>0.999	M1	0.078	0.576
	OG6w(a)	121.76 (111.91)	136.92 (98.29)	114.52 (61.98)	133.71 (63.87)	-0.82 (73.90)	-0.38673	16			0.704	>0.999	M2	5.3	-25.27, 36.35	0.73	>0.999	M2	0.076	0.6
QUICKI	CG6w	0.323 (0.040)	0.331 (0.030)	0.323 (0.030)	0.325 (0.030)	0.004 (0.040)	-0.962527	16			0.35	>0.999	M1	-0.01	-0.02, 0.01	0.283	>0.999	M1	0.817	>0.999
	OG6w	0.313 (0.030)	0.314 (0.020)	0.321 (0.020)	0.311 (0.040)	0.002 (0.040)	0.178616	16			0.86	>0.999	M2	-0.01	-0.02, 0.01	0.36	>0.999	M2	0.824	>0.999
Kidney function
Creatinine, mg/dL	CG6w	0.89 ± 0.04	0.90 ± 0.04	0.88 ± 0.04	0.90 ± 0.03	0.01 ± 0.02	0.618943	16			0.545	>0.999	M1	-0.06	-0.11, -0.01	0.037	0.132	M1	0.435	>0.999
	OG6w	0.82 ± 0.03	0.82 ± 0.03	0.81 ± 0.03	0.79 ± 0.03	-0.03 ± 0.02	-1.48571	16			0.157	0.588	M2	-0.06	-0.13, -0.01	0.048	0.18	M2	0.44	>0.999
GFR, mL/min	CG6w	81.24 ± 2.42	79.51 ± 2.39	81.81 ± 2.76	80.50 ± 2.28	-0.73 ± 1.48	-0.497269	16			0.626	>0.999	M1	5.45	0.62, 10.06	0.033	0.132	M1	0.524	>0.999
	OG6w	87.76 ± 2.33	88.38 ± 2.17	90.00 ± 2.47	90.58 ± 2.26	2.82 ± 1.85	1.52419	16			0.147	0.588	M2	5.43	0.71, 9.64	0.045	0.18	M2	0.524	>0.999
Urea, mg/dL	CG6w(a)	29.40 (13.00)	28.25 (8.70)	28.60 (10.10)	27.30 (11.95)	3.10 (13.75)	0.689895	16			0.5	>0.999	M1	-0.07	-4.02, 3.78	0.971	0.971	M1	0.98	>0.999
	OG6w(a)	29.80 (8.15)	29.35 (11.25)	29.50 (11.35)	28.90 (7.85)	-0.20 (4.50)	0.0650532	16			0.949	0.949	M2	0.79	-3.24, 4.75	0.709	0.709	M2	0.98	>0.999
Uric acid, mg/dL	CG6w	5.84 ± 0.38	5.83 ± 0.35	5.79 ± 0.42	6.01 ± 0.37	0.16 ± 0.14	1.1563	16			0.265	>0.999	M1	-0.31	-0.64, 0.00	0.095	0.19	M1	0.398	>0.999
	OG6w	5.69 ± 0.28	5.51 ± 0.27	5.74 ± 0.23	5.56 ± 0.26	-0.13 ± 0.13	-0.978745	16			0.342	0.684	M2	-0.36	-0.69, -0.04	0.079	0.18	M2	0.374	>0.999
Data are shown as mean ± SEM or median (IQR) depending on data distribution. V1 and V4: n = 34, V2 and V3: n = 32. aCG6w: n = 16. bOG6w: n = 15. Absolute change (∆) calculated as pre-intervention value (V1) subtracted from post-intervention value (V4). 1T-values and degrees of freedom (df) refer to two-sided paired Student's t-test. In case log-transformed data were used, the intervention group i…

## Sheet: Supplementary Data 2f
Supplementary Data 2f: Postprandial clinical markers before and after the six-week intervention
		Within-group comparison1									Between-group comparison2
		Before (V1)	After six weeks (V4)	∆	T	df	Z	n	P	Padj.3		β	95 % CI	P	Padj.3
AUC
TG, mg * dL-1 * min	CG6w(a)	14,835.00 (11,619.00)	14,993.00 (5,124.75)	-588.50 (4,453.50)	-0.0138471	15			0.989	>0.999	M1	532.75	-2,698.31, 4,509.69	0.468	>0.999
	OG6w(a)	15,390.00 (6,619.00)	17,340.00 (7,788.50)	-232.00 (8,801.00)	-0.0172626	16			0.986	>0.999	M2	517.56	-3,307.64, 4,939.56	0.441	>0.999
NEFAs, mmol* L-1 * min	CG6w(a)	30.18 (10.69)	29.76 (24.07)	-1.10 (14.49)	0.469318	15			0.646	>0.999	M1	-2.43	-12.17, 9.74	0.915	>0.999
	OG6w(a)	34.36 (23.62)	36.27 (16.70)	-6.39 (19.81)	-0.705517	16			0.491	>0.999	M2	-2.53	-12.25, 9.64	0.974	>0.999
Glucose, mg * dL-1 * min	CG6w	19,961.50 (5,638.50)	20,655.50 (5,266.75)	209.50 (3,881.00)	-0.0488761	15			0.962	>0.999	M1	1524.08	-351.44, 3,3557.66	0.16	>0.999
	OG6w	24,863.00 (9,469.00)	22,508.00 (12,724.00)	878.00 (3,660.00)			-1.16	17	0.246	>0.999	M2	1259.05	-723.78, 3,700.13	0.236	>0.999
Insulin, mU * L-1 * min	CG6w(a)	12,405.00 (9,882.50)	11,467.00 (7,426.25)	-839.50 (6,302.75)	-1.47952	15			0.16	>0.999	M1	1975.69	-1,536.69, 4,894.58	0.289	>0.999
	OG6w	19,073.00 (13,530.00)	18,711.00 (9,443.00)	-2,362.00 (8,910.00)	-2.13664	16			0.048	0.384	M2	1767.63	-1,738.70, 5,118.76	0.329	>0.999
Indices
Disposition indexa	CG6w(a)	2.54 (3.61)	3.73 (2.04)	0.73 (5.46)	1.61093	12			0.133	>0.999	M1	-1.43	-3.64, 0.44	0.098	0.784
	OG6w(a)	1.76 (2.99)	2.01 (4.14)	0.23 (1.05)	0.535669	16			0.6	>0.999	M2	-1.28	-3.20, 0.37	0.126	>0.999
Insulinogenic indexa	CG6w(a)	0.87 (1.27)	1.02 (0.80)	-0.03 (0.70)	-0.891662	12			0.39	>0.999	M1	-0.14	-0.56, 0.24	0.471	>0.999
	OG6w(a)	0.90 (0.74)	0.95 (0.70)	-0.10 (0.53)	-0.671154	16			0.512	>0.999	M2	-0.06	-0.51, 0.34	0.5	>0.999
OGIS	CG6w	394.06 ± 16.55	391.42 ± 15.95	-2.64 ± 10.31	-0.255929	15			0.801	>0.999	M1	-6.59	-34.84, 24.62	0.633	>0.999
	OG6w	332.92 ± 19.53	341.26 ± 15.72	8.33 ± 10.62	0.78487	16			0.444	>0.999	M2	-4.87	-36.81, 19.38	0.7	>0.999
Insulin sensitivity index	CG6w(a)	2.99 (2.34)	3.12 (1.26)	0.30 (1.71)	1.09457	15			0.291	>0.999	M1	-0.18	-0.96, 0.50	0.726	>0.999
	OG6w(a)	1.88 (1.11)	2.05 (1.16)	0.45 (1.47)	1.23535	16			0.235	>0.999	M2	-0.01	-0.91, 0.71	0.988	>0.999
Data are shown as mean ± SEM or median (IQR) depending on data distribution. n= 33 (CG6w: n = 16, OG6w: n = 17). aCG: n = 13. Absolute change (∆) calculated as pre-intervention value (V1) subtracted from post-intervention value (V4). 1T-values and degrees of freedom (df) refer to two-sided paired Student's t-test. In case log-transformed data were used, the intervention group is labelled with a s…
