# Supplementary material for: Cholesterol-lowering effects of oats induced by microbially produced phenolic metabolites in metabolic syndrome: a randomized controlled trial
Source: Nat Commun. 2026 Jan 14;17:598. doi: 10.1038/s41467-026-68303-9 (PMC12808737; doi:10.1038/s41467-026-68303-9)
Supplement: Supplementary file 5 — Supplementary Data 3 [file 41467_2026_68303_MOESM5_ESM.xlsx]

## Sheet: Legend
The Supplementay Data show the correlation matrices of the DIABLO models.
Supplementary Data
Supplementary Data 3a:	Model 1.1	To examine the correlations between changes in metabolic data, targeted plasma metabolomic pofile, global plasma and fecal metabolomic profiles, as well as gut microbiota composition following the short-term, high-dose oat diet
Supplementary Data 3b:	Model 2.1	To examine the correlations between changes in metabolic data, targeted plasma metabolomic pofile, global plasma and fecal metabolomic profiles, as well as gut microbiota function following the short-term, high-dose oat diet
Supplementary Data 3c:	Model 1.2	To examine the correlations between changes in metabolic data, targeted plasma metabolomic pofile, global plasma and fecal metabolomic profiles, as well as gut microbiota composition following the six-week, moderate oat diet
Supplementary Data 3d:	Model 2.2	To examine the correlations between changes in metabolic data, targeted plasma metabolomic pofile, global plasma and fecal metabolomic profiles, as well as gut microbiota function following the six-week, moderate oat diet
Source data are provided as a Source Data file.
		Data key & chemical annotation descriptions
Biochemical name		Name of the identified biochemical
	Biochemical name	Indicates a compound that has been confirmed based on an authentic chemical standard and we are highly confident in its identity. (Metabolomics Standards Initiative Tier 1 identification)
	Biochemical name*	Indicates a compound that has not been confirmed based on a standard, but we are confident in its identity. (Not Tier 1)
	Biochemical name**	Indicates a compound for which a standard is not available, but we are reasonably confident in its identity or the information provided. (Not Tier 1)
	Biochemical name (#) or [#]	Indicates a compound that is a structural isomer of another compound in the Metabolon spectral library. For example, a steroid that may be sulfated at one of several positions that are indistinguishable by the mass spectrometry data or a diacylglycerol for which more than one stereospecific molecule exists.
Super pathway		The general biochemical class assigned to the identified biochemical (e.g. lipid, amino acid, carbohydrate, etc.) intended for sorting compounds by broad biochemical classes
Sub-pathway		A more specific biochemical class assigned to the identified biochemical (e.g. TCA cycle, monoacylglycerols, etc.) intended for grouping/sorting compounds by biochemical pathway/class

## Sheet: Supplementary Data 3a
Data sets: Short-term, high-dose oat diet	Selected feature	Super pathway	Sub-pathway	DHFA	FA	LDL	TC	DBP	SBP	Pulse	Body weight	BMI	FM	Creatinine	GFR	Bilirubin	Uric acid	ALT	Lipase	Glucose	HbA1c	NEFAs	Eggerthella	Erysipelotrichaceae_UCG-003	[Erysipelotrichaceae] uncultured	Marvinbryantia	Intestinimonas	plasma_biliverdin	plasma_margarate (17:0)	plasma_bilirubin (Z,Z)	plasma_vanillylmandelate (VMA)	plasma_dihomo-linoleate (20:2n6)	plasma_3-methylhistidine	plasma_palmitoylcarnitine (C16)	plasma_I-urobilinogen	plasma_eicosenoate (20:1)	plasma_laurylcarnitine (C12)	plasma_4-hydroxyhippurate	plasma_oleoylcarnitine (C18:1)	plasma_homostachydrine*	plasma_4-vinylphenol sulfate	plasma_N-acetyl-3-methylhistidine*	plasma_2S,3R-dihydroxybutyrate	plasma_1-adrenoyl-GPC (22:4)*	plasma_N-acetyl-1-methylhistidine*	plasma_2-aminophenol sulfate	plasma_2-aminoheptanoate	plasma_myristoleoylcarnitine (C14:1)*	plasma_2-acetamidophenol sulfate
Targeted metabolomic profile	DHFA	x	x	1	0.868236	-0.825049	-0.762007	-0.572207	-0.390821	0.266077	-0.187087	-0.187087	0.293429	-0.107116	0.240654	0.0826081	0.224531	-0.00862883	0.0108119	-0.150845	0.101189	0.100567	0.598032	0.731123	0.649525	-0.693402	0.426948	0.25882	0.142629	0.286155	0.415469	0.119151	-0.606782	0.251721	0.722775	0.121452	0.0934879	0.718375	0.284331	-0.658795	0.685402	-0.603847	-0.461706	0.200521	-0.384463	0.798557	0.490198	0.12975	0.794814
	FA	x	x	0.868236	1	-0.973607	-0.944641	-0.353536	-0.0839952	0.117343	0.160499	0.160499	0.366327	-0.449947	0.529737	-0.301046	-0.192726	-0.0509593	0.211288	-0.213523	0.0878568	-0.217357	0.710755	0.853621	0.186696	-0.759614	0.530497	-0.19708	-0.291123	-0.156138	0.0391076	-0.302339	-0.77214	-0.197138	0.802132	-0.255556	-0.36365	0.822492	-0.181108	-0.685432	0.829774	-0.664702	-0.740144	-0.122176	-0.565814	0.814707	0.617494	-0.355167	0.868423
Metabolic data	LDL	x	x	-0.825049	-0.973607	0.94958	0.924499	0.322361	0.0556004	-0.100724	-0.183145	-0.183145	-0.358686	0.461421	-0.533813	0.321427	0.219908	0.0525472	-0.219928	0.210733	-0.0834869	0.235443	-0.693567	-0.831917	-0.14163	0.736776	-0.519266	0.227282	0.315999	0.186745	-0.00665842	0.325788	0.757	0.226758	-0.778793	0.277084	0.387751	-0.800433	0.212691	0.662098	-0.81076	0.644958	0.735507	0.144199	0.559676	-0.785695	-0.604979	0.381871	-0.842142
	TC	x	x	-0.762007	-0.944641	0.924499	0.90609	0.27129	0.0042337	-0.0720507	-0.228745	-0.228745	-0.351866	0.492034	-0.552223	0.365657	0.274645	0.0565535	-0.240382	0.209865	-0.0771078	0.273677	-0.675914	-0.808733	-0.0611919	0.709558	-0.509079	0.287754	0.368429	0.247138	0.0532013	0.375779	0.744427	0.286143	-0.751504	0.322531	0.440209	-0.775953	0.275417	0.632442	-0.792118	0.62159	0.741916	0.187855	0.559726	-0.748057	-0.594163	0.439023	-0.810703
	DBP	x	x	-0.572207	-0.353536	0.322361	0.27129	0.41081	0.372239	-0.218412	0.295008	0.295008	-0.102971	-0.146458	0.0490053	-0.264229	-0.354112	-0.0203616	0.111325	0.0382657	-0.0579005	-0.234873	-0.230728	-0.290988	-0.591228	0.305056	-0.151292	-0.393594	-0.323129	-0.39922	-0.424924	-0.304359	0.204428	-0.385978	-0.311959	-0.279609	-0.31239	-0.295368	-0.411788	0.31094	-0.2556	0.263797	0.0667253	-0.287178	0.084957	-0.386299	-0.168812	-0.346526	-0.351002
	SBP	x	x	-0.390821	-0.0839952	0.0556004	0.0042337	0.372239	0.417575	-0.221894	0.408073	0.408073	0.00103531	-0.328369	0.238681	-0.418929	-0.489852	-0.041713	0.205191	-0.0266741	-0.0395459	-0.355318	-0.0350729	-0.0587596	-0.645134	0.107553	-0.00110725	-0.538649	-0.486146	-0.531483	-0.495963	-0.467462	-0.0172987	-0.529541	-0.101384	-0.421908	-0.497914	-0.0745841	-0.555028	0.139805	-0.0244503	0.0903486	-0.171459	-0.38567	-0.0903897	-0.186204	0.00744949	-0.535942	-0.125655
	Pulse	x	x	0.266077	0.117343	-0.100724	-0.0720507	-0.218412	-0.221894	0.123289	-0.198904	-0.198904	0.0265581	0.136329	-0.0841029	0.194117	0.238761	0.0177764	-0.0903568	-0.00201432	0.0269236	0.167451	0.0706817	0.0934822	0.347027	-0.111732	0.0398065	0.263643	0.229569	0.262969	0.259063	0.219089	-0.0481711	0.258934	0.11169	0.19902	0.230283	0.0993535	0.273284	-0.122904	0.0739975	-0.0958263	0.0338207	0.190167	0.00484067	0.156431	0.041821	0.250553	0.129129
	Body weight	x	x	-0.187087	0.160499	-0.183145	-0.228745	0.295008	0.408073	-0.198904	0.458644	0.458644	0.091455	-0.44822	0.37581	-0.504473	-0.550574	-0.0554085	0.262842	-0.0800784	-0.0189299	-0.418502	0.139365	0.150294	-0.616407	-0.0769923	0.129764	-0.601757	-0.571048	-0.584296	-0.499644	-0.554629	-0.208291	-0.592419	0.0938192	-0.496307	-0.601028	0.126363	-0.614635	-0.0255689	0.179641	-0.0712397	-0.358699	-0.426184	-0.232435	0.00982226	0.160018	-0.637986	0.0852525
	BMI	x	x	-0.187087	0.160499	-0.183145	-0.228745	0.295008	0.408073	-0.198904	0.458644	0.458644	0.091455	-0.44822	0.37581	-0.504473	-0.550574	-0.0554085	0.262842	-0.0800784	-0.0189299	-0.418502	0.139365	0.150294	-0.616407	-0.0769923	0.129764	-0.601757	-0.571048	-0.584296	-0.499644	-0.554629	-0.208291	-0.592419	0.0938192	-0.496307	-0.601028	0.126363	-0.614635	-0.0255689	0.179641	-0.0712397	-0.358699	-0.426184	-0.232435	0.00982226	0.160018	-0.637986	0.0852525
	FM	x	x	0.293429	0.366327	-0.358686	-0.351866	-0.102971	0.00103531	0.0265581	0.091455	0.091455	0.136659	-0.193196	0.215996	-0.144697	-0.109806	-0.0222311	0.0946726	-0.0816754	0.0296922	-0.108567	0.262276	0.313707	0.0196251	-0.274877	0.197701	-0.11521	-0.146205	-0.0993902	-0.0238441	-0.148939	-0.28922	-0.114526	0.291207	-0.127967	-0.174157	0.300874	-0.110524	-0.244721	0.307474	-0.240824	-0.289235	-0.075431	-0.217958	0.289324	0.2308	-0.17394	0.314043
	Creatinine	x	x	-0.107116	-0.449947	0.461421	0.492034	-0.146458	-0.328369	0.136329	-0.44822	-0.44822	-0.193196	0.52905	-0.490932	0.531672	0.538078	0.0639526	-0.293917	0.135863	-0.0108403	0.431009	-0.341768	-0.395627	0.477435	0.302764	-0.277452	0.583887	0.586418	0.556007	0.421847	0.575639	0.4207	0.575794	-0.330583	0.510453	0.63498	-0.365173	0.590113	0.235061	-0.413712	0.268294	0.541409	0.408124	0.3776	-0.261529	-0.330746	0.664448	-0.343728
	GFR	x	x	0.240654	0.529737	-0.533813	-0.552223	0.0490053	0.238681	-0.0841029	0.37581	0.37581	0.215996	-0.490932	0.475955	-0.465894	-0.45116	-0.0587211	0.265709	-0.143882	0.0243527	-0.372834	0.393501	0.461121	-0.335296	-0.372217	0.310997	-0.487378	-0.506429	-0.458375	-0.319132	-0.500132	-0.465701	-0.48113	0.40146	-0.441216	-0.557169	0.431911	-0.48929	-0.306375	0.470773	-0.328308	-0.553237	-0.337835	-0.394866	0.350341	0.368025	-0.578416	0.423675
	Bilirubin	x	x	0.0826081	-0.301046	0.321427	0.365657	-0.264229	-0.418929	0.194117	-0.504473	-0.504473	-0.144697	0.531672	-0.465894	0.571305	0.605596	0.0651096	-0.304844	0.112551	0.00835764	0.469673	-0.240618	-0.270981	0.624915	0.181338	-0.206722	0.660104	0.640151	0.636304	0.521345	0.624329	0.321348	0.650272	-0.204678	0.5567	0.68131	-0.241657	0.671567	0.117364	-0.298761	0.162756	0.47562	0.465212	0.319571	-0.117825	-0.250079	0.719135	-0.204396
	Uric acid	x	x	0.224531	-0.192726	0.219908	0.274645	-0.354112	-0.489852	0.238761	-0.550574	-0.550574	-0.109806	0.538078	-0.45116	0.605596	0.660931	0.0665164	-0.315532	0.0961402	0.0227186	0.50239	-0.167338	-0.180466	0.739934	0.0924682	-0.155803	0.722371	0.685514	0.701408	0.599779	0.665805	0.250082	0.711162	-0.11267	0.595791	0.721506	-0.151737	0.737829	0.0307341	-0.215694	0.085557	0.430633	0.511606	0.279053	-0.0118393	-0.192125	0.765871	-0.10239
	ALT	x	x	-0.00862883	-0.0509593	0.0525472	0.0565535	-0.0203616	-0.041713	0.0177764	-0.0554085	-0.0554085	-0.0222311	0.0639526	-0.0587211	0.0651096	0.0665164	0.0077498	-0.0357444	0.0158789	-0.000873305	0.0529306	-0.0389787	-0.0449497	0.061008	0.0338078	-0.0319019	0.0722462	0.0720414	0.0689717	0.0532053	0.0706252	0.0485521	0.0712293	-0.0370659	0.0626971	0.0777381	-0.0412975	0.073117	0.0257161	-0.047354	0.0300056	0.063892	0.050585	0.0442851	-0.028322	-0.0381126	0.0814867	-0.0383485
	Lipase	x	x	0.0108119	0.211288	-0.219928	-0.240382	0.111325	0.205191	-0.0903568	0.262842	0.262842	0.0946726	-0.293917	0.265709	-0.304844	-0.315532	-0.0357444	0.165712	-0.0693405	0.0010948	-0.2488	0.163548	0.187388	-0.302385	-0.136739	0.135685	-0.34315	-0.338798	-0.328741	-0.259292	-0.331533	-0.207759	-0.338219	0.151012	-0.294775	-0.363821	0.170797	-0.347942	-0.100167	0.199893	-0.121699	-0.283258	-0.24083	-0.194447	0.10818	0.162682	-0.382294	0.154862
	Glucose	x	x	-0.150845	-0.213523	0.210733	0.209865	0.0382657	-0.0266741	-0.00201432	-0.0800784	-0.0800784	-0.0816754	0.135863	-0.143882	0.112551	0.0961402	0.0158789	-0.0693405	0.0504397	-0.0152641	0.0870054	-0.154439	-0.183674	0.0285353	0.157441	-0.117995	0.102412	0.117646	0.0925178	0.0451864	0.118113	0.173797	0.101435	-0.167578	0.102746	0.135073	-0.175024	0.100636	0.13742	-0.182093	0.138179	0.183425	0.0691113	0.135801	-0.161161	-0.138295	0.137316	-0.179701
	HbA1c	x	x	0.101189	0.0878568	-0.0834869	-0.0771078	-0.0579005	-0.0395459	0.0269236	-0.0189299	-0.0189299	0.0296922	-0.0108403	0.0243527	0.00835764	0.0227186	-0.000873305	0.0010948	-0.0152641	0.0102392	0.0101752	0.060515	0.0739825	0.0657234	-0.0701653	0.0432031	0.0261881	0.014431	0.0289542	0.0420397	0.0120553	-0.0614006	0.0254698	0.0731375	0.0122882	0.00945829	0.0726923	0.0287696	-0.0666632	0.069356	-0.0611032	-0.0467208	0.0202894	-0.0389043	0.0808056	0.0496033	0.0131275	0.0804271
	NEFAs	x	x	0.100567	-0.217357	0.235443	0.273677	-0.234873	-0.355318	0.167451	-0.418502	-0.418502	-0.108567	0.431009	-0.372834	0.469673	0.50239	0.0529306	-0.2488	0.0870054	0.0101752	0.3872	-0.176899	-0.197317	0.532226	0.125296	-0.154849	0.548074	0.527926	0.529525	0.43984	0.514218	0.242592	0.539803	-0.143402	0.459019	0.559942	-0.173771	0.558287	0.074152	-0.221532	0.113068	0.373478	0.386857	0.248488	-0.0699094	-0.188195	0.592056	-0.14079
Microbiome composition (genera)	Eggerthella	x	x	0.598032	0.710755	-0.693567	-0.675914	-0.230728	-0.0350729	0.0706817	0.139365	0.139365	0.262276	-0.341768	0.393501	-0.240618	-0.167338	-0.0389787	0.163548	-0.154439	0.060515	-0.176899	0.50665	0.607492	0.0949345	-0.537275	0.37966	-0.173382	-0.237548	-0.143646	-0.00175988	-0.244456	-0.553731	-0.172877	0.568079	-0.208236	-0.290168	0.58426	-0.162932	-0.482241	0.59248	-0.47037	-0.540076	-0.110589	-0.410429	0.571992	0.442445	-0.286377	0.614074
	Erysipelotrichaceae_UCG-003	x	x	0.731123	0.853621	-0.831917	-0.808733	-0.290988	-0.0587596	0.0934822	0.150294	0.150294	0.313707	-0.395627	0.461121	-0.270981	-0.180466	-0.0449497	0.187388	-0.183674	0.0739825	-0.197317	0.607492	0.729077	0.139526	-0.647043	0.454213	-0.185733	-0.264604	-0.15045	0.0178528	-0.273619	-0.661705	-0.185495	0.683645	-0.232124	-0.327077	0.701923	-0.172573	-0.582507	0.709739	-0.566316	-0.639167	-0.116772	-0.487338	0.691739	0.528976	-0.321012	0.739642
	[Erysipelotrichaceae] uncultured	x	x	0.649525	0.186696	-0.14163	-0.0611919	-0.591228	-0.645134	0.347027	-0.616407	-0.616407	0.0196251	0.477435	-0.335296	0.624915	0.739934	0.061008	-0.302385	0.0285353	0.0657234	0.532226	0.0949345	0.139526	1	-0.208898	0.0324167	0.814502	0.728554	0.805886	0.762729	0.699256	-0.0181874	0.800534	0.2019	0.632116	0.742397	0.161988	0.84054	-0.254055	0.0855387	-0.177022	0.22004	0.584277	0.105831	0.332684	0.0243342	0.801198	0.242955
	Marvinbryantia	x	x	-0.693402	-0.759614	0.736776	0.709558	0.305056	0.107553	-0.111732	-0.0769923	-0.0769923	-0.274877	0.302764	-0.372217	0.181338	0.0924682	0.0338078	-0.136739	0.157441	-0.0701653	0.125296	-0.537275	-0.647043	-0.208898	0.581676	-0.398342	0.0905365	0.166726	0.0605665	-0.0822117	0.177137	0.577773	0.0915505	-0.612935	0.146873	0.219915	-0.625362	0.0768015	0.529428	-0.625486	0.508596	0.537326	0.0506116	0.415103	-0.631414	-0.462736	0.209495	-0.665284
	Intestinimonas	x	x	0.426948	0.530497	-0.519266	-0.509079	-0.151292	-0.00110725	0.0398065	0.129764	0.129764	0.197701	-0.277452	0.310997	-0.206722	-0.155803	-0.0319019	0.135685	-0.117995	0.0432031	-0.154849	0.37966	0.454213	0.0324167	-0.398342	0.286026	-0.163316	-0.208484	-0.140474	-0.0314016	-0.212557	-0.418314	-0.162383	0.421929	-0.182501	-0.24885	0.435747	-0.156435	-0.354915	0.444982	-0.348969	-0.417372	-0.106722	-0.31476	0.419734	0.333857	-0.2483	0.455116
Global plasma metabolomic profile	plasma_biliverdin	Cofactors and Vitamins	Hemoglobin and Porphyrin Metabolism	0.25882	-0.19708	0.227282	0.287754	-0.393594	-0.538649	0.263643	-0.601757	-0.601757	-0.11521	0.583887	-0.487378	0.660104	0.722371	0.0722462	-0.34315	0.102412	0.0261881	0.548074	-0.173382	-0.185733	0.814502	0.0905365	-0.163316	0.789717	0.747928	0.767307	0.65861	0.726144	0.263283	0.777418	-0.11209	0.65	0.786375	-0.15466	0.806907	0.0238709	-0.224725	0.0843177	0.461834	0.559553	0.298033	-0.00128285	-0.201917	0.835172	-0.099859
	plasma_margarate (17:0)	Lipid	Long Chain Saturated Fatty Acid	0.142629	-0.291123	0.315999	0.368429	-0.323129	-0.486146	0.229569	-0.571048	-0.571048	-0.146205	0.586418	-0.506429	0.640151	0.685514	0.0720414	-0.338798	0.117646	0.014431	0.527926	-0.237548	-0.264604	0.728554	0.166726	-0.208484	0.747928	0.71983	0.72282	0.601402	0.701027	0.326971	0.736624	-0.19122	0.62586	0.763157	-0.232607	0.761982	0.0972653	-0.297843	0.150578	0.506055	0.528024	0.336259	-0.0906961	-0.253543	0.807101	-0.187255
	plasma_bilirubin (Z,Z)	Cofactors and Vitamins	Hemoglobin and Porphyrin Metabolism	0.286155	-0.156138	0.186745	0.247138	-0.39922	-0.531483	0.262969	-0.584296	-0.584296	-0.0993902	0.556007	-0.458375	0.636304	0.701408	0.0689717	-0.328741	0.0925178	0.0289542	0.529525	-0.143646	-0.15045	0.805886	0.0605665	-0.140474	0.767307	0.72282	0.746846	0.647484	0.701034	0.229547	0.755241	-0.0801276	0.628084	0.757836	-0.121127	0.784762	-0.00206781	-0.189584	0.0579951	0.425496	0.544323	0.271304	0.0290305	-0.175103	0.806015	-0.0656658
	plasma_vanillylmandelate (VMA)	Amino Acid	Tyrosine Metabolism	0.415469	0.0391076	-0.00665842	0.0532013	-0.424924	-0.495963	0.259063	-0.499644	-0.499644	-0.0238441	0.421847	-0.319132	0.521345	0.599779	0.0532053	-0.259292	0.0451864	0.0420397	0.43984	-0.00175988	0.0178528	0.762729	-0.0822117	-0.0314016	0.65861	0.601402	0.647484	0.592809	0.579671	0.0684001	0.647683	0.072184	0.522113	0.619999	0.0387649	0.677281	-0.125495	-0.0218517	-0.0674197	0.251439	0.470394	0.143389	0.173204	-0.0470384	0.665116	0.0972233
	plasma_dihomo-linoleate (20:2n6)	Lipid	Long Chain Polyunsaturated Fatty Acid (n3 and n6)	0.119151	-0.302339	0.325788	0.375779	-0.304359	-0.467462	0.219089	-0.554629	-0.554629	-0.148939	0.575639	-0.500132	0.624329	0.665805	0.0706252	-0.331533	0.118113	0.0120553	0.514218	-0.244456	-0.273619	0.699256	0.177137	-0.212557	0.726144	0.701027	0.701034	0.579671	0.683118	0.332081	0.715233	-0.201687	0.609565	0.744396	-0.24207	0.739368	0.108508	-0.305195	0.159526	0.50426	0.512283	0.336645	-0.104924	-0.257906	0.786632	-0.199274
	plasma_3-methylhistidine	Amino Acid	Histidine Metabolism	-0.606782	-0.77214	0.757	0.744427	0.204428	-0.0172987	-0.0481711	-0.208291	-0.208291	-0.28922	0.4207	-0.465701	0.321348	0.250082	0.0485521	-0.207759	0.173797	-0.0614006	0.242592	-0.553731	-0.661705	-0.0181874	0.577773	-0.418314	0.263283	0.326971	0.229547	0.0684001	0.332081	0.612642	0.261506	-0.612553	0.286055	0.386546	-0.633979	0.253959	0.512793	-0.649757	0.506336	0.618249	0.173572	0.464488	-0.605499	-0.488663	0.387464	-0.659995
	plasma_palmitoylcarnitine (C16)	Lipid	Fatty Acid Metabolism (Acyl Carnitine, Long Chain Saturated)	0.251721	-0.197138	0.226758	0.286143	-0.385978	-0.529541	0.258934	-0.592419	-0.592419	-0.114526	0.575794	-0.48113	0.650272	0.711162	0.0712293	-0.338219	0.101435	0.0254698	0.539803	-0.172877	-0.185495	0.800534	0.0915505	-0.162383	0.777418	0.736624	0.755241	0.647683	0.715233	0.261506	0.765321	-0.11289	0.640184	0.774679	-0.154829	0.794273	0.0257339	-0.22377	0.0851215	0.456696	0.550781	0.295007	-0.00394137	-0.200637	0.822647	-0.101078
	plasma_I-urobilinogen	Cofactors and Vitamins	Hemoglobin and Porphyrin Metabolism	0.722775	0.802132	-0.778793	-0.751504	-0.311959	-0.101384	0.11169	0.0938192	0.0938192	0.291207	-0.330583	0.40146	-0.204678	-0.11267	-0.0370659	0.151012	-0.167578	0.0731375	-0.143402	0.568079	0.683645	0.2019	-0.612935	0.421929	-0.11209	-0.19122	-0.0801276	0.072184	-0.201687	-0.612553	-0.11289	0.646233	-0.16826	-0.247916	0.660202	-0.0980327	-0.556619	0.66184	-0.536039	-0.574339	-0.0652011	-0.442433	0.663259	0.490398	-0.238021	0.700957
	plasma_eicosenoate (20:1)	Lipid	Long Chain Monounsaturated Fatty Acid	0.121452	-0.255556	0.277084	0.322531	-0.279609	-0.421908	0.19902	-0.496307	-0.496307	-0.127967	0.510453	-0.441216	0.5567	0.595791	0.0626971	-0.294775	0.102746	0.0122882	0.459019	-0.208236	-0.232124	0.632116	0.146873	-0.182501	0.65	0.62586	0.628084	0.522113	0.609565	0.286055	0.640184	-0.16826	0.544165	0.663683	-0.204254	0.662159	0.086353	-0.260922	0.132589	0.441472	0.458842	0.29355	-0.0810058	-0.221867	0.701818	-0.165
	plasma_laurylcarnitine (C12)	Lipid	Fatty Acid Metabolism (Acyl Carnitine, Medium Chain)	0.0934879	-0.36365	0.387751	0.440209	-0.31239	-0.497914	0.230283	-0.601028	-0.601028	-0.174157	0.63498	-0.557169	0.68131	0.721506	0.0777381	-0.363821	0.135073	0.00945829	0.559942	-0.290168	-0.327077	0.742397	0.219915	-0.24885	0.786375	0.763157	0.757836	0.619999	0.744396	0.386546	0.774679	-0.247916	0.663683	0.812521	-0.29202	0.799924	0.1434	-0.359993	0.197286	0.569899	0.55411	0.383295	-0.144661	-0.300908	0.857473	-0.247946
	plasma_4-hydroxyhippurate	Xenobiotics	Benzoate Metabolism	0.718375	0.822492	-0.800433	-0.775953	-0.295368	-0.0745841	0.0993535	0.126363	0.126363	0.300874	-0.365173	0.431911	-0.241657	-0.151737	-0.0412975	0.170797	-0.175024	0.0726923	-0.173771	0.58426	0.701923	0.161988	-0.625362	0.435747	-0.15466	-0.232607	-0.121127	0.0387649	-0.24207	-0.633979	-0.154829	0.660202	-0.204254	-0.29202	0.676566	-0.141322	-0.564864	0.681876	-0.547175	-0.605633	-0.0951851	-0.46353	0.671667	0.507089	-0.284543	0.714977
	plasma_oleoylcarnitine (C18:1)	Lipid	Fatty Acid Metabolism (Acyl Carnitine, Monounsaturated)	0.284331	-0.181108	0.212691	0.275417	-0.411788	-0.555028	0.273284	-0.614635	-0.614635	-0.110524	0.590113	-0.48929	0.671567	0.737829	0.073117	-0.347942	0.100636	0.0287696	0.558287	-0.162932	-0.172573	0.84054	0.0768015	-0.156435	0.806907	0.761982	0.784762	0.677281	0.739368	0.253959	0.794273	-0.0980327	0.662159	0.799924	-0.141322	0.824902	0.00991111	-0.21313	0.0724368	0.45857	0.572104	0.294047	0.0160435	-0.194227	0.850223	-0.0840579
	plasma_homostachydrine*	Xenobiotics	Food Component/Plant	-0.658795	-0.685432	0.662098	0.632442	0.31094	0.139805	-0.122904	-0.0255689	-0.0255689	-0.244721	0.235061	-0.306375	0.117364	0.0307341	0.0257161	-0.100167	0.13742	-0.0666632	0.074152	-0.482241	-0.582507	-0.254055	0.529428	-0.354915	0.0238709	0.0972653	-0.00206781	-0.125495	0.108508	0.512793	0.0257339	-0.556619	0.086353	0.1434	-0.564864	0.00991111	0.48629	-0.559691	0.462523	0.46052	0.00443285	0.360201	-0.582018	-0.411369	0.130111	-0.605804
	plasma_4-vinylphenol sulfate	Xenobiotics	Benzoate Metabolism	0.685402	0.829774	-0.81076	-0.792118	-0.2556	-0.0244503	0.0739975	0.179641	0.179641	0.307474	-0.413712	0.470773	-0.298761	-0.215694	-0.047354	0.199893	-0.182093	0.069356	-0.221532	0.59248	0.709739	0.0855387	-0.625486	0.444982	-0.224725	-0.297843	-0.189584	-0.0218517	-0.305195	-0.649757	-0.22377	0.66184	-0.260922	-0.359993	0.681876	-0.21313	-0.559691	0.693512	-0.547749	-0.639902	-0.145017	-0.484699	0.663042	0.518918	-0.357067	0.714785
	plasma_N-acetyl-3-methylhistidine*	Amino Acid	Histidine Metabolism	-0.603847	-0.664702	0.644958	0.62159	0.263797	0.0903486	-0.0958263	-0.0712397	-0.0712397	-0.240824	0.268294	-0.328308	0.162756	0.085557	0.0300056	-0.121699	0.138179	-0.0611032	0.113068	-0.47037	-0.566316	-0.177022	0.508596	-0.348969	0.0843177	0.150578	0.0579951	-0.0674197	0.159526	0.506336	0.0851215	-0.536039	0.132589	0.197286	-0.547175	0.0724368	0.462523	-0.547749	0.444732	0.472332	0.0479202	0.364502	-0.55144	-0.405462	0.18851	-0.581675
	plasma_2S,3R-dihydroxybutyrate	Lipid	Fatty Acid, Dihydroxy	-0.461706	-0.740144	0.735507	0.741916	0.0667253	-0.171459	0.0338207	-0.358699	-0.358699	-0.289235	0.541409	-0.553237	0.47562	0.430633	0.063892	-0.283258	0.183425	-0.0467208	0.373478	-0.540076	-0.639167	0.22004	0.537326	-0.417372	0.461834	0.506055	0.425496	0.251439	0.50426	0.618249	0.456696	-0.574339	0.441472	0.569899	-0.605633	0.45857	0.46052	-0.639902	0.472332	0.68077	0.315753	0.497272	-0.535976	-0.490791	0.584858	-0.612759
	plasma_1-adrenoyl-GPC (22:4)*	Lipid	Lysophospholipid	0.200521	-0.122176	0.144199	0.187855	-0.287178	-0.38567	0.190167	-0.426184	-0.426184	-0.075431	0.408124	-0.337835	0.465212	0.511606	0.050585	-0.24083	0.0691113	0.0202894	0.386857	-0.110589	-0.116772	0.584277	0.0506116	-0.106722	0.559553	0.528024	0.544323	0.470394	0.512283	0.173572	0.550781	-0.0652011	0.458842	0.55411	-0.0951851	0.572104	0.00443285	-0.145017	0.0479202	0.315753	0.396791	0.202144	0.01405	-0.132651	0.589064	-0.0552612
	plasma_N-acetyl-1-methylhistidine*	Amino Acid	Histidine Metabolism	-0.384463	-0.565814	0.559676	0.559726	0.084957	-0.0903897	0.00484067	-0.232435	-0.232435	-0.217958	0.3776	-0.394866	0.319571	0.279053	0.0442851	-0.194447	0.135801	-0.0389043	0.248488	-0.410429	-0.487338	0.105831	0.415103	-0.31476	0.298033	0.336259	0.271304	0.143389	0.336645	0.464488	0.295007	-0.442433	0.29355	0.383295	-0.46353	0.294047	0.360201	-0.484699	0.364502	0.497272	0.202144	0.366479	-0.421407	-0.369314	0.391032	-0.473657
	plasma_2-aminophenol sulfate	Xenobiotics	Food Component/Plant	0.798557	0.814707	-0.785695	-0.748057	-0.386299	-0.186204	0.156431	0.00982226	0.00982226	0.289324	-0.261529	0.350341	-0.117825	-0.0118393	-0.028322	0.10818	-0.161161	0.0808056	-0.0699094	0.571992	0.691739	0.332684	-0.631414	0.419734	-0.00128285	-0.0906961	0.0290305	0.173204	-0.104924	-0.605499	-0.00394137	0.663259	-0.0810058	-0.144661	0.671667	0.0160435	-0.582018	0.663042	-0.55144	-0.535976	0.01405	-0.421407	0.697535	0.48606	-0.127044	0.722633
	plasma_2-aminoheptanoate	Lipid	Fatty Acid, Amino	0.490198	0.617494	-0.604979	-0.594163	-0.168812	0.00744949	0.041821	0.160018	0.160018	0.2308	-0.330746	0.368025	-0.250079	-0.192125	-0.0381126	0.162682	-0.138295	0.0496033	-0.188195	0.442445	0.528976	0.0243342	-0.462736	0.333857	-0.201917	-0.253543	-0.175103	-0.0470384	-0.257906	-0.488663	-0.200637	0.490398	-0.221867	-0.300908	0.507089	-0.194227	-0.411369	0.518918	-0.405462	-0.490791	-0.132651	-0.369314	0.48606	0.389869	-0.301062	0.52863
	plasma_myristoleoylcarnitine (C14:1)*	Lipid	Fatty Acid Metabolism (Acyl Carnitine, Monounsaturated)	0.12975	-0.355167	0.381871	0.439023	-0.346526	-0.535942	0.250553	-0.637986	-0.637986	-0.17394	0.664448	-0.578416	0.719135	0.765871	0.0814867	-0.382294	0.137316	0.0131275	0.592056	-0.286377	-0.321012	0.801198	0.209495	-0.2483	0.835172	0.807101	0.806015	0.665116	0.786632	0.387464	0.822647	-0.238021	0.701818	0.857473	-0.284543	0.850223	0.130111	-0.357067	0.18851	0.584858	0.589064	0.391032	-0.127044	-0.301062	0.90589	-0.235788
	plasma_2-acetamidophenol sulfate	Xenobiotics	Food Component/Plant	0.794814	0.868423	-0.842142	-0.810703	-0.351002	-0.125655	0.129129	0.0852525	0.0852525	0.314043	-0.343728	0.423675	-0.204396	-0.10239	-0.0383485	0.154862	-0.179701	0.0804271	-0.14079	0.614074	0.739642	0.242955	-0.665284	0.455116	-0.099859	-0.187255	-0.0656658	0.0972233	-0.199274	-0.659995	-0.101078	0.700957	-0.165	-0.247946	0.714977	-0.0840579	-0.605804	0.714785	-0.581675	-0.612759	-0.0552612	-0.473657	0.722633	0.52863	-0.235788	0.760927
	plasma_3-methoxycatechol sulfate (2)	Xenobiotics	Benzoate Metabolism	0.697538	0.780588	-0.758356	-0.732697	-0.297305	-0.0911396	0.104806	0.0990225	0.0990225	0.283969	-0.328413	0.395865	-0.20732	-0.118915	-0.036913	0.151041	-0.163895	0.0705839	-0.146394	0.553273	0.66552	0.184946	-0.595671	0.411393	-0.119251	-0.195438	-0.0879529	0.0612191	-0.205299	-0.597606	-0.119863	0.628253	-0.171863	-0.25094	0.64237	-0.105847	-0.540163	0.644894	-0.521009	-0.563193	-0.0707037	-0.433077	0.643288	0.478313	-0.241993	0.681165
	plasma_palmitoleoylcarnitine (C16:1)*	Lipid	Fatty Acid Metabolism (Acyl Carnitine, Monounsaturated)	0.274736	-0.224501	0.257251	0.323042	-0.426704	-0.587644	0.286921	-0.658835	-0.658835	-0.129229	0.641981	-0.53729	0.723868	0.79089	0.0793909	-0.376802	0.113841	0.0277985	0.600716	-0.195949	-0.210757	0.888039	0.105899	-0.183293	0.864499	0.819716	0.839641	0.719102	0.796021	0.294721	0.851065	-0.129835	0.712411	0.862383	-0.176526	0.88313	0.0323904	-0.253132	0.0982312	0.511323	0.612378	0.330782	-0.00890613	-0.226261	0.91561	-0.117085
	plasma_eicosenoylcarnitine (C20:1)*	Lipid	Fatty Acid Metabolism (Acyl Carnitine, Monounsaturated)	0.275627	-0.17003	0.200396	0.260623	-0.39596	-0.532296	0.262362	-0.588558	-0.588558	-0.104632	0.564023	-0.4671	0.642628	0.706526	0.0699014	-0.332751	0.0956991	0.0278889	0.534346	-0.153639	-0.16237	0.806327	0.0709079	-0.148053	0.772722	0.729326	0.751641	0.649317	0.707611	0.24067	0.760613	-0.0911066	0.633772	0.765436	-0.132527	0.790027	0.0070575	-0.201329	0.0670625	0.436904	0.547929	0.27983	0.0182808	-0.183967	0.813678	-0.0774755
	plasma_3-hydroxyoleoylcarnitine	Lipid	Fatty Acid Metabolism (Acyl Carnitine, Hydroxy)	0.234097	-0.253589	0.284305	0.346886	-0.399844	-0.565335	0.273247	-0.643104	-0.643104	-0.138346	0.63735	-0.538996	0.711129	0.772008	0.0786475	-0.37216	0.117894	0.0236863	0.588961	-0.215432	-0.234961	0.852148	0.130112	-0.196621	0.843365	0.803475	0.817829	0.694123	0.780966	0.313206	0.830372	-0.154814	0.69839	0.847388	-0.200717	0.860803	0.0563079	-0.27508	0.119237	0.521547	0.596773	0.340566	-0.0383039	-0.241353	0.898562	-0.144897
	plasma_tetradecadienedioate (C14:2-DC)*	Lipid	Fatty Acid, Dicarboxylate	0.130544	-0.289748	0.313567	0.363993	-0.309306	-0.469114	0.220873	-0.553219	-0.553219	-0.144373	0.570504	-0.493872	0.621182	0.664111	0.0700501	-0.329195	0.115489	0.0132081	0.512022	-0.235542	-0.26289	0.702517	0.167509	-0.20594	0.724466	0.698101	0.699856	0.580876	0.680024	0.322478	0.713541	-0.191538	0.606989	0.740582	-0.231706	0.737913	0.0997582	-0.294813	0.151107	0.495279	0.511318	0.32972	-0.0944959	-0.250217	0.782979	-0.188263
	plasma_vanilloylglycine	Xenobiotics	Food Component/Plant	0.683959	0.809338	-0.789521	-0.768962	-0.265939	-0.0437831	0.0824716	0.154746	0.154746	0.298357	-0.385742	0.445427	-0.269831	-0.185808	-0.0439543	0.184144	-0.175442	0.0692099	-0.197936	0.576693	0.691631	0.113998	-0.612206	0.431912	-0.19223	-0.265713	-0.158469	0.00261111	-0.273746	-0.629765	-0.19174	0.647192	-0.232965	-0.325465	0.66535	-0.18019	-0.5499	0.674235	-0.535935	-0.612797	-0.122219	-0.466065	0.652432	0.503258	-0.320799	0.699741
	plasma_1-methyl-5-imidazolelactate	Amino Acid	Histidine Metabolism	-0.384971	-0.60818	0.60391	0.608317	0.0608471	-0.133676	0.0240651	-0.287338	-0.287338	-0.237107	0.438445	-0.449622	0.383015	0.344962	0.0516923	-0.228837	0.149938	-0.0389559	0.300325	-0.443351	-0.524979	0.169749	0.442292	-0.342194	0.369736	0.406857	0.340064	0.197952	0.405694	0.506575	0.365675	-0.472535	0.35497	0.459004	-0.497748	0.36679	0.379857	-0.525016	0.388724	0.555288	0.2525	0.406188	-0.442484	-0.402243	0.47064	-0.504434
	plasma_2-methoxyhydroquinone sulfate (1)	Xenobiotics	Benzoate Metabolism	0.627122	0.799547	-0.783968	-0.771132	-0.210394	0.0194581	0.0490827	0.217271	0.217271	0.299606	-0.437011	0.483297	-0.334426	-0.260863	-0.0504485	0.215973	-0.180134	0.0634588	-0.252609	0.573478	0.68524	0.0164633	-0.598116	0.433325	-0.274718	-0.340498	-0.239745	-0.0726826	-0.345723	-0.634696	-0.272843	0.634166	-0.297877	-0.402255	0.65646	-0.26512	-0.530685	0.67299	-0.524178	-0.641073	-0.181224	-0.481494	0.626547	0.50623	-0.403346	0.683223
Global fecal metabolomic profile	feces_3-hydroxyphenylacetate	Amino Acid	Phenylalanine Metabolism	-0.693163	-0.665396	0.638328	0.601284	0.359635	0.20497	-0.155081	0.0462913	0.0462913	-0.232202	0.166422	-0.249649	0.038998	-0.0555293	0.0172056	-0.0596307	0.125878	-0.0701408	0.00896526	-0.46399	-0.563297	-0.352812	0.521332	-0.337211	-0.0704852	0.00828805	-0.0938768	-0.204938	0.0221947	0.483945	-0.0671411	-0.546086	0.00903519	0.0500619	-0.54928	-0.0865736	0.485947	-0.535697	0.454825	0.407647	-0.0624874	0.326407	-0.584872	-0.389338	0.030866	-0.596988
	feces_9,10-DiHOME	Lipid	Fatty Acid, Dihydroxy	0.562359	0.787685	-0.776905	-0.772797	-0.147513	0.0907882	0.0113626	0.287592	0.287592	0.30071	-0.494408	0.52553	-0.406962	-0.345277	-0.0577241	0.251662	-0.185244	0.0569057	-0.314035	0.569267	0.677332	-0.0935945	-0.581611	0.434477	-0.367502	-0.424525	-0.331199	-0.157556	-0.426578	-0.639613	-0.364068	0.618825	-0.370808	-0.488482	0.645762	-0.36067	-0.508466	0.6709	-0.51038	-0.672321	-0.247609	-0.498412	0.596706	0.509069	-0.496067	0.663891
	feces_asparagine	Amino Acid	Alanine and Aspartate Metabolism	-0.478531	-0.183984	0.152876	0.0984749	0.408554	0.427132	-0.234225	0.393214	0.393214	-0.0355034	-0.284412	0.186512	-0.390081	-0.47201	-0.0367474	0.184693	-0.00545011	-0.0484213	-0.334639	-0.106071	-0.144075	-0.665578	0.183629	-0.0540281	-0.520509	-0.458478	-0.517408	-0.501263	-0.438622	0.0596746	-0.511371	-0.181683	-0.397606	-0.463044	-0.156839	-0.538528	0.208572	-0.10729	0.156908	-0.098112	-0.374571	-0.0342039	-0.267997	-0.0541254	-0.502026	-0.212636
	feces_oleoyl ethanolamide	Lipid	Endocannabinoid	0.592599	0.781721	-0.768181	-0.758794	-0.183569	0.0455519	0.0342866	0.239668	0.239668	0.294981	-0.450929	0.490821	-0.355675	-0.287748	-0.0522959	0.225564	-0.179001	0.0599655	-0.271117	0.562284	0.670799	-0.0245787	-0.581955	0.426472	-0.30447	-0.365902	-0.269592	-0.102899	-0.369864	-0.625855	-0.302049	0.617831	-0.319887	-0.427436	0.64147	-0.296058	-0.51354	0.66091	-0.510261	-0.641877	-0.202768	-0.479671	0.604969	0.498777	-0.430914	0.664585
	feces_dihomo-linoleate (20:2n6)	Lipid	Long Chain Polyunsaturated Fatty Acid (n3 and n6)	-0.157143	0.083862	-0.100585	-0.133553	0.218138	0.289914	-0.143542	0.318399	0.318399	0.0537277	-0.302604	0.249266	-0.346579	-0.382217	-0.0375438	0.178986	-0.0501754	-0.0159003	-0.288461	0.0774198	0.0809471	-0.439671	-0.0320558	0.0759203	-0.418145	-0.393767	-0.40704	-0.35311	-0.381873	-0.124182	-0.411565	0.0426677	-0.342155	-0.412768	0.0649981	-0.427683	0.00200272	0.102317	-0.0307748	-0.231069	-0.296652	-0.147214	-0.01687	0.0946917	-0.43905	0.0346973
	feces_palmitoyl ethanolamide	Lipid	Endocannabinoid	0.543029	0.75707	-0.7465	-0.742163	-0.144503	0.0839958	0.0126067	0.273062	0.273062	0.288769	-0.472281	0.502852	-0.387613	-0.327834	-0.0551148	0.240108	-0.17769	0.0549497	-0.298859	0.546945	0.650903	-0.0849525	-0.559353	0.417245	-0.348804	-0.403966	-0.313996	-0.147516	-0.406079	-0.6141	-0.345576	0.595044	-0.352871	-0.465295	0.620707	-0.342119	-0.489357	0.644464	-0.490817	-0.644332	-0.234837	-0.477943	0.57445	0.488811	-0.472288	0.638507
	feces_agmatine	Amino Acid	Polyamine Metabolism	-0.792303	-0.730043	0.697727	0.652189	0.428836	0.265943	-0.191355	0.0929516	0.0929516	-0.251581	0.145968	-0.245582	-0.00164259	-0.111537	0.0142771	-0.0431263	0.133646	-0.0801725	-0.0275279	-0.506606	-0.61673	-0.450046	0.576357	-0.365627	-0.132863	-0.0419757	-0.157467	-0.274125	-0.0249434	0.522745	-0.128284	-0.602542	-0.0344322	0.0020704	-0.603195	-0.152019	0.541383	-0.583217	0.502466	0.423885	-0.108159	0.344325	-0.653474	-0.421231	-0.0227227	-0.66026
	feces_palmitoylcarnitine (C16)	Lipid	Fatty Acid Metabolism (Acyl Carnitine, Long Chain Saturated)	-0.145502	0.204917	-0.226142	-0.26999	0.276051	0.400442	-0.191678	0.461769	0.461769	0.107424	-0.464728	0.39665	-0.513625	-0.554328	-0.0572351	0.270109	-0.0891389	-0.014722	-0.424608	0.170701	0.188087	-0.602135	-0.111148	0.152915	-0.605237	-0.57913	-0.586058	-0.493227	-0.563377	-0.241807	-0.595988	0.129771	-0.503447	-0.612161	0.162948	-0.617263	-0.0567954	0.216068	-0.101092	-0.389356	-0.42785	-0.256257	0.0471284	0.186882	-0.648388	0.124327
	feces_isocaproate (i6:0)	Lipid	Fatty Acid, Branched	-0.610718	-0.742696	0.725903	0.709642	0.225807	0.0183255	-0.0643937	-0.164444	-0.164444	-0.275482	0.373471	-0.423824	0.271259	0.197445	0.0427833	-0.180849	0.16337	-0.0617988	0.201523	-0.530518	-0.635369	-0.0711051	0.559467	-0.398661	0.205955	0.271014	0.17441	0.0238297	0.27744	0.582282	0.205021	-0.59209	0.237384	0.326796	-0.610271	0.195707	0.500242	-0.621126	0.489967	0.574775	0.133231	0.435029	-0.59244	-0.464976	0.3245	-0.639317
	feces_docosapentaenoate (n3 DPA; 22:5n3)	Lipid	Long Chain Polyunsaturated Fatty Acid (n3 and n6)	-0.325429	-0.0559871	0.0317139	-0.0125188	0.318077	0.36218	-0.191211	0.3581	0.3581	0.00718594	-0.29366	0.216929	-0.369964	-0.429866	-0.0371976	0.182303	-0.0268906	-0.032929	-0.313137	-0.018348	-0.0365233	-0.558575	0.0806251	0.00813658	-0.472432	-0.428326	-0.46549	-0.43121	-0.412249	-0.0283097	-0.464502	-0.0745232	-0.371778	-0.439817	-0.0508372	-0.48642	0.109983	-0.00705618	0.0672717	-0.162002	-0.337934	-0.0884172	-0.148168	0.0170802	-0.472787	-0.0945216
	feces_N-acetyltryptophan	Amino Acid	Tryptophan Metabolism	-0.704571	-0.636567	0.607259	0.565441	0.388707	0.249604	-0.176002	0.0992383	0.0992383	-0.217996	0.111479	-0.201919	-0.0205983	-0.119089	0.0104646	-0.0279855	0.114609	-0.0712949	-0.0401214	-0.440677	-0.537204	-0.41958	0.504448	-0.316937	-0.139806	-0.0586313	-0.160802	-0.260283	-0.0430143	0.452268	-0.13542	-0.526859	-0.0491532	-0.0209955	-0.526198	-0.157158	0.475612	-0.506589	0.439619	0.35953	-0.111393	0.294287	-0.574884	-0.364737	-0.0442241	-0.577994
	feces_stearoylcarnitine (C18)	Lipid	Fatty Acid Metabolism (Acyl Carnitine, Long Chain Saturated)	-0.268049	0.0473408	-0.0715494	-0.117766	0.316387	0.395255	-0.200652	0.41756	0.41756	0.0482726	-0.377394	0.300467	-0.446252	-0.501249	-0.0471411	0.22681	-0.0534907	-0.0271226	-0.373592	0.0575976	0.0529957	-0.603306	0.00658553	0.0673712	-0.549265	-0.510341	-0.537014	-0.477279	-0.493617	-0.116449	-0.540416	0.00490039	-0.44328	-0.531142	0.0335898	-0.563133	0.0475221	0.0832847	0.00210011	-0.262242	-0.390829	-0.160909	-0.0759647	0.0869176	-0.567031	-0.0101507
	feces_homostachydrine*	Xenobiotics	Food Component/Plant	-0.655546	-0.716141	0.694459	0.668518	0.289566	0.103758	-0.106557	-0.0701626	-0.0701626	-0.258963	0.283332	-0.349287	0.168406	0.0842671	0.0316086	-0.127632	0.148174	-0.0663346	0.115977	-0.506385	-0.609938	-0.200561	0.548638	-0.375295	0.0821633	0.154249	0.0539695	-0.0803389	0.164166	0.544235	0.0831716	-0.578052	0.135919	0.204292	-0.589604	0.0691279	0.499601	-0.589429	0.479687	0.505231	0.045439	0.390553	-0.595955	-0.435912	0.194253	-0.627512
	feces_gulonate*	Cofactors and Vitamins	Ascorbate and Aldarate Metabolism	-0.100656	0.244515	-0.263833	-0.304923	0.250774	0.383601	-0.18005	0.454246	0.454246	0.120883	-0.47049	0.408303	-0.510921	-0.545299	-0.0577388	0.271136	-0.0961254	-0.010184	-0.420916	0.198035	0.221463	-0.574019	-0.142668	0.172491	-0.594762	-0.573847	-0.574311	-0.475458	-0.559123	-0.269678	-0.585815	0.162654	-0.498969	-0.609162	0.195698	-0.60566	-0.0866445	0.247436	-0.12855	-0.410972	-0.419652	-0.274122	0.0832667	0.209381	-0.643825	0.16045
	feces_galactosylglycerol	Lipid	Galactosyl Glycerolipids	-0.256602	0.149095	-0.17695	-0.232057	0.363276	0.486014	-0.240005	0.535866	0.535866	0.0932415	-0.511754	0.422871	-0.584342	-0.643272	-0.0634523	0.302239	-0.0860086	-0.0259639	-0.486078	0.135877	0.142985	-0.736575	-0.0601251	0.131862	-0.703624	-0.663479	-0.684642	-0.59248	-0.643605	-0.214891	-0.692579	0.0782938	-0.576537	-0.69598	0.115951	-0.719504	-0.00233112	0.178663	-0.0571863	-0.394069	-0.499038	-0.251845	-0.0215545	0.164099	-0.740033	0.0654636
	feces_2-oxo-1-pyrrolidinepropionate	Xenobiotics	Chemical	-0.573514	-0.660606	0.643175	0.624047	0.233496	0.0554255	-0.0774851	-0.106091	-0.106091	-0.242002	0.297293	-0.34999	0.19894	0.127393	0.033671	-0.139612	0.141062	-0.0580339	0.143644	-0.469533	-0.563909	-0.123237	0.501799	-0.350456	0.130276	0.192395	0.103228	-0.02576	0.199802	0.510093	0.130313	-0.529888	0.168889	0.240309	-0.543342	0.119728	0.452788	-0.548161	0.439101	0.488979	0.08077	0.373801	-0.538183	-0.407929	0.234711	-0.573678
	feces_prolylproline	Peptide	Dipeptide	-0.180669	0.11589	-0.135995	-0.175937	0.262128	0.353514	-0.174023	0.391612	0.391612	0.0705961	-0.376143	0.311959	-0.427952	-0.470105	-0.0466029	0.221753	-0.0642175	-0.0182807	-0.355748	0.10416	0.110376	-0.535335	-0.0493198	0.0999275	-0.514111	-0.485542	-0.499983	-0.431415	-0.471143	-0.162178	-0.506063	0.0628665	-0.421935	-0.50975	0.0904526	-0.525565	-0.00667125	0.136199	-0.0464899	-0.2925	-0.3645	-0.187606	-0.00979463	0.124047	-0.541786	0.053999
	feces_2-hydroxydecanoate	Lipid	Fatty Acid, Monohydroxy	-0.37479	-0.0309278	0.00145951	-0.0529947	0.385851	0.451916	-0.235707	0.456431	0.456431	0.0234812	-0.386852	0.293555	-0.476888	-0.547906	-0.0487641	0.237473	-0.0422212	-0.0379236	-0.402159	0.00497251	-0.0122371	-0.694716	0.0713772	0.0311515	-0.601579	-0.549852	-0.591239	-0.540451	-0.530086	-0.0660386	-0.591615	-0.0620306	-0.477373	-0.567156	-0.0314563	-0.618532	0.111203	0.0238599	0.0583368	-0.232816	-0.429573	-0.13345	-0.1541	0.0458242	-0.608261	-0.0845522
	feces_fructosyllysine	Amino Acid	Lysine Metabolism	-0.53872	-0.20417	0.169017	0.107464	0.461661	0.483919	-0.26505	0.446547	0.446547	-0.0386301	-0.324468	0.213821	-0.443618	-0.53603	-0.0418911	0.210346	-0.00712632	-0.0545116	-0.380385	-0.117114	-0.159571	-0.75382	0.204835	-0.0589059	-0.59104	-0.521124	-0.587341	-0.568171	-0.498661	0.0642365	-0.580678	-0.20244	-0.451948	-0.526622	-0.174181	-0.611398	0.233445	-0.117969	0.174959	-0.114524	-0.425239	-0.0412902	-0.300249	-0.0586304	-0.570784	-0.237241
	feces_linoleoyl ethanolamide	Lipid	Endocannabinoid	0.563729	0.783299	-0.772207	-0.767429	-0.151542	0.0844696	0.0143019	0.280021	0.280021	0.298585	-0.48647	0.518593	-0.398405	-0.336188	-0.0567513	0.247104	-0.183581	0.0570443	-0.306996	0.565748	0.673377	-0.0841601	-0.578991	0.431442	-0.357594	-0.414931	-0.321642	-0.149703	-0.417223	-0.634888	-0.354307	0.615861	-0.362465	-0.478278	0.642244	-0.350587	-0.506799	0.666523	-0.508026	-0.665268	-0.240624	-0.493683	0.595051	0.505394	-0.485293	0.66094
	feces_LAHSA (18:2/OH-18:0)*	Lipid	Fatty Acid Hydroxyl Fatty Acid	0.499866	0.704831	-0.695459	-0.692297	-0.128397	0.0855523	0.00793928	0.26177	0.26177	0.269413	-0.44625	0.473226	-0.368822	-0.314276	-0.0521355	0.227533	-0.166228	0.0505819	-0.284928	0.509646	0.606221	-0.090364	-0.519973	0.389232	-0.33468	-0.385236	-0.302083	-0.146161	-0.386886	-0.573197	-0.331511	0.553375	-0.336463	-0.442653	0.577778	-0.328725	-0.454118	0.600805	-0.456332	-0.604056	-0.225724	-0.447434	0.532703	0.456144	-0.449832	0.593504
	feces_8-methoxykynurenate	Amino Acid	Tryptophan Metabolism	0.841698	0.843114	-0.811831	-0.770526	-0.416252	-0.212451	0.172088	-0.0101207	-0.0101207	0.297882	-0.253028	0.34893	-0.100557	0.0120989	-0.0270963	0.101225	-0.164634	0.085171	-0.0543703	0.590751	0.715236	0.374574	-0.655536	0.432278	0.0253892	-0.0692881	0.0562492	0.202951	-0.0848663	-0.622659	0.0221999	0.688022	-0.0624949	-0.124275	0.695352	0.0440433	-0.606269	0.683984	-0.572329	-0.543422	0.0335924	-0.429464	0.727524	0.500153	-0.104249	0.750366
	feces_delta-CEHC	Cofactors and Vitamins	Tocopherol Metabolism	-0.179616	0.0669099	-0.0847189	-0.119372	0.232487	0.301352	-0.150703	0.325962	0.325962	0.0482935	-0.303909	0.247194	-0.352311	-0.391294	-0.0378019	0.180842	-0.0476439	-0.0181743	-0.29389	0.0659718	0.0667922	-0.45819	-0.0181116	0.0679873	-0.428347	-0.401287	-0.417678	-0.365791	-0.38877	-0.113096	-0.421545	0.0282404	-0.348638	-0.419494	0.0509211	-0.438523	0.0156281	0.0893541	-0.0186648	-0.224221	-0.304239	-0.140987	-0.0335538	0.0856709	-0.44683	0.01869
	feces_4-allylcatechol sulfate	Xenobiotics	Benzoate Metabolism	-0.339929	-0.0672004	0.0422389	-0.003052	0.327175	0.369274	-0.195704	0.362618	0.362618	0.00355488	-0.294102	0.215233	-0.373246	-0.435289	-0.0373154	0.183275	-0.0251649	-0.0343962	-0.316298	-0.0259489	-0.0459013	-0.570102	0.0897986	0.00283919	-0.478543	-0.432714	-0.471901	-0.439032	-0.416245	-0.0208828	-0.470476	-0.0840274	-0.375557	-0.44366	-0.0601425	-0.492936	0.118901	-0.0156826	0.0752425	-0.157204	-0.342498	-0.0841395	-0.159069	0.011045	-0.477284	-0.10505
	feces_cyclo(pro-sulfo-tyr)*	Peptide	Dipeptide	-0.426181	-0.114962	0.0850517	0.0314836	0.392317	0.431119	-0.23118	0.41434	0.41434	-0.00946068	-0.324196	0.229825	-0.421448	-0.497374	-0.041361	0.204591	-0.0212512	-0.0431239	-0.358546	-0.0564259	-0.0848482	-0.667695	0.132242	-0.0163765	-0.547346	-0.490742	-0.541165	-0.510307	-0.471237	0.00442175	-0.537994	-0.127129	-0.425813	-0.500739	-0.1002	-0.56462	0.163223	-0.0489393	0.111852	-0.154767	-0.392441	-0.0765448	-0.214572	-0.0100909	-0.540026	-0.153952
	feces_carboxymethylarginine	Amino Acid	Urea cycle; Arginine and Proline Metabolism	-0.276867	0.108562	-0.136259	-0.190241	0.361521	0.470142	-0.234805	0.509567	0.509567	0.0769	-0.476323	0.388103	-0.551281	-0.6117	-0.0592272	0.283207	-0.0752594	-0.0280146	-0.459727	0.105912	0.107778	-0.714586	-0.0313904	0.10832	-0.669566	-0.627704	-0.652742	-0.570932	-0.608208	-0.179737	-0.658946	0.0473783	-0.54536	-0.656427	0.0828721	-0.685388	0.0215899	0.142906	-0.031865	-0.3531	-0.475495	-0.222435	-0.0490465	0.136285	-0.699071	0.0327395
	feces_hexanoyltaurine	Lipid	Endocannabinoid	-0.145753	0.113952	-0.131094	-0.165459	0.223378	0.306416	-0.149839	0.342769	0.342769	0.0662247	-0.333116	0.278332	-0.376228	-0.411473	-0.0412091	0.195677	-0.0586681	-0.0147477	-0.312318	0.099948	0.107232	-0.463231	-0.0528846	0.0938971	-0.44981	-0.426195	-0.436983	-0.37477	-0.413816	-0.151223	-0.442811	0.0652275	-0.370396	-0.448206	0.089492	-0.459565	-0.0148102	0.129382	-0.0491757	-0.264169	-0.318681	-0.170632	0.00218538	0.116022	-0.475963	0.0583848
	feces_branched chain 14:0 dicarboxylic acid**	Lipid	Fatty Acid, Dicarboxylate	-0.708473	-0.783366	0.760359	0.733307	0.307471	0.102379	-0.110816	-0.0881668	-0.0881668	-0.284134	0.319846	-0.389745	0.196247	0.105884	0.0358215	-0.145651	0.163292	-0.0716903	0.136983	-0.554587	-0.667545	-0.20234	0.598955	-0.411701	0.104914	0.182558	0.0737863	-0.0745362	0.192926	0.597548	0.10577	-0.631394	0.160687	0.237782	-0.644802	0.0910622	0.544272	-0.645986	0.523781	0.558986	0.0604283	0.430951	-0.648708	-0.478439	0.227812	-0.68499
	feces_1-methyl-5-imidazolelactate	Amino Acid	Histidine Metabolism	-0.667572	-0.672165	0.647509	0.615113	0.32812	0.164901	-0.134885	0.00347535	0.00347535	-0.23783	0.205714	-0.281267	0.0850086	-0.00413186	0.0221035	-0.0831294	0.131739	-0.0675513	0.0474167	-0.471239	-0.570356	-0.291767	0.522143	-0.345103	-0.0141917	0.0608028	-0.0389102	-0.156432	0.0730291	0.497304	-0.0117483	-0.548149	0.0546545	0.104835	-0.554302	-0.0288997	0.482446	-0.545793	0.455908	0.435784	-0.0224671	0.343889	-0.578728	-0.399389	0.0892761	-0.597648
	feces_N-carbamoylputrescine	Amino Acid	Polyamine Metabolism	-0.480152	-0.57719	0.563684	0.550195	0.181445	0.0213823	-0.0537321	-0.120466	-0.120466	-0.213539	0.283876	-0.324451	0.203084	0.144644	0.0324492	-0.13667	0.126188	-0.0485867	0.150117	-0.411866	-0.493555	-0.0662083	0.435553	-0.309065	0.150402	0.201738	0.126071	0.00994978	0.207041	0.451095	0.149835	-0.460737	0.176772	0.244779	-0.474371	0.142176	0.390196	-0.481924	0.381381	0.442625	0.0966545	0.335686	-0.462466	-0.360327	0.242346	-0.497765
[truncated: 38 more columns]

## Sheet: Supplementary Data 3b
Data sets: Short-term, high-dose oat diet	Selected feature	Super pathway	Sub-pathway	DHFA	FA	LDL	Bilirubin	Uric acid	NEFAs	ko00740_Riboflavin metabolism	ko04973_Carbohydrate digestion and absorption	ko00627_Aminobenzoate degradation	ko00626_Naphthalene degradation	ko00401_Novobiocin biosynthesis	ko00910_Nitrogen metabolism	plasma_biliverdin	plasma_phenylalanine	plasma_bilirubin (Z,Z)	plasma_vanillylmandelate (VMA)	plasma_dihomo-linoleate (20:2n6)	plasma_2-hydroxyhippurate (salicylurate)	plasma_3-methylhistidine	plasma_palmitoylcarnitine (C16)	plasma_propionylcarnitine (C3)	plasma_I-urobilinogen	plasma_4-hydroxyhippurate	plasma_oleoylcarnitine (C18:1)	plasma_homostachydrine*	plasma_4-vinylphenol sulfate	plasma_bilirubin (E,Z or Z,E)*	plasma_2S,3R-dihydroxybutyrate	plasma_hydantoin-5-propionate	plasma_2-aminophenol sulfate	plasma_2-aminoheptanoate	plasma_myristoleoylcarnitine (C14:1)*	plasma_2-acetamidophenol sulfate	plasma_3-methoxycatechol sulfate (2)	plasma_palmitoleoylcarnitine (C16:1)*	plasma_eicosenoylcarnitine (C20:1)*	plasma_carotene diol (1)	plasma_dodecadienoate (12:2)*	plasma_tetradecadienedioate (C14:2-DC)*	plasma_vanilloylglycine	plasma_branched-chain, straight-chain, or cyclopropyl 12:1 fatty acid*	plasma_2-methoxyhydroquinone sulfate (1)	feces_3-hydroxyphenylacetate	feces_9,10-DiHOME	feces_asparagine	feces_oleoyl ethanolamide
Targeted metabolomics profile	DHFA	x	x	1	0.868236	-0.868236	0.164294	0.120823	0.0529319	-0.202248	-0.536995	0.728971	-0.747664	0.370022	0.396972	0.261373	0.162846	0.31825	0.410842	0.120458	0.599261	-0.631275	0.228002	-0.340865	0.707851	0.733336	0.266593	-0.668163	0.679207	0.284808	-0.483333	0.0676515	0.789179	0.472842	0.114215	0.790245	0.687027	0.259071	0.264576	-0.514549	0.275485	0.129478	0.665114	0.233036	0.619412	-0.683807	0.599052	-0.414184	0.54634
	FA	x	x	0.868236	1	-1	-0.330595	-0.2064	-0.294999	0.261222	-0.648811	0.300448	-0.918159	0.681524	0.601533	-0.198932	-0.216971	-0.154814	0.0286877	-0.301703	0.574029	-0.774123	-0.181978	-0.58328	0.808739	0.801033	-0.17796	-0.69706	0.845745	-0.0861451	-0.741431	-0.288649	0.819608	0.599902	-0.353609	0.869502	0.764442	-0.217148	-0.160278	-0.59212	-0.130806	-0.289386	0.792592	-0.166741	0.785353	-0.631863	0.826414	-0.137813	0.775239
Metabolic data	LDL	x	x	-0.868236	-1	1	0.330595	0.2064	0.294999	-0.261222	0.648811	-0.300448	0.918159	-0.681524	-0.601533	0.198932	0.216971	0.154814	-0.0286877	0.301703	-0.574029	0.774123	0.181978	0.58328	-0.808739	-0.801033	0.17796	0.69706	-0.845745	0.0861451	0.741431	0.288649	-0.819608	-0.599902	0.353609	-0.869502	-0.764442	0.217148	0.160278	0.59212	0.130806	0.289386	-0.792592	0.166741	-0.785353	0.631863	-0.826414	0.137813	-0.775239
	Bilirubin	x	x	0.164294	-0.330595	0.330595	0.936769	0.61831	0.664165	-0.87299	0.26276	0.758921	0.394319	-0.63178	-0.428593	0.861643	0.715679	0.881109	0.698098	0.800856	-0.00483506	0.330809	0.767865	0.496371	-0.25696	-0.195422	0.830895	0.11503	-0.380619	0.687782	0.539201	0.678945	-0.128747	-0.286354	0.889196	-0.22271	-0.209981	0.89244	0.793204	0.194928	0.756549	0.793716	-0.304275	0.747803	-0.37415	-0.0389897	-0.490414	-0.494438	-0.488676
	Uric acid	x	x	0.120823	-0.2064	0.2064	0.61831	0.40827	0.437568	-0.576839	0.166	0.508519	0.249855	-0.410873	-0.276871	0.570129	0.472857	0.583659	0.464453	0.528346	0.00445906	0.209561	0.508016	0.322172	-0.160007	-0.119202	0.549969	0.0671496	-0.241716	0.45606	0.34853	0.447479	-0.0746299	-0.182339	0.586377	-0.136426	-0.129369	0.590358	0.52515	0.121665	0.501177	0.523764	-0.191676	0.494883	-0.238223	-0.0343652	-0.314962	-0.330526	-0.314491
	NEFAs	x	x	0.0529319	-0.294999	0.294999	0.664165	0.437568	0.475048	-0.61573	0.224451	0.499079	0.333021	-0.479393	-0.334766	0.603686	0.50497	0.613988	0.476075	0.569111	-0.0426976	0.279647	0.538305	0.379926	-0.231452	-0.188784	0.581191	0.126598	-0.318671	0.47689	0.420107	0.484733	-0.1444	-0.237252	0.633166	-0.212168	-0.196242	0.626025	0.554168	0.17411	0.527045	0.563377	-0.262745	0.523521	-0.310097	0.0166556	-0.39253	-0.329125	-0.387828
KEGG pathways	ko00740_Riboflavin metabolism	x	x	-0.202248	0.261222	-0.261222	-0.87299	-0.576839	-0.61573	0.816039	-0.215368	-0.7374	-0.326143	0.564437	0.375523	-0.808557	-0.668842	-0.829403	-0.665161	-0.745318	-0.0258582	-0.273409	-0.720308	-0.440924	0.201369	0.143278	-0.78044	-0.0723698	0.316961	-0.649262	-0.47325	-0.630117	0.0789078	0.240392	-0.826544	0.165586	0.159059	-0.836868	-0.745548	-0.153891	-0.712265	-0.739184	0.247206	-0.702044	0.314015	0.0705881	0.422362	0.477343	0.423425
	ko04973_Carbohydrate digestion and absorption	x	x	-0.536995	-0.648811	0.648811	0.26276	0.166	0.224451	-0.215368	0.423772	-0.144873	0.601007	-0.46589	-0.403682	0.175493	0.178335	0.148855	0.0226601	0.236644	-0.361649	0.506628	0.159349	0.396144	-0.524112	-0.515672	0.160496	0.445528	-0.554622	0.0943488	0.498203	0.221315	-0.523476	-0.394358	0.274473	-0.560366	-0.493486	0.188756	0.147167	0.384126	0.126476	0.228474	-0.516707	0.148587	-0.516226	0.395501	-0.548857	0.0579168	-0.516539
	ko00627_Aminobenzoate degradation	x	x	0.728971	0.300448	-0.300448	0.758921	0.508519	0.499079	-0.7374	-0.144873	0.980432	-0.181702	-0.216825	-0.0575424	0.765704	0.602708	0.814276	0.742514	0.63654	0.364279	-0.154911	0.679347	0.139583	0.253776	0.312644	0.747305	-0.329137	0.149326	0.657938	0.0822633	0.518494	0.393749	0.0889354	0.694773	0.32839	0.274004	0.785928	0.719588	-0.178756	0.70053	0.637059	0.194313	0.668341	0.117183	-0.44694	0.023011	-0.601484	-0.00810895
	ko00626_Naphthalene degradation	x	x	-0.747664	-0.918159	0.918159	0.394319	0.249855	0.333021	-0.326143	0.601007	-0.181702	0.852975	-0.67034	-0.577506	0.269965	0.269861	0.233194	0.0512875	0.353929	-0.506761	0.718983	0.244725	0.568845	-0.74141	-0.727863	0.248097	0.62735	-0.787611	0.151426	0.713015	0.329042	-0.736928	-0.560462	0.409396	-0.791238	-0.69719	0.289408	0.228368	0.54357	0.198356	0.342284	-0.732361	0.229087	-0.733642	0.552956	-0.782609	0.0672921	-0.737287
	ko00401_Novobiocin biosynthesis	x	x	0.370022	0.681524	-0.681524	-0.63178	-0.410873	-0.479393	0.564437	-0.46589	-0.216825	-0.67034	0.664141	0.522806	-0.526526	-0.464191	-0.513185	-0.328026	-0.550018	0.30037	-0.564369	-0.47166	-0.546624	0.546064	0.511835	-0.500535	-0.418369	0.626019	-0.382572	-0.649764	-0.483356	0.488725	0.452089	-0.620358	0.560783	0.499991	-0.551111	-0.472842	-0.403139	-0.439536	-0.540117	0.560924	-0.453895	0.59149	-0.308867	0.669917	0.171334	0.642496
	ko00910_Nitrogen metabolism	x	x	0.396972	0.601533	-0.601533	-0.428593	-0.276871	-0.334766	0.375523	-0.403682	-0.0575424	-0.577506	0.522806	0.425621	-0.34062	-0.309293	-0.323535	-0.179187	-0.376132	0.293954	-0.486451	-0.305943	-0.435133	0.483595	0.462582	-0.321393	-0.387263	0.53679	-0.234859	-0.527642	-0.335632	0.45354	0.3853	-0.427117	0.50506	0.447972	-0.358456	-0.301916	-0.355951	-0.276716	-0.367871	0.4885	-0.292606	0.504209	-0.311269	0.557418	0.0670184	0.530848
Global plasma metabolomic profile	plasma_biliverdin	Cofactors and Vitamins	Hemoglobin and Porphyrin Metabolism	0.261373	-0.198932	0.198932	0.861643	0.570129	0.603686	-0.808557	0.175493	0.765704	0.269965	-0.526526	-0.34062	0.805058	0.662521	0.829032	0.674854	0.734359	0.0636806	0.226026	0.71688	0.407983	-0.150877	-0.0926064	0.777981	0.0276605	-0.265409	0.651263	0.430352	0.618657	-0.0262657	-0.204008	0.813147	-0.110702	-0.110964	0.832511	0.743834	0.116999	0.712087	0.728958	-0.198307	0.699398	-0.266375	-0.112716	-0.373312	-0.491961	-0.377732
	plasma_phenylalanine	Amino Acid	Phenylalanine Metabolism	0.162846	-0.216971	0.216971	0.715679	0.472857	0.50497	-0.668842	0.178335	0.602708	0.269861	-0.464191	-0.309293	0.662521	0.548204	0.679448	0.544423	0.611074	0.0193709	0.226241	0.590226	0.362774	-0.167376	-0.119797	0.639438	0.0614254	-0.262118	0.531767	0.389732	0.516728	-0.0671612	-0.198667	0.67773	-0.138274	-0.132601	0.685754	0.61082	0.127832	0.583482	0.606015	-0.204848	0.575228	-0.259517	-0.0558065	-0.34834	-0.39033	-0.34905
	plasma_bilirubin (Z,Z)	Cofactors and Vitamins	Hemoglobin and Porphyrin Metabolism	0.31825	-0.154814	0.154814	0.881109	0.583659	0.613988	-0.829403	0.148855	0.814276	0.233194	-0.513185	-0.323535	0.829032	0.679448	0.856354	0.705237	0.749899	0.0966158	0.194955	0.737974	0.39474	-0.114769	-0.0544108	0.801901	-0.00784172	-0.232253	0.674593	0.409744	0.629934	0.0157458	-0.181164	0.829326	-0.069677	-0.07548	0.856701	0.767223	0.0908419	0.735669	0.744916	-0.165078	0.720545	-0.236439	-0.150793	-0.34579	-0.520262	-0.353093
	plasma_vanillylmandelate (VMA)	Amino Acid	Tyrosine Metabolism	0.410842	0.0286877	-0.0286877	0.698098	0.464453	0.476075	-0.665161	0.0226601	0.742514	0.0512875	-0.328026	-0.179187	0.674854	0.544423	0.705237	0.605883	0.590874	0.174608	0.0418294	0.599944	0.242828	0.0320982	0.0823201	0.655092	-0.118689	-0.0621209	0.561304	0.230208	0.490691	0.145119	-0.0580656	0.650252	0.0803058	0.0584773	0.695517	0.628368	-0.0176914	0.606201	0.588604	-0.0133895	0.587533	-0.0753939	-0.230091	-0.162027	-0.46571	-0.176476
	plasma_dihomo-linoleate (20:2n6)	Lipid	Long Chain Polyunsaturated Fatty Acid (n3 and n6)	0.120458	-0.301703	0.301703	0.800856	0.528346	0.569111	-0.745318	0.236644	0.63654	0.353929	-0.550018	-0.376132	0.734359	0.611074	0.749899	0.590874	0.685073	-0.0164913	0.297007	0.654535	0.433165	-0.235183	-0.182876	0.707853	0.112515	-0.340757	0.584612	0.47287	0.581497	-0.126783	-0.255579	0.761044	-0.207475	-0.194421	0.760846	0.675536	0.177946	0.643842	0.678758	-0.274924	0.637208	-0.333972	-0.0193922	-0.433368	-0.415957	-0.430791
	plasma_2-hydroxyhippurate (salicylurate)	Xenobiotics	Benzoate Metabolism	0.599261	0.574029	-0.574029	-0.00483506	0.00445906	-0.0426976	-0.0258582	-0.361649	0.364279	-0.506761	0.30037	0.293954	0.0636806	0.0193709	0.0966158	0.174608	-0.0164913	0.370841	-0.427632	0.053707	-0.26698	0.466565	0.475326	0.0703971	-0.425927	0.462905	0.0979003	-0.359876	-0.0352802	0.502262	0.324687	-0.0303786	0.513589	0.448364	0.0587614	0.0734297	-0.340078	0.0843324	-0.0101069	0.445529	0.0590956	0.425222	-0.418107	0.425841	-0.199795	0.393073
	plasma_3-methylhistidine	Amino Acid	Histidine Metabolism	-0.631275	-0.774123	0.774123	0.330809	0.209561	0.279647	-0.273409	0.506628	-0.154911	0.718983	-0.564369	-0.486451	0.226026	0.226241	0.194955	0.0418294	0.297007	-0.427632	0.606043	0.204921	0.479001	-0.625122	-0.613818	0.207635	0.529165	-0.663853	0.126355	0.600574	0.276259	-0.621607	-0.472364	0.34363	-0.667242	-0.587904	0.242369	0.191065	0.458299	0.165815	0.287194	-0.617387	0.191766	-0.618324	0.466706	-0.659403	0.0578135	-0.621161
	plasma_palmitoylcarnitine (C16)	Lipid	Fatty Acid Metabolism (Acyl Carnitine, Long Chain Saturated)	0.228002	-0.181978	0.181978	0.767865	0.508016	0.538305	-0.720308	0.159349	0.679347	0.244725	-0.47166	-0.305943	0.71688	0.590226	0.737974	0.599944	0.654535	0.053707	0.204921	0.638384	0.365749	-0.138274	-0.0864197	0.692696	0.0281403	-0.240305	0.579549	0.386445	0.551586	-0.0275231	-0.184457	0.724859	-0.102859	-0.102558	0.741384	0.662242	0.107048	0.633862	0.64967	-0.180368	0.622761	-0.240858	-0.0970161	-0.336156	-0.436758	-0.339826
	plasma_propionylcarnitine (C3)	Lipid	Fatty Acid Metabolism (also BCAA Metabolism)	-0.340865	-0.58328	0.58328	0.496371	0.322172	0.379926	-0.440924	0.396144	0.139583	0.568845	-0.546624	-0.435133	0.407983	0.362774	0.39474	0.242828	0.433165	-0.26698	0.479001	0.365749	0.451563	-0.467905	-0.441771	0.387014	0.364244	-0.530364	0.292097	0.540342	0.382414	-0.425894	-0.382203	0.489552	-0.483414	-0.430206	0.427696	0.365019	0.34507	0.337957	0.424856	-0.477802	0.35135	-0.500089	0.277624	-0.561709	-0.117703	-0.537427
	plasma_I-urobilinogen	Cofactors and Vitamins	Hemoglobin and Porphyrin Metabolism	0.707851	0.808739	-0.808739	-0.25696	-0.160007	-0.231452	0.201369	-0.524112	0.253776	-0.74141	0.546064	0.483595	-0.150877	-0.167376	-0.114769	0.0320982	-0.235183	0.466565	-0.625122	-0.138274	-0.467905	0.65419	0.6487	-0.134215	-0.565191	0.682717	-0.0613786	-0.595926	-0.226105	0.664637	0.484057	-0.276266	0.704014	0.618772	-0.165297	-0.120315	-0.478881	-0.096819	-0.22526	0.640469	-0.12614	0.633706	-0.51413	0.665622	-0.118245	0.624044
	plasma_4-hydroxyhippurate	Xenobiotics	Benzoate Metabolism	0.733336	0.801033	-0.801033	-0.195422	-0.119202	-0.188784	0.143278	-0.515672	0.312644	-0.727863	0.511835	0.462582	-0.0926064	-0.119797	-0.0544108	0.0823201	-0.182876	0.475326	-0.613818	-0.0864197	-0.441771	0.6487	0.647474	-0.0778039	-0.568047	0.668998	-0.0137137	-0.569247	-0.182282	0.66846	0.473159	-0.218485	0.701929	0.615928	-0.10512	-0.0663108	-0.474377	-0.0449602	-0.173267	0.63135	-0.0754742	0.619491	-0.526932	0.64377	-0.155679	0.601503
	plasma_oleoylcarnitine (C18:1)	Lipid	Fatty Acid Metabolism (Acyl Carnitine, Monounsaturated)	0.266593	-0.17796	0.17796	0.830895	0.549969	0.581191	-0.78044	0.160496	0.747305	0.248097	-0.500535	-0.321393	0.777981	0.639438	0.801901	0.655092	0.707853	0.0703971	0.207635	0.692696	0.387014	-0.134215	-0.0778039	0.752029	0.016363	-0.244764	0.630481	0.406339	0.59581	-0.0131693	-0.188893	0.783504	-0.0943295	-0.0961622	0.804339	0.71917	0.104605	0.688815	0.702799	-0.180469	0.675966	-0.246609	-0.118834	-0.349729	-0.479311	-0.354785
	plasma_homostachydrine*	Xenobiotics	Food Component/Plant	-0.668163	-0.69706	0.69706	0.11503	0.0671496	0.126598	-0.0723698	0.445528	-0.329137	0.62735	-0.418369	-0.387263	0.0276605	0.0614254	-0.00784172	-0.118689	0.112515	-0.425927	0.529165	0.0281403	0.364244	-0.565191	-0.568047	0.016363	0.50199	-0.575445	-0.0319098	0.475803	0.119818	-0.591151	-0.405889	0.138769	-0.615125	-0.538823	0.0369024	0.00847946	0.412858	-0.00831024	0.104357	-0.546592	0.0196147	-0.531466	0.47502	-0.545765	0.171382	-0.507975
	plasma_4-vinylphenol sulfate	Xenobiotics	Benzoate Metabolism	0.679207	0.845745	-0.845745	-0.380619	-0.241716	-0.318671	0.316961	-0.554622	0.149326	-0.787611	0.626019	0.53679	-0.265409	-0.262118	-0.232253	-0.0621209	-0.340757	0.462905	-0.663853	-0.240305	-0.530364	0.682717	0.668998	-0.244764	-0.575445	0.727618	-0.153346	-0.662965	-0.315361	0.675818	0.518111	-0.393347	0.727473	0.641306	-0.283839	-0.225922	-0.500682	-0.197711	-0.329966	0.675489	-0.225584	0.67819	-0.504134	0.725453	-0.0506304	0.684025
	plasma_bilirubin (E,Z or Z,E)*	Cofactors and Vitamins	Hemoglobin and Porphyrin Metabolism	0.284808	-0.0861451	0.0861451	0.687782	0.45606	0.47689	-0.649262	0.0943488	0.657938	0.151426	-0.382572	-0.234859	0.651263	0.531767	0.674593	0.561304	0.584612	0.0979003	0.126355	0.579549	0.292097	-0.0613786	-0.0137137	0.630481	-0.0319098	-0.153346	0.532729	0.298189	0.489792	0.0427037	-0.121818	0.645798	-0.0233189	-0.0317993	0.672572	0.603585	0.0503515	0.579603	0.581107	-0.10194	0.566265	-0.158897	-0.14307	-0.244254	-0.418379	-0.25194
	plasma_2S,3R-dihydroxybutyrate	Lipid	Fatty Acid, Dihydroxy	-0.483333	-0.741431	0.741431	0.539201	0.34853	0.420107	-0.47325	0.498203	0.0822633	0.713015	-0.649764	-0.527642	0.430352	0.389732	0.409744	0.230208	0.47287	-0.359876	0.600574	0.386445	0.540342	-0.595926	-0.569247	0.406339	0.475803	-0.662965	0.298189	0.65424	0.421398	-0.55714	-0.476072	0.536653	-0.621665	-0.551591	0.452663	0.381911	0.438723	0.350495	0.462648	-0.602668	0.369808	-0.622985	0.380385	-0.689925	-0.0897387	-0.657377
	plasma_hydantoin-5-propionate	Amino Acid	Histidine Metabolism	0.0676515	-0.288649	0.288649	0.678945	0.447479	0.484733	-0.630117	0.221315	0.518494	0.329042	-0.483356	-0.335632	0.618657	0.516728	0.629934	0.490691	0.581497	-0.0352802	0.276259	0.551586	0.382414	-0.226105	-0.182282	0.59581	0.119818	-0.315361	0.489792	0.421398	0.494803	-0.136295	-0.235238	0.646675	-0.205326	-0.190516	0.641386	0.56825	0.170334	0.540765	0.575779	-0.258574	0.536592	-0.307446	0.00758702	-0.391713	-0.341015	-0.387646
	plasma_2-aminophenol sulfate	Xenobiotics	Food Component/Plant	0.789179	0.819608	-0.819608	-0.128747	-0.0746299	-0.1444	0.0789078	-0.523476	0.393749	-0.736928	0.488725	0.45354	-0.0262657	-0.0671612	0.0157458	0.145119	-0.126783	0.502262	-0.621607	-0.0275231	-0.425894	0.664637	0.66846	-0.0131693	-0.591151	0.675818	0.0427037	-0.55714	-0.136295	0.696198	0.476555	-0.157093	0.723777	0.633888	-0.0369376	-0.00415012	-0.485448	0.0153797	-0.117216	0.642354	-0.0176168	0.624001	-0.560481	0.640006	-0.205758	0.595454
	plasma_2-aminoheptanoate	Lipid	Fatty Acid, Amino	0.472842	0.599902	-0.599902	-0.286354	-0.182339	-0.237252	0.240392	-0.394358	0.0889354	-0.560462	0.452089	0.3853	-0.204008	-0.198667	-0.181164	-0.0580656	-0.255579	0.324687	-0.472364	-0.184457	-0.382203	0.484057	0.473159	-0.188893	-0.405889	0.518111	-0.121818	-0.476072	-0.235238	0.476555	0.369247	-0.29429	0.514728	0.454043	-0.217572	-0.174898	-0.355126	-0.154355	-0.247864	0.479972	-0.173718	0.483317	-0.352685	0.518874	-0.0252271	0.489789
	plasma_myristoleoylcarnitine (C14:1)*	Lipid	Fatty Acid Metabolism (Acyl Carnitine, Monounsaturated)	0.114215	-0.353609	0.353609	0.889196	0.586377	0.633166	-0.826544	0.274473	0.694773	0.409396	-0.620358	-0.427117	0.813147	0.67773	0.829326	0.650252	0.761044	-0.0303786	0.34363	0.724859	0.489552	-0.276266	-0.218485	0.783504	0.138769	-0.393347	0.645798	0.536653	0.646675	-0.157093	-0.29429	0.845832	-0.247038	-0.230424	0.842711	0.74753	0.20861	0.711991	0.753826	-0.319699	0.705448	-0.384588	-0.00791753	-0.494949	-0.455255	-0.49102
	plasma_2-acetamidophenol sulfate	Xenobiotics	Food Component/Plant	0.790245	0.869502	-0.869502	-0.22271	-0.136426	-0.212168	0.165586	-0.560366	0.32839	-0.791238	0.560783	0.50506	-0.110702	-0.138274	-0.069677	0.0803058	-0.207475	0.513589	-0.667242	-0.102859	-0.483414	0.704014	0.701929	-0.0943295	-0.615125	0.727473	-0.0233189	-0.621665	-0.205326	0.723777	0.514728	-0.247038	0.761099	0.668028	-0.124602	-0.0814467	-0.514914	-0.0579269	-0.197006	0.685855	-0.0907854	0.673906	-0.568801	0.701574	-0.162078	0.655889
	plasma_3-methoxycatechol sulfate (2)	Xenobiotics	Benzoate Metabolism	0.687027	0.764442	-0.764442	-0.209981	-0.129369	-0.196242	0.159059	-0.493486	0.274004	-0.69719	0.499991	0.447972	-0.110964	-0.132601	-0.07548	0.0584773	-0.194421	0.448364	-0.587904	-0.102558	-0.430206	0.618772	0.615928	-0.0961622	-0.538823	0.641306	-0.0317993	-0.551591	-0.190516	0.633888	0.454043	-0.230424	0.668028	0.586579	-0.12361	-0.0842903	-0.452684	-0.0631511	-0.185164	0.603709	-0.0916859	0.594442	-0.495826	0.620527	-0.133241	0.580622
	plasma_palmitoleoylcarnitine (C16:1)*	Lipid	Fatty Acid Metabolism (Acyl Carnitine, Monounsaturated)	0.259071	-0.217148	0.217148	0.89244	0.590358	0.626025	-0.836868	0.188756	0.785928	0.289408	-0.551111	-0.358456	0.832511	0.685754	0.856701	0.695517	0.760846	0.0587614	0.242369	0.741384	0.427696	-0.165297	-0.10512	0.804339	0.0369024	-0.283839	0.672572	0.452663	0.641386	-0.0369376	-0.217572	0.842711	-0.124602	-0.12361	0.861037	0.768917	0.12776	0.735826	0.755129	-0.21401	0.723174	-0.28411	-0.108628	-0.394869	-0.505619	-0.398811
	plasma_eicosenoylcarnitine (C20:1)*	Lipid	Fatty Acid Metabolism (Acyl Carnitine, Monounsaturated)	0.264576	-0.160278	0.160278	0.793204	0.52515	0.554168	-0.745548	0.147167	0.719588	0.228368	-0.472842	-0.301916	0.743834	0.61082	0.767223	0.628368	0.675536	0.0734297	0.191065	0.662242	0.365019	-0.120315	-0.0663108	0.71917	0.00847946	-0.225922	0.603585	0.381911	0.56825	-0.00415012	-0.174898	0.74753	-0.0814467	-0.0842903	0.768917	0.687849	0.0941665	0.659051	0.670818	-0.164828	0.64636	-0.228315	-0.120467	-0.326757	-0.460966	-0.332134
	plasma_carotene diol (1)	Cofactors and Vitamins	Vitamin A Metabolism	-0.514549	-0.59212	0.59212	0.194928	0.121665	0.17411	-0.153891	0.384126	-0.178756	0.54357	-0.403139	-0.355951	0.116999	0.127832	0.0908419	-0.0176914	0.177946	-0.340078	0.458299	0.107048	0.34507	-0.478881	-0.474377	0.104605	0.412858	-0.500682	0.0503515	0.438723	0.170334	-0.485448	-0.355126	0.20861	-0.514914	-0.452684	0.12776	0.0941665	0.350607	0.0767426	0.170656	-0.469268	0.0980404	-0.46491	0.374386	-0.48912	0.0821397	-0.458803
	plasma_dodecadienoate (12:2)*	Lipid	Fatty Acid, Dicarboxylate	0.275485	-0.130806	0.130806	0.756549	0.501177	0.527045	-0.712265	0.126476	0.70053	0.198356	-0.439536	-0.276716	0.712087	0.583482	0.735669	0.606201	0.643842	0.0843324	0.165815	0.633862	0.337957	-0.096819	-0.0449602	0.688815	-0.00831024	-0.197711	0.579603	0.350495	0.540765	0.0153797	-0.154355	0.711991	-0.0579269	-0.0631511	0.735826	0.659051	0.0767426	0.631996	0.639587	-0.140096	0.618917	-0.201445	-0.131027	-0.295337	-0.447465	-0.301729
	plasma_tetradecadienedioate (C14:2-DC)*	Lipid	Fatty Acid, Dicarboxylate	0.129478	-0.289386	0.289386	0.793716	0.523764	0.563377	-0.739184	0.228474	0.637059	0.342284	-0.540117	-0.367871	0.728958	0.606015	0.744916	0.588604	0.678758	-0.0101069	0.287194	0.64967	0.424856	-0.22526	-0.173267	0.702799	0.104357	-0.329966	0.581107	0.462648	0.575779	-0.117216	-0.247864	0.753826	-0.197006	-0.185164	0.755129	0.670818	0.170656	0.639587	0.672606	-0.265005	0.632586	-0.323875	-0.0262556	-0.422385	-0.415653	-0.420381
	plasma_vanilloylglycine	Xenobiotics	Food Component/Plant	0.665114	0.792592	-0.792592	-0.304275	-0.191676	-0.262745	0.247206	-0.516707	0.194313	-0.732361	0.560924	0.4885	-0.198307	-0.204848	-0.165078	-0.0133895	-0.274924	0.445529	-0.617387	-0.180368	-0.477802	0.640469	0.63135	-0.180469	-0.546592	0.675489	-0.10194	-0.602668	-0.258574	0.642354	0.479972	-0.319699	0.685855	0.603709	-0.21401	-0.164828	-0.469268	-0.140096	-0.265005	0.63036	-0.167524	0.628312	-0.488154	0.6661	-0.0816587	0.626313
	plasma_branched-chain, straight-chain, or cyclopropyl 12:1 fatty acid*	Partially Characterized Molecules	Partially Characterized Molecules	0.233036	-0.166741	0.166741	0.747803	0.494883	0.523521	-0.702044	0.148587	0.668341	0.229087	-0.453895	-0.292606	0.699398	0.575228	0.720545	0.587533	0.637208	0.0590956	0.191766	0.622761	0.35135	-0.12614	-0.0754742	0.675966	0.0196147	-0.225584	0.566265	0.369808	0.536592	-0.0176168	-0.173718	0.705448	-0.0907854	-0.0916859	0.723174	0.64636	0.0980404	0.618917	0.632586	-0.167524	0.607644	-0.226812	-0.102143	-0.31962	-0.429053	-0.323794
	plasma_2-methoxyhydroquinone sulfate (1)	Xenobiotics	Benzoate Metabolism	0.619412	0.785353	-0.785353	-0.37415	-0.238223	-0.310097	0.314015	-0.516226	0.117183	-0.733642	0.59149	0.504209	-0.266375	-0.259517	-0.236439	-0.0753939	-0.333972	0.425222	-0.618324	-0.240858	-0.500089	0.633706	0.619491	-0.246609	-0.531466	0.67819	-0.158897	-0.622985	-0.307446	0.624001	0.483317	-0.384588	0.673906	0.594442	-0.28411	-0.228315	-0.46491	-0.201445	-0.323875	0.628312	-0.226812	0.632628	-0.461931	0.679087	-0.0335004	0.640997
Global fecal metabolomic profile	feces_3-hydroxyphenylacetate	Amino Acid	Phenylalanine Metabolism	-0.683807	-0.631863	0.631863	-0.0389897	-0.0343652	0.0166556	0.0705881	0.395501	-0.44694	0.552956	-0.308867	-0.311269	-0.112716	-0.0558065	-0.150793	-0.230091	-0.0193922	-0.418107	0.466706	-0.0970161	0.277624	-0.51413	-0.526932	-0.118834	0.47502	-0.504134	-0.14307	0.380385	0.00758702	-0.560481	-0.352685	-0.00791753	-0.568801	-0.495826	-0.108628	-0.120467	0.374386	-0.131027	-0.0262556	-0.488154	-0.102143	-0.461931	0.473507	-0.457114	0.248842	-0.420231
	feces_9,10-DiHOME	Lipid	Fatty Acid, Dihydroxy	0.599052	0.826414	-0.826414	-0.490414	-0.314962	-0.39253	0.422362	-0.548857	0.023011	-0.782609	0.669917	0.557418	-0.373312	-0.34834	-0.34579	-0.162027	-0.433368	0.425841	-0.659403	-0.336156	-0.561709	0.665622	0.64377	-0.349729	-0.545765	0.725453	-0.244254	-0.689925	-0.391713	0.640006	0.518874	-0.494949	0.701574	0.620527	-0.394869	-0.326757	-0.48912	-0.295337	-0.422385	0.6661	-0.31962	0.679087	-0.457114	0.739976	0.0278548	0.701668
	feces_asparagine	Amino Acid	Alanine and Aspartate Metabolism	-0.414184	-0.137813	0.137813	-0.494438	-0.330526	-0.329125	0.477343	0.0579168	-0.601484	0.0672921	0.171334	0.0670184	-0.491961	-0.39033	-0.520262	-0.46571	-0.415957	-0.199795	0.0578135	-0.436758	-0.117703	-0.118245	-0.155679	-0.479311	0.171382	-0.0506304	-0.418379	-0.0897387	-0.341015	-0.205758	-0.0252271	-0.455255	-0.162078	-0.133241	-0.505619	-0.460966	0.0821397	-0.447465	-0.415653	-0.0816587	-0.429053	-0.0335004	0.248842	0.0278548	0.371386	0.0448136
	feces_oleoyl ethanolamide	Lipid	Endocannabinoid	0.54634	0.775239	-0.775239	-0.488676	-0.314491	-0.387828	0.423425	-0.516539	-0.00810895	-0.737287	0.642496	0.530848	-0.377732	-0.34905	-0.353093	-0.176476	-0.430791	0.393073	-0.621161	-0.339826	-0.537427	0.624044	0.601503	-0.354785	-0.507975	0.684025	-0.25194	-0.657377	-0.387646	0.595454	0.489789	-0.49102	0.655889	0.580622	-0.398811	-0.332134	-0.458803	-0.301729	-0.420381	0.626313	-0.323794	0.640997	-0.420231	0.701668	0.0448136	0.666258
	feces_dihomo-linoleate (20:2n6)	Lipid	Long Chain Polyunsaturated Fatty Acid (n3 and n6)	-0.212205	0.129609	-0.129609	-0.638227	-0.422537	-0.445938	0.599847	-0.11882	-0.578578	-0.184319	0.380793	0.243257	-0.598426	-0.491451	-0.617208	-0.505395	-0.543563	-0.0586641	-0.154216	-0.532787	-0.294	0.0973334	0.0538906	-0.578573	-0.0073031	0.182302	-0.485541	-0.307696	-0.45726	0.00390576	0.141091	-0.601506	0.0661123	0.0683267	-0.618613	-0.553368	-0.076151	-0.530185	-0.53976	0.133125	-0.520002	0.184185	0.0964575	0.263393	0.370673	0.267682
	feces_palmitoyl ethanolamide	Lipid	Endocannabinoid	0.529425	0.758121	-0.758121	-0.486781	-0.313459	-0.385356	0.422531	-0.505652	-0.0171558	-0.721983	0.632678	0.521596	-0.377947	-0.348265	-0.354217	-0.180185	-0.428815	0.382405	-0.60825	-0.33993	-0.528823	0.610152	0.587475	-0.355251	-0.495518	0.670007	-0.253464	-0.646022	-0.385359	0.580777	0.47992	-0.48848	0.640711	0.567342	-0.398827	-0.332757	-0.448663	-0.302734	-0.418602	0.612938	-0.32409	0.628074	-0.408287	0.688509	0.0496289	0.654044
	feces_agmatine	Amino Acid	Polyamine Metabolism	-0.757043	-0.674952	0.674952	-0.0904281	-0.0691355	-0.0156119	0.121773	0.419626	-0.528012	0.585312	-0.305967	-0.318952	-0.167319	-0.0975728	-0.21	-0.287494	-0.0620452	-0.457521	0.494117	-0.145351	0.278662	-0.549803	-0.566955	-0.172451	0.514217	-0.532557	-0.191692	0.388988	-0.0262939	-0.607085	-0.371546	-0.0539841	-0.611405	-0.532157	-0.164413	-0.172318	0.399965	-0.182011	-0.0691957	-0.518952	-0.149942	-0.486681	0.520409	-0.475482	0.297644	-0.435188
	feces_palmitoylcarnitine (C16)	Lipid	Fatty Acid Metabolism (Acyl Carnitine, Long Chain Saturated)	-0.163481	0.217155	-0.217155	-0.717198	-0.473864	-0.506023	0.670275	-0.178539	-0.604164	-0.270189	0.465032	0.309808	-0.66396	-0.549379	-0.680938	-0.545664	-0.612365	-0.0195912	-0.226515	-0.591506	-0.363416	0.167506	0.119822	-0.640831	-0.0613502	0.262451	-0.532944	-0.390386	-0.517809	0.0670613	0.198933	-0.679155	0.13832	0.132667	-0.687239	-0.612153	-0.127939	-0.584762	-0.607298	0.205068	-0.576478	0.259863	0.056127	0.348875	0.391256	0.349602
	feces_isocaproate (i6:0)	Lipid	Fatty Acid, Branched	-0.66992	-0.734142	0.734142	0.183095	0.111901	0.175753	-0.135108	0.472843	-0.282396	0.667519	-0.471054	-0.425062	0.0887125	0.1129	0.0538708	-0.0720323	0.170987	-0.434741	0.562921	0.0826171	0.406345	-0.594479	-0.593071	0.0750313	0.520055	-0.61362	0.0157491	0.52313	0.169875	-0.611953	-0.434071	0.203966	-0.643001	-0.564288	0.100301	0.0643443	0.434759	0.0446467	0.162166	-0.578832	0.0725132	-0.568311	0.481734	-0.591058	0.140074	-0.552395
	feces_taurolithocholate	Lipid	Secondary Bile Acid Metabolism	-0.244494	-0.0241064	0.0241064	-0.401918	-0.267502	-0.273572	0.383358	-0.00826806	-0.432373	-0.0228344	0.184915	0.0992946	-0.389439	-0.313748	-0.40737	-0.35119	-0.340022	-0.105445	-0.0184341	-0.346172	-0.136297	-0.0246499	-0.0536846	-0.378149	0.0739738	0.0296522	-0.324507	-0.127802	-0.282086	-0.0902018	0.029144	-0.374029	-0.0530305	-0.039599	-0.401273	-0.3628	0.0146822	-0.35018	-0.338799	0.00182113	-0.339097	0.0377932	0.138019	0.0876705	0.270808	0.0964235
	feces_indolepropionate	Amino Acid	Tryptophan Metabolism	-0.725069	-0.626594	0.626594	-0.12477	-0.0913186	-0.0424469	0.151855	0.387181	-0.532521	0.538898	-0.263994	-0.284768	-0.194594	-0.122349	-0.235897	-0.301802	-0.0921873	-0.433865	0.455021	-0.16985	0.243723	-0.510925	-0.529758	-0.198183	0.483069	-0.489417	-0.210483	0.34661	-0.0531963	-0.570605	-0.340584	-0.0882153	-0.570794	-0.496139	-0.193118	-0.196488	0.371349	-0.20416	-0.0986742	-0.479687	-0.17337	-0.446163	0.495352	-0.4307	0.302958	-0.392545
	feces_docosapentaenoate (n3 DPA; 22:5n3)	Lipid	Long Chain Polyunsaturated Fatty Acid (n3 and n6)	-0.393092	0.017907	-0.017907	-0.75513	-0.501743	-0.518326	0.716906	-0.0553193	-0.77169	-0.0986357	0.38023	0.218772	-0.724161	-0.586927	-0.754201	-0.640142	-0.640202	-0.157165	-0.0816667	-0.644025	-0.285275	0.00506129	-0.0484872	-0.702224	0.0920159	0.10661	-0.598485	-0.279549	-0.533496	-0.114084	0.0904463	-0.705579	-0.0430486	-0.0250085	-0.746919	-0.673074	-0.00985679	-0.648179	-0.637204	0.0524455	-0.630148	0.117748	0.21312	0.21146	0.486454	0.224288
	feces_oleoylcarnitine (C18:1)	Lipid	Fatty Acid Metabolism (Acyl Carnitine, Monounsaturated)	0.0271491	0.3711	-0.3711	-0.663641	-0.436203	-0.479911	0.611195	-0.272328	-0.449578	-0.400076	0.518642	0.373413	-0.594123	-0.501496	-0.600012	-0.451931	-0.570311	0.0921214	-0.336234	-0.530189	-0.414893	0.293321	0.251897	-0.570772	-0.183227	0.379897	-0.462984	-0.467403	-0.488589	0.211187	0.280173	-0.636107	0.280347	0.255743	-0.61708	-0.543392	-0.219197	-0.514861	-0.563735	0.321751	-0.514712	0.366309	-0.0724342	0.44868	0.301878	0.439612
	feces_homostachydrine*	Xenobiotics	Food Component/Plant	-0.706555	-0.742476	0.742476	0.131949	0.0777898	0.141301	-0.0860443	0.475106	-0.340806	0.669258	-0.450257	-0.415111	0.0385275	0.0727618	0.00109995	-0.118363	0.127831	-0.451571	0.564494	0.0380342	0.391433	-0.601897	-0.604267	0.0262227	0.533382	-0.614088	-0.0264796	0.510152	0.134271	-0.628047	-0.433337	0.156606	-0.654465	-0.573443	0.0486536	0.0174627	0.439748	-0.00072738	0.119107	-0.582685	0.0287821	-0.567397	0.503146	-0.583797	0.176397	-0.543718
	feces_dihomo-linolenate (20:3n3 or n6)	Lipid	Long Chain Polyunsaturated Fatty Acid (n3 and n6)	-0.357399	0.0248864	-0.0248864	-0.703107	-0.467066	-0.483181	0.66708	-0.0566786	-0.713243	-0.0990834	0.358298	0.207887	-0.673294	-0.546161	-0.700791	-0.593484	-0.596274	-0.141016	-0.0821527	-0.598829	-0.269417	0.011389	-0.0383401	-0.652774	0.079573	0.10588	-0.555798	-0.265415	-0.497198	-0.0990261	0.0888534	-0.65734	-0.0327292	-0.016867	-0.694553	-0.625592	-0.0140436	-0.602258	-0.593392	0.0552033	-0.585832	0.115711	0.192435	0.202967	0.450038	0.214441
	feces_2S,3R-dihydroxybutyrate	Lipid	Fatty Acid, Dihydroxy	-0.414216	-0.173208	0.173208	-0.426452	-0.285805	-0.280141	0.414592	0.0841646	-0.553742	0.105965	0.119564	0.0301011	-0.430785	-0.338849	-0.458332	-0.418597	-0.35759	-0.207533	0.0903075	-0.382179	-0.0764107	-0.146163	-0.179311	-0.420497	0.188204	-0.087437	-0.370484	-0.0434921	-0.291108	-0.225095	-0.0524484	-0.390209	-0.188451	-0.157392	-0.442113	-0.404944	0.103042	-0.394316	-0.35793	-0.112586	-0.376035	-0.0690873	0.254346	-0.0161704	0.339534	0.00156726
	feces_galactosylglycerol	Lipid	Galactosyl Glycerolipids	-0.163469	0.196892	-0.196892	-0.678222	-0.448225	-0.477943	0.634299	-0.16351	-0.576775	-0.248044	0.435368	0.288658	-0.628885	-0.519864	-0.645429	-0.518645	-0.578904	-0.024009	-0.207908	-0.560214	-0.339757	0.151525	0.106298	-0.60711	-0.0517276	0.241373	-0.505481	-0.363891	-0.4892	0.0560008	0.183343	-0.641866	0.123226	0.118844	-0.650829	-0.580032	-0.115973	-0.554288	-0.574206	0.18736	-0.546081	0.239483	0.0592615	0.323657	0.372985	0.324828
	feces_N-stearoyltaurine	Lipid	Endocannabinoid	-0.187866	0.0405183	-0.0405183	-0.422333	-0.28021	-0.291985	0.399337	-0.0501419	-0.411971	-0.082066	0.228492	0.137905	-0.401382	-0.327031	-0.416422	-0.348524	-0.358714	-0.0681363	-0.0683756	-0.35712	-0.173643	0.0276267	-0.0018384	-0.388763	0.0287941	0.0841923	-0.329317	-0.17538	-0.30007	-0.0370716	0.0678114	-0.395995	0.00323512	0.0098519	-0.414364	-0.372309	-0.0235844	-0.357814	-0.356699	0.0529937	-0.349077	0.088415	0.0969001	0.140828	0.261282	0.146256
	feces_2-oxo-1-pyrrolidinepropionate	Xenobiotics	Chemical	-0.602932	-0.652947	0.652947	0.14982	0.0908667	0.147395	-0.107783	0.419787	-0.264673	0.592264	-0.412558	-0.374435	0.0663736	0.0902774	0.0348493	-0.0752034	0.14104	-0.38957	0.499484	0.0623402	0.356626	-0.528894	-0.52857	0.0545803	0.464354	-0.544164	0.00362948	0.460644	0.141902	-0.54651	-0.384678	0.169251	-0.572905	-0.502551	0.0762902	0.0455765	0.386689	0.0284811	0.133243	-0.514149	0.0535902	-0.503654	0.432356	-0.522269	0.133082	-0.487643
	feces_N-palmitoylglycine	Lipid	Fatty Acid Metabolism (Acyl Glycine)	0.515978	0.75835	-0.75835	-0.511876	-0.330139	-0.402556	0.446376	-0.50726	-0.0430368	-0.724938	0.645125	0.52868	-0.402056	-0.367785	-0.379347	-0.201573	-0.450083	0.376945	-0.610692	-0.36137	-0.538135	0.610024	0.585561	-0.378636	-0.492188	0.673255	-0.273418	-0.655085	-0.403068	0.576665	0.48272	-0.511912	0.638953	0.566225	-0.42369	-0.355175	-0.448774	-0.324332	-0.439775	0.614397	-0.345072	0.631717	-0.400937	0.695266	0.0659246	0.661249
	feces_fructosyllysine	Amino Acid	Lysine Metabolism	-0.551657	-0.151733	0.151733	-0.719723	-0.480473	-0.482441	0.692246	0.0535393	-0.844102	0.0548528	0.274772	0.122467	-0.7103	-0.56621	-0.748675	-0.662688	-0.606539	-0.259164	0.0477845	-0.630837	-0.193912	-0.132393	-0.186109	-0.691325	0.213149	-0.0343383	-0.600345	-0.16112	-0.499109	-0.256676	-0.00912165	-0.66489	-0.192169	-0.155757	-0.730587	-0.664379	0.0906113	-0.643812	-0.605554	-0.0809546	-0.619169	-0.0126182	0.326503	0.0766944	0.523325	0.0985828
	feces_linoleoyl ethanolamide	Lipid	Endocannabinoid	0.560392	0.7816	-0.7816	-0.475141	-0.305408	-0.378996	0.410221	-0.519754	0.0100214	-0.741412	0.63915	0.530333	-0.363957	-0.33826	-0.338393	-0.162921	-0.41946	0.400219	-0.62467	-0.327609	-0.535401	0.629385	0.60791	-0.341327	-0.51459	0.687496	-0.240028	-0.656535	-0.378455	0.603355	0.491941	-0.478675	0.662644	0.586292	-0.384684	-0.319165	-0.462585	-0.289081	-0.40903	0.630557	-0.311764	0.643828	-0.428935	0.70282	0.0337321	0.666797
	feces_carotene diol (2)	Cofactors and Vitamins	Vitamin A Metabolism	-0.516227	-0.496506	0.496506	0.00803865	-0.00129316	0.0395722	0.0186998	0.313033	-0.311083	0.438745	-0.261699	-0.255326	-0.0513712	-0.0137536	-0.0796998	-0.147729	0.0175318	-0.319897	0.370229	-0.0431555	0.232339	-0.403507	-0.410809	-0.0572916	0.367867	-0.40086	-0.081606	0.312645	0.0332352	-0.433768	-0.281248	0.0298753	-0.443926	-0.387613	-0.0470008	-0.0600631	0.294147	-0.0696188	0.0119953	-0.385556	-0.0478864	-0.368329	0.360486	-0.369343	0.170296	-0.341071
	feces_8-methoxykynurenate	Amino Acid	Tryptophan Metabolism	0.891723	0.846981	-0.846981	0.00663664	0.0157337	-0.0535705	-0.0512449	-0.532811	0.551777	-0.746216	0.436433	0.429908	0.107206	0.0392984	0.156369	0.26941	-0.0126652	0.550255	-0.629726	0.0910225	-0.388879	0.688592	0.702499	0.11672	-0.630377	0.681337	0.155424	-0.526104	-0.0423453	0.743456	0.477611	-0.0319713	0.758879	0.662274	0.10036	0.120664	-0.5018	0.136304	-0.00329601	0.656676	0.0987233	0.625511	-0.621044	0.624716	-0.303784	0.576113
	feces_delta-CEHC	Cofactors and Vitamins	Tocopherol Metabolism	-0.189885	0.123056	-0.123056	-0.584706	-0.387046	-0.408839	0.549316	-0.111573	-0.527283	-0.172668	0.3511	0.225057	-0.547729	-0.450065	-0.564687	-0.46167	-0.498074	-0.0509486	-0.144495	-0.487674	-0.271339	0.0926792	0.0529479	-0.529492	-0.00989781	0.17049	-0.44406	-0.284586	-0.419155	0.00736042	0.131697	-0.551259	0.0644322	0.0659696	-0.566259	-0.506379	-0.0723218	-0.485059	-0.494542	0.125309	-0.475921	0.171931	0.0852146	0.244497	0.338063	0.24818
	feces_cyclo(pro-sulfo-tyr)*	Peptide	Dipeptide	-0.323647	-0.0956411	0.0956411	-0.409519	-0.273511	-0.273868	0.394379	0.0363217	-0.486277	0.0394175	0.151513	0.0649399	-0.405265	-0.322546	-0.427638	-0.379964	-0.344917	-0.153492	0.0341144	-0.359881	-0.106036	-0.0828957	-0.113607	-0.394575	0.128196	-0.0270329	-0.343243	-0.0858707	-0.283474	-0.154203	-0.0104453	-0.3779	-0.117675	-0.0958972	-0.416731	-0.379289	0.0570705	-0.367761	-0.344459	-0.0532812	-0.353328	-0.0140621	0.19258	0.036756	0.30106	0.0497431
	feces_carboxymethylarginine	Amino Acid	Urea cycle; Arginine and Proline Metabolism	-0.158991	0.112522	-0.112522	-0.507813	-0.336071	-0.355461	0.476777	-0.100456	-0.454308	-0.154943	0.307861	0.19834	-0.475027	-0.39065	-0.489428	-0.399198	-0.432696	-0.0405887	-0.129697	-0.422972	-0.238266	0.085083	0.0506663	-0.459123	-0.0127941	0.152618	-0.384661	-0.250685	-0.364346	0.0113431	0.117568	-0.479019	0.0610165	0.0617086	-0.491167	-0.439022	-0.0661576	-0.4204	-0.429565	0.113212	-0.412713	0.153499	0.0698797	0.216522	0.291608	0.219397
	feces_hexanoyltaurine	Lipid	Endocannabinoid	-0.176656	0.158858	-0.158858	-0.629281	-0.416199	-0.441819	0.589791	-0.136711	-0.550482	-0.209133	0.391582	0.255683	-0.58634	-0.48331	-0.603065	-0.488638	-0.536615	-0.0377137	-0.175174	-0.522189	-0.304231	0.121223	0.0788815	-0.566409	-0.0302881	0.204766	-0.473228	-0.322766	-0.452575	0.0310781	0.156658	-0.594474	0.0930011	0.0916476	-0.606502	-0.541403	-0.0934887	-0.517963	-0.53252	0.155358	-0.509296	0.204579	0.0723994	0.282679	0.354494	0.28513
	feces_branched chain 14:0 dicarboxylic acid**	Lipid	Fatty Acid, Dicarboxylate	-0.751418	-0.80946	0.80946	0.178469	0.107819	0.177753	-0.126715	0.519988	-0.335649	0.733434	-0.507882	-0.462171	0.0752976	0.106265	0.035918	-0.0994407	0.168694	-0.484574	0.618554	0.0710713	0.439445	-0.655763	-0.655879	0.0608865	0.576674	-0.673715	-0.00128762	0.56848	0.170795	-0.678758	-0.476114	0.203042	-0.710801	-0.623389	0.0873738	0.050004	0.479386	0.029047	0.159054	-0.637021	0.0603559	-0.623377	0.538169	-0.645552	0.169721	-0.602493
	feces_N-carbamoylputrescine	Amino Acid	Polyamine Metabolism	-0.467176	-0.519421	0.519421	0.142023	0.0874681	0.132894	-0.107455	0.335274	-0.186858	0.473653	-0.339411	-0.304205	0.0747686	0.0895906	0.0506308	-0.0402933	0.13155	-0.304799	0.399408	0.0691262	0.292075	-0.420449	-0.418563	0.0647297	0.366209	-0.435672	0.0210857	0.374561	0.12899	-0.430825	-0.308442	0.155957	-0.45396	-0.398601	0.0833411	0.0566882	0.307589	0.0423459	0.125263	-0.410173	0.0617509	-0.403819	0.337098	-0.421462	0.0909613	-0.394335
[truncated: 26 more columns]

## Sheet: Supplementary Data 3c
Data sets: Six-week, moderate oat diet	Selected feature	Super pathway	Sub-pathway	DHFA	FA	HDL	hsCRP	Collinsella	Slackia	Coprobacter	Odoribacter	Bilophila	Desulfovibrio	Streptococcus	RF39	Clostridia_vadinBB60_group	Clostridium_sensu_stricto_1	Defluviitaleaceae_UCG-011	Ruminococcus_torques_group	Anaerostipes	Blautia	Dorea	Lachnospiraceae_UCG-004	Moryella	Roseburia	Tyzzerella	[Lachnospiraceae] uncultured	UCG-009	NK4A214_group	Oscillospira	UCG-002	UCG-003	UCG-010	Peptococcus	Phascolarctobacterium	Oxalobacter	Parasutterella	Escherichia-Shigella	plasma_21-hydroxypregnenolone disulfate	plasma_prolylglycine	feces_hypoxanthine	feces_fumarate	feces_malate	feces_uracil	feces_fructose	feces_thymine	feces_asparagine	feces_N-linoleoylglycine	feces_p-cresol
Targeted metabolomic profile	DHFA	x	x	1	0.686468	-0.686468	-0.73089	0.571188	-0.485033	-0.517843	-0.66209	0.164645	0.499247	0.368939	0.579472	0.338462	-0.0334946	-0.439584	-0.367942	-0.303761	-0.227025	-0.067049	0.744903	0.209601	-0.321365	-0.0602654	-0.637442	0.291234	0.713919	-0.477948	-0.408842	0.216336	0.563305	0.236068	-0.478093	0.604709	-0.413927	-0.514042	-0.714346	0.686468	-0.422636	-0.623306	-0.584009	-0.579424	0.415996	-0.729399	0.307623	0.434381	-0.595173
	FA	x	x	0.686468	1	-1	-0.00544971	-0.000613155	-0.683692	0.0240387	-0.192823	-0.268967	0.669834	-0.100409	0.825931	0.626054	0.32855	-0.16541	-0.737821	-0.504075	-0.653682	-0.369933	0.241659	0.426481	-0.47128	-0.441607	-0.748484	0.334731	0.636381	-0.387962	0.237818	0.656446	0.754958	0.414744	-0.704925	0.722395	0.159821	-0.596984	0.0184845	1	0.216805	0.0482476	0.109138	0.0180246	0.540092	-0.218236	-0.100084	0.647246	-0.766337
Metabolic data	HDL	x	x	-0.686468	-1	1	0.00544971	0.000613155	0.683692	-0.0240387	0.192823	0.268967	-0.669834	0.100409	-0.825931	-0.626054	-0.32855	0.16541	0.737821	0.504075	0.653682	0.369933	-0.241659	-0.426481	0.47128	0.441607	0.748484	-0.334731	-0.636381	0.387962	-0.237818	-0.656446	-0.754958	-0.414744	0.704925	-0.722395	-0.159821	0.596984	-0.0184845	-1	-0.216805	-0.0482476	-0.109138	-0.0180246	-0.540092	0.218236	0.100084	-0.647246	0.766337
	hsCRP	x	x	-0.73089	-0.00544971	0.00544971	1	-0.786069	0.0253171	0.734697	0.729523	-0.478865	-0.0578706	-0.601605	-0.0216854	0.122148	0.354431	0.449263	-0.18651	-0.0553828	-0.301327	-0.255005	-0.797569	0.112044	-0.00039373	-0.331605	0.174096	-0.0863323	-0.384485	0.293138	0.785447	0.318621	-0.0660671	0.0646295	-0.00415545	-0.153569	0.719234	0.146592	0.999714	-0.00544971	0.784695	0.90245	0.90556	0.813737	-0.0651576	0.798233	-0.516978	0.010132	0.099212
Microbiome composition (genera)	Collinsella	x	x	0.571188	-0.000613155	0.000613155	-0.786069	0.617929	-0.0165535	-0.57766	-0.57253	0.377751	0.0422116	0.473411	0.0130021	-0.0990863	-0.280225	-0.352354	0.150228	0.0460047	0.240073	0.20227	0.625782	-0.0901659	0.00261744	0.262836	-0.133191	0.0662262	0.299125	-0.228535	-0.618601	-0.253682	0.0482379	-0.052836	0.0067187	0.117182	-0.566169	-0.112312	-0.785961	-0.000613155	-0.617907	-0.709649	-0.712391	-0.639763	0.0485752	-0.626419	0.406884	-0.0111344	-0.0742372
	Slackia	x	x	-0.485033	-0.683692	0.683692	0.0253171	-0.0165535	0.467901	-0.00056877	0.147561	0.173519	-0.459131	0.0556475	-0.565054	-0.425317	-0.216935	0.122771	0.500328	0.343377	0.440334	0.247371	-0.182413	-0.289112	0.322147	0.294711	0.515403	-0.230677	-0.443315	0.27153	-0.145607	-0.44185	-0.517496	-0.282113	0.481779	-0.497127	-0.09372	0.411248	0.00895014	-0.683692	-0.13126	-0.0134953	-0.0550515	0.00524895	-0.3706	0.166415	0.0572522	-0.442222	0.52599
	Coprobacter	x	x	-0.517843	0.0240387	-0.0240387	0.734697	-0.57766	-0.00056877	0.540566	0.530682	-0.359436	-0.0237418	-0.444905	0.00722641	0.107317	0.269667	0.325502	-0.157748	-0.054834	-0.239762	-0.197765	-0.579317	0.0942956	-0.0135056	-0.256064	0.106945	-0.0540543	-0.264692	0.204533	0.583855	0.252548	-0.0273778	0.0591238	-0.0228221	-0.0925914	0.533011	0.0909813	0.735158	0.0240387	0.582713	0.664519	0.668511	0.59848	-0.032735	0.580462	-0.382708	0.0255965	0.0514152
	Odoribacter	x	x	-0.66209	-0.192823	0.192823	0.729523	-0.57253	0.147561	0.530682	0.567868	-0.298055	-0.168659	-0.419303	-0.171777	-0.0292478	0.196153	0.358524	0.00346859	0.0548502	-0.096065	-0.115907	-0.626662	0.00108108	0.088716	-0.158174	0.268182	-0.126108	-0.400277	0.286817	0.52728	0.108142	-0.190706	-0.0312434	0.1301	-0.2483	0.493774	0.219533	0.724794	-0.192823	0.530701	0.648318	0.639083	0.589398	-0.149465	0.622722	-0.357714	-0.114853	0.217
	Bilophila	x	x	0.164645	-0.268967	0.268967	-0.478865	0.377751	0.173519	-0.359436	-0.298055	0.303067	-0.154119	0.316247	-0.213894	-0.2287	-0.259478	-0.170878	0.28997	0.163502	0.322271	0.222959	0.317477	-0.169645	0.128182	0.279218	0.11965	-0.0494385	0.0118539	-0.035443	-0.441873	-0.331329	-0.1733	-0.143682	0.193443	-0.122426	-0.388885	0.0917173	-0.485227	-0.268967	-0.435805	-0.446591	-0.464621	-0.395769	-0.115382	-0.324158	0.275509	-0.180649	0.160469
	Desulfovibrio	x	x	0.499247	0.669834	-0.669834	-0.0578706	0.0422116	-0.459131	-0.0237418	-0.168659	-0.154119	0.451618	-0.0346078	0.554169	0.412544	0.200759	-0.135109	-0.483887	-0.334495	-0.421327	-0.233858	0.205046	0.27947	-0.315519	-0.277692	-0.510579	0.228796	0.446929	-0.27565	0.11664	0.42224	0.509056	0.274183	-0.471749	0.491998	0.0680082	-0.407653	-0.0418302	0.669834	0.102612	-0.0166288	0.0239713	-0.0320542	0.365145	-0.189399	-0.0389785	0.432807	-0.518472
	Streptococcus	x	x	0.368939	-0.100409	0.100409	-0.601605	0.473411	0.0556475	-0.444905	-0.419303	0.316247	-0.0346078	0.37268	-0.0725833	-0.13847	-0.247495	-0.253381	0.188816	0.0856179	0.249231	0.191915	0.455214	-0.111692	0.0491046	0.245473	-0.0272246	0.0172782	0.165538	-0.136291	-0.497632	-0.259932	-0.0384987	-0.0819231	0.0755966	0.0175685	-0.449673	-0.0263712	-0.603914	-0.100409	-0.495	-0.548431	-0.556618	-0.491877	-0.0167667	-0.458043	0.321686	-0.0732148	0.0197198
	RF39	x	x	0.579472	0.825931	-0.825931	-0.0216854	0.0130021	-0.565054	0.00722641	-0.171777	-0.213894	0.554169	-0.0725833	0.682458	0.51492	0.265238	-0.144323	-0.606115	-0.415333	-0.534657	-0.301122	0.213278	0.350279	-0.389194	-0.358997	-0.621118	0.277917	0.532155	-0.325431	0.182901	0.536642	0.624608	0.3414	-0.582082	0.59922	0.119626	-0.495531	-0.00191473	0.825931	0.165561	0.0243363	0.0745687	0.000901421	0.447148	-0.193945	-0.0737687	0.534346	-0.634575
	Clostridia_vadinBB60_group	x	x	0.338462	0.626054	-0.626054	0.122148	-0.0990863	-0.425317	0.107317	-0.0292478	-0.2287	0.412544	-0.13847	0.51492	0.407709	0.250418	-0.0472577	-0.485839	-0.322877	-0.447523	-0.263871	0.0513112	0.281361	-0.295419	-0.318409	-0.447243	0.198948	0.350567	-0.206343	0.247673	0.451427	0.464865	0.268051	-0.442325	0.43347	0.190476	-0.355746	0.137113	0.626054	0.23441	0.143554	0.182107	0.113473	0.330315	-0.0365471	-0.12764	0.406926	-0.467835
	Clostridium_sensu_stricto_1	x	x	-0.0334946	0.32855	-0.32855	0.354431	-0.280225	-0.216935	0.269667	0.196153	-0.259478	0.200759	-0.247495	0.265238	0.250418	0.234842	0.105375	-0.310284	-0.186321	-0.323378	-0.2131	-0.204253	0.180862	-0.155894	-0.264075	-0.185348	0.0798712	0.0733525	-0.0237927	0.358398	0.330452	0.225972	0.160092	-0.234452	0.184039	0.309033	-0.145077	0.362239	0.32855	0.351185	0.337427	0.358658	0.295836	0.155284	0.212231	-0.217241	0.217518	-0.217925
	Defluviitaleaceae_UCG-011	x	x	-0.439584	-0.16541	0.16541	0.449263	-0.352354	0.122771	0.325502	0.358524	-0.170878	-0.135109	-0.253381	-0.144323	-0.0472577	0.105375	0.228395	0.036614	0.0573153	-0.0285791	-0.0540512	-0.396993	-0.0192645	0.0766266	-0.0767163	0.200039	-0.0932593	-0.276102	0.194661	0.313418	0.0358829	-0.152656	-0.0386112	0.113016	-0.186583	0.296441	0.163017	0.445234	-0.16541	0.316505	0.396774	0.388245	0.361922	-0.117232	0.393473	-0.21549	-0.100937	0.169372
	Ruminococcus_torques_group	x	x	-0.367942	-0.737821	0.737821	-0.18651	0.150228	0.500328	-0.157748	0.00346859	0.28997	-0.483887	0.188816	-0.606115	-0.485839	-0.310284	0.036614	0.580682	0.382993	0.540392	0.321916	-0.0265863	-0.336458	0.348285	0.389468	0.519852	-0.230869	-0.396937	0.230796	-0.32537	-0.54573	-0.545219	-0.318751	0.521632	-0.504488	-0.255125	0.413156	-0.204139	-0.737821	-0.309701	-0.207598	-0.25318	-0.168364	-0.386637	0.00915281	0.172451	-0.480154	0.547312
	Anaerostipes	x	x	-0.303761	-0.504075	0.504075	-0.0553828	0.0460047	0.343377	-0.054834	0.0548502	0.163502	-0.334495	0.0856179	-0.415333	-0.322877	-0.186321	0.0573153	0.382993	0.257471	0.347229	0.201415	-0.0755271	-0.221627	0.237733	0.24202	0.367409	-0.163817	-0.298635	0.178644	-0.165613	-0.349628	-0.376954	-0.21295	0.3558	-0.355443	-0.122423	0.292593	-0.0674384	-0.504075	-0.15497	-0.0767966	-0.10769	-0.0563953	-0.26863	0.0636737	0.0805342	-0.327055	0.380767
	Blautia	x	x	-0.227025	-0.653682	0.653682	-0.301327	0.240073	0.440334	-0.239762	-0.096065	0.322271	-0.421327	0.249231	-0.534657	-0.447523	-0.323378	-0.0285791	0.540392	0.347229	0.52026	0.320184	0.0848078	-0.313654	0.308971	0.39051	0.437432	-0.193041	-0.299819	0.164871	-0.395334	-0.527345	-0.474613	-0.291505	0.463235	-0.426594	-0.324031	0.346534	-0.316925	-0.653682	-0.381334	-0.306775	-0.347627	-0.259919	-0.334079	-0.100361	0.223215	-0.427258	0.471964
	Dorea	x	x	-0.067049	-0.369933	0.369933	-0.255005	0.20227	0.247371	-0.197765	-0.115907	0.222959	-0.233858	0.191915	-0.301122	-0.263871	-0.2131	-0.0540512	0.321916	0.201415	0.320184	0.202912	0.115262	-0.187165	0.175104	0.249216	0.23319	-0.102107	-0.137486	0.0687183	-0.290192	-0.325655	-0.26336	-0.17062	0.26283	-0.228778	-0.244211	0.184002	-0.263819	-0.369933	-0.282196	-0.249872	-0.273282	-0.215847	-0.183807	-0.124131	0.170043	-0.242949	0.259066
	Lachnospiraceae_UCG-004	x	x	0.744903	0.241659	-0.241659	-0.797569	0.625782	-0.182413	-0.579317	-0.626662	0.317477	0.205046	0.455214	0.213278	0.0513112	-0.204253	-0.396993	-0.0265863	-0.0755271	0.0848078	0.115262	0.692436	0.0119945	-0.111531	0.159247	-0.316259	0.148183	0.457182	-0.32549	-0.568993	-0.0979227	0.231774	0.046964	-0.163984	0.293722	-0.53478	-0.258404	-0.791661	0.241659	-0.573381	-0.707149	-0.695175	-0.643682	0.180058	-0.687406	0.387905	0.145537	-0.260867
	Moryella	x	x	0.209601	0.426481	-0.426481	0.112044	-0.0901659	-0.289112	0.0942956	0.00108108	-0.169645	0.27947	-0.111692	0.350279	0.281361	0.180862	-0.0192645	-0.336458	-0.221627	-0.313654	-0.187165	0.0119945	0.194967	-0.201331	-0.226538	-0.299769	0.133091	0.227827	-0.132173	0.191406	0.316812	0.31489	0.184531	-0.301552	0.290974	0.15052	-0.238209	0.122234	0.426481	0.182345	0.123822	0.150184	0.100767	0.223223	-0.00191406	-0.101874	0.2776	-0.315959
	Roseburia	x	x	-0.321365	-0.47128	0.47128	-0.00039373	0.00261744	0.322147	-0.0135056	0.088716	0.128182	-0.315519	0.0491046	-0.389194	-0.295419	-0.155894	0.0766266	0.348285	0.237733	0.308971	0.175104	-0.111531	-0.201331	0.222114	0.20911	0.352242	-0.157502	-0.298785	0.181977	-0.114409	-0.310325	-0.355614	-0.195659	0.332241	-0.340008	-0.0774536	0.280923	-0.011673	-0.47128	-0.104504	-0.0254122	-0.054119	-0.0109053	-0.25435	0.100489	0.0487005	-0.305075	0.360878
	Tyzzerella	x	x	-0.0602654	-0.441607	0.441607	-0.331605	0.262836	0.294711	-0.256064	-0.158174	0.279218	-0.277692	0.245473	-0.358997	-0.318409	-0.264075	-0.0767163	0.389468	0.24202	0.39051	0.249216	0.159247	-0.226538	0.20911	0.306584	0.273746	-0.119592	-0.153762	0.0741181	-0.367811	-0.397512	-0.312701	-0.205496	0.313971	-0.269034	-0.311109	0.215754	-0.342123	-0.441607	-0.358242	-0.322832	-0.350872	-0.279798	-0.217727	-0.169856	0.217062	-0.290391	0.306676
	[Lachnospiraceae] uncultured	x	x	-0.637442	-0.748484	0.748484	0.174096	-0.133191	0.515403	0.106945	0.268182	0.11965	-0.510579	-0.0272246	-0.621118	-0.447243	-0.185348	0.200039	0.519852	0.367409	0.437432	0.23319	-0.316259	-0.299769	0.352242	0.273746	0.589135	-0.264909	-0.541102	0.339864	-0.0442391	-0.436558	-0.575607	-0.299056	0.526265	-0.566142	0.00281038	0.471204	0.156155	-0.748484	-0.0286588	0.117369	0.0723782	0.124879	-0.414828	0.298861	-0.0130794	-0.482131	0.589749
	UCG-009	x	x	0.291234	0.334731	-0.334731	-0.0863323	0.0662262	-0.230677	-0.0540543	-0.126108	-0.0494385	0.228796	0.0172782	0.277917	0.198948	0.0798712	-0.0932593	-0.230869	-0.163817	-0.193041	-0.102107	0.148183	0.133091	-0.157502	-0.119592	-0.264909	0.119187	0.245216	-0.154457	0.0131169	0.192504	0.257943	0.133175	-0.235284	0.254453	-0.00735945	-0.211943	-0.0783076	0.334731	0.00615653	-0.0601389	-0.0400477	-0.0627444	0.186043	-0.140409	0.0102351	0.215499	-0.264548
	NK4A214_group	x	x	0.713919	0.636381	-0.636381	-0.384485	0.299125	-0.443315	-0.264692	-0.400277	0.0118539	0.446929	0.165538	0.532155	0.350567	0.0733525	-0.276102	-0.396937	-0.298635	-0.299819	-0.137486	0.457182	0.227827	-0.298785	-0.153762	-0.541102	0.245216	0.550158	-0.35778	-0.148428	0.294983	0.504047	0.238448	-0.445554	0.516732	-0.172673	-0.434525	-0.369194	0.636381	-0.16147	-0.313255	-0.275816	-0.298623	0.367409	-0.442577	0.133499	0.40669	-0.523893
	Oscillospira	x	x	-0.477948	-0.387962	0.387962	0.293138	-0.228535	0.27153	0.204533	0.286817	-0.035443	-0.27565	-0.136291	-0.325431	-0.206343	-0.0237927	0.194661	0.230796	0.178644	0.164871	0.0687183	-0.32549	-0.132173	0.181977	0.0741181	0.339864	-0.154457	-0.35778	0.235212	0.136704	-0.160906	-0.310925	-0.141438	0.271157	-0.32381	0.14757	0.273323	0.283807	-0.387962	0.144604	0.244001	0.221379	0.22986	-0.227641	0.316633	-0.111787	-0.247131	0.324968
	UCG-002	x	x	-0.408842	0.237818	-0.237818	0.785447	-0.618601	-0.145607	0.583855	0.52728	-0.441873	0.11664	-0.497632	0.182901	0.247673	0.358398	0.313418	-0.32537	-0.165613	-0.395334	-0.290192	-0.568993	0.191406	-0.114409	-0.367811	-0.0442391	0.0131169	-0.148428	0.136704	0.67554	0.40961	0.1308	0.15126	-0.173936	0.0540734	0.604562	-0.0292	0.791016	0.237818	0.669861	0.721699	0.738887	0.644585	0.0794955	0.575187	-0.430971	0.164673	-0.107478
	UCG-003	x	x	0.216336	0.656446	-0.656446	0.318621	-0.253682	-0.44185	0.252548	0.108142	-0.331329	0.42224	-0.259932	0.536642	0.451427	0.330452	0.0358829	-0.54573	-0.349628	-0.527345	-0.325655	-0.0979227	0.316812	-0.310325	-0.397512	-0.436558	0.192504	0.294983	-0.160906	0.40961	0.534737	0.475628	0.293809	-0.465322	0.426001	0.336938	-0.345703	0.334283	0.656446	0.395537	0.322534	0.363614	0.274057	0.334495	0.113554	-0.23245	0.429283	-0.472438
	UCG-010	x	x	0.563305	0.754958	-0.754958	-0.0660671	0.0482379	-0.517496	-0.0273778	-0.190706	-0.1733	0.509056	-0.0384987	0.624608	0.464865	0.225972	-0.152656	-0.545219	-0.376954	-0.474613	-0.26336	0.231774	0.31489	-0.355614	-0.312701	-0.575607	0.257943	0.504047	-0.310925	0.1308	0.475628	0.5738	0.30897	-0.531693	0.554648	0.0760444	-0.459579	-0.0479881	0.754958	0.11499	-0.0195023	0.0262544	-0.0368131	0.411601	-0.214139	-0.0434961	0.487797	-0.58444
	Peptococcus	x	x	0.236068	0.414744	-0.414744	0.0646295	-0.052836	-0.282113	0.0591238	-0.0312434	-0.143682	0.274183	-0.0819231	0.3414	0.268051	0.160092	-0.0386112	-0.318751	-0.21295	-0.291505	-0.17062	0.046964	0.184531	-0.195659	-0.205496	-0.299056	0.133175	0.238448	-0.141438	0.15126	0.293809	0.30897	0.176487	-0.292898	0.2896	0.114454	-0.238007	0.0745456	0.414744	0.142487	0.0803945	0.105879	0.0619144	0.219838	-0.0371961	-0.0761271	0.269355	-0.311476
	Phascolarctobacterium	x	x	-0.478093	-0.704925	0.704925	-0.00415545	0.0067187	0.481779	-0.0228221	0.1301	0.193443	-0.471749	0.0755966	-0.582082	-0.442325	-0.234452	0.113016	0.521632	0.3558	0.463235	0.26283	-0.163984	-0.301552	0.332241	0.313971	0.526265	-0.235284	-0.445554	0.271157	-0.173936	-0.465322	-0.531693	-0.292898	0.496983	-0.508038	-0.118421	0.419683	-0.021026	-0.704925	-0.159116	-0.0412302	-0.0841812	-0.0192145	-0.380227	0.147465	0.0746903	-0.456369	0.53945
	Oxalobacter	x	x	0.604709	0.722395	-0.722395	-0.153569	0.117182	-0.497127	-0.0925914	-0.2483	-0.122426	0.491998	0.0175685	0.59922	0.43347	0.184039	-0.186583	-0.504488	-0.355443	-0.426594	-0.228778	0.293722	0.290974	-0.340008	-0.269034	-0.566142	0.254453	0.516732	-0.32381	0.0540734	0.426001	0.554648	0.2896	-0.508038	0.544245	0.00770028	-0.452707	-0.136255	0.722395	0.0390236	-0.100225	-0.0567524	-0.108758	0.399469	-0.276919	0.00514016	0.465524	-0.567819
	Parasutterella	x	x	-0.413927	0.159821	-0.159821	0.719234	-0.566169	-0.09372	0.533011	0.493774	-0.388885	0.0680082	-0.449673	0.119626	0.190476	0.309033	0.296441	-0.255125	-0.122423	-0.324031	-0.244211	-0.53478	0.15052	-0.0774536	-0.311109	0.00281038	-0.00735945	-0.172673	0.14757	0.604562	0.336938	0.0760444	0.114454	-0.118421	0.00770028	0.544109	0.00781088	0.722946	0.159821	0.60058	0.657778	0.669988	0.588944	0.0415159	0.539093	-0.388677	0.11328	-0.0540392
	Escherichia-Shigella	x	x	-0.514042	-0.596984	0.596984	0.146592	-0.112312	0.411248	0.0909813	0.219533	0.0917173	-0.407653	-0.0263712	-0.495531	-0.355746	-0.145077	0.163017	0.413156	0.292593	0.346534	0.184002	-0.258404	-0.238209	0.280923	0.215754	0.471204	-0.211943	-0.434525	0.273323	-0.0292	-0.345703	-0.459579	-0.238007	0.419683	-0.452707	0.00781088	0.376937	0.132281	-0.596984	-0.01678	0.100594	0.0647365	0.105897	-0.331344	0.244533	-0.0144346	-0.384438	0.471114
Global plasma metabolomic profile	plasma_21-hydroxypregnenolone disulfate	Lipid	Pregnenolone Steroids	-0.714346	0.0184845	-0.0184845	0.999714	-0.785961	0.00895014	0.735158	0.724794	-0.485227	-0.0418302	-0.603914	-0.00191473	0.137113	0.362239	0.445234	-0.204139	-0.0674384	-0.316925	-0.263819	-0.791661	0.122234	-0.011673	-0.342123	0.156155	-0.0783076	-0.369194	0.283807	0.791016	0.334283	-0.0479881	0.0745456	-0.021026	-0.136255	0.722946	0.132281	1	0.0184845	0.789761	0.903464	0.908031	0.814041	-0.0522212	0.792886	-0.519292	0.0256212	0.0808555
	plasma_prolylglycine	Peptide	Dipeptide	0.686468	1	-1	-0.00544971	-0.000613155	-0.683692	0.0240387	-0.192823	-0.268967	0.669834	-0.100409	0.825931	0.626054	0.32855	-0.16541	-0.737821	-0.504075	-0.653682	-0.369933	0.241659	0.426481	-0.47128	-0.441607	-0.748484	0.334731	0.636381	-0.387962	0.237818	0.656446	0.754958	0.414744	-0.704925	0.722395	0.159821	-0.596984	0.0184845	1	0.216805	0.0482476	0.109138	0.0180246	0.540092	-0.218236	-0.100084	0.647246	-0.766337
Global fecal metabolomic profile	feces_hypoxanthine	Nucleotide	Purine Metabolism, (Hypo)Xanthine/Inosine containing	-0.422636	0.216805	-0.216805	0.784695	-0.617907	-0.13126	0.582713	0.530701	-0.435805	0.102612	-0.495	0.165561	0.23441	0.351185	0.316505	-0.309701	-0.15497	-0.381334	-0.282196	-0.573381	0.182345	-0.104504	-0.358242	-0.0286588	0.00615653	-0.16147	0.144604	0.669861	0.395537	0.11499	0.142487	-0.159116	0.0390236	0.60058	-0.01678	0.789761	0.216805	0.664624	0.719902	0.735808	0.6435	0.0682006	0.579082	-0.42842	0.151061	-0.0914575
	feces_fumarate	Energy	TCA Cycle	-0.623306	0.0482476	-0.0482476	0.90245	-0.709649	-0.0134953	0.664519	0.648318	-0.446591	-0.0166288	-0.548431	0.0243363	0.143554	0.337427	0.396774	-0.207598	-0.0767966	-0.306775	-0.249872	-0.707149	0.123822	-0.0254122	-0.322832	0.117369	-0.0601389	-0.313255	0.244001	0.721699	0.322534	-0.0195023	0.0803945	-0.0412302	-0.100225	0.657778	0.100594	0.903464	0.0482476	0.719902	0.817243	0.823288	0.735551	-0.0301052	0.708994	-0.472018	0.0435589	0.0488185
	feces_malate	Energy	TCA Cycle	-0.584009	0.109138	-0.109138	0.90556	-0.712391	-0.0550515	0.668511	0.639083	-0.464621	0.0239713	-0.556618	0.0745687	0.182107	0.358658	0.388245	-0.25318	-0.10769	-0.347627	-0.273282	-0.695175	0.150184	-0.054119	-0.350872	0.0723782	-0.0400477	-0.275816	0.221379	0.738887	0.363614	0.0262544	0.105879	-0.0841812	-0.0567524	0.669988	0.0647365	0.908031	0.109138	0.735808	0.823288	0.833052	0.73945	0.00256734	0.698449	-0.479893	0.0830173	0.00248274
	feces_uracil	Nucleotide	Pyrimidine Metabolism, Uracil containing	-0.579424	0.0180246	-0.0180246	0.813737	-0.639763	0.00524895	0.59848	0.589398	-0.395769	-0.0320542	-0.491877	0.000901421	0.113473	0.295836	0.361922	-0.168364	-0.0563953	-0.259919	-0.215847	-0.643682	0.100767	-0.0109053	-0.279798	0.124879	-0.0627444	-0.298623	0.22986	0.644585	0.274057	-0.0368131	0.0619144	-0.0192145	-0.108758	0.588944	0.105897	0.814041	0.0180246	0.6435	0.735551	0.73945	0.662672	-0.0408987	0.644748	-0.422995	0.0227831	0.0635328
	feces_fructose	Carbohydrate	Fructose, Mannose and Galactose Metabolism	0.415996	0.540092	-0.540092	-0.0651576	0.0485752	-0.3706	-0.032735	-0.149465	-0.115382	0.365145	-0.0167667	0.447148	0.330315	0.155284	-0.117232	-0.386637	-0.26863	-0.334079	-0.183807	0.180058	0.223223	-0.25435	-0.217727	-0.414828	0.186043	0.367409	-0.227641	0.0794955	0.334495	0.411601	0.219838	-0.380227	0.399469	0.0415159	-0.331344	-0.0522212	0.540092	0.0682006	-0.0301052	0.00256734	-0.0408987	0.29557	-0.167456	-0.0218561	0.348722	-0.419805
	feces_thymine	Nucleotide	Pyrimidine Metabolism, Thymine containing	-0.729399	-0.218236	0.218236	0.798233	-0.626419	0.166415	0.580462	0.622722	-0.324158	-0.189399	-0.458043	-0.193945	-0.0365471	0.212231	0.393473	0.00915281	0.0636737	-0.100361	-0.124131	-0.687406	-0.00191406	0.100489	-0.169856	0.298861	-0.140409	-0.442577	0.316633	0.575187	0.113554	-0.214139	-0.0371961	0.147465	-0.276919	0.539093	0.244533	0.792886	-0.218236	0.579082	0.708994	0.698449	0.644748	-0.167456	0.682925	-0.390659	-0.130365	0.242992
	feces_asparagine	Amino Acid	Alanine and Aspartate Metabolism	0.307623	-0.100084	0.100084	-0.516978	0.406884	0.0572522	-0.382708	-0.357714	0.275509	-0.0389785	0.321686	-0.0737687	-0.12764	-0.217241	-0.21549	0.172451	0.0805342	0.223215	0.170043	0.387905	-0.101874	0.0487005	0.217062	-0.0130794	0.0102351	0.133499	-0.111787	-0.430971	-0.23245	-0.0434961	-0.0761271	0.0746903	0.00514016	-0.388677	-0.0144346	-0.519292	-0.100084	-0.42842	-0.472018	-0.479893	-0.422995	-0.0218561	-0.390659	0.277855	-0.071848	0.0275133
	feces_N-linoleoylglycine	Lipid	Fatty Acid Metabolism (Acyl Glycine)	0.434381	0.647246	-0.647246	0.010132	-0.0111344	-0.442222	0.0255965	-0.114853	-0.180649	0.432807	-0.0732148	0.534346	0.406926	0.217518	-0.100937	-0.480154	-0.327055	-0.427258	-0.242949	0.145537	0.2776	-0.305075	-0.290391	-0.482131	0.215499	0.40669	-0.247131	0.164673	0.429283	0.487797	0.269355	-0.456369	0.465524	0.11328	-0.384438	0.0256212	0.647246	0.151061	0.0435589	0.0830173	0.0227831	0.348722	-0.130365	-0.071848	0.419114	-0.494711
	feces_p-cresol	Xenobiotics	Benzoate Metabolism	-0.595173	-0.766337	0.766337	0.099212	-0.0742372	0.52599	0.0514152	0.217	0.160469	-0.518472	0.0197198	-0.634575	-0.467835	-0.217925	0.169372	0.547312	0.380767	0.471964	0.259066	-0.260867	-0.315959	0.360878	0.306676	0.589749	-0.264548	-0.523893	0.324968	-0.107478	-0.472438	-0.58444	-0.311476	0.53945	-0.567819	-0.0540392	0.471114	0.0808555	-0.766337	-0.0914575	0.0488185	0.00248274	0.0635328	-0.419805	0.242992	0.0275133	-0.494711	0.596305
	feces_5-acetylamino-6-amino-3-methyluracil	Xenobiotics	Xanthine Metabolism	-0.454666	-0.507191	0.507191	0.149216	-0.114814	0.349925	0.095428	0.204487	0.0660701	-0.347675	-0.0372623	-0.421422	-0.29914	-0.114467	0.14956	0.346312	0.247149	0.286888	0.149984	-0.239184	-0.199557	0.238595	0.175061	0.404524	-0.182149	-0.378569	0.239393	-0.00539569	-0.285755	-0.391981	-0.200558	0.35636	-0.388307	0.0244041	0.323778	0.137054	-0.507191	0.00513483	0.107737	0.0773581	0.110049	-0.283041	0.227419	-0.025033	-0.326277	0.402598
	feces_1-palmitoyl-2-linoleoyl-GPE (16:0/18:2)	Lipid	Phosphatidylethanolamine (PE)	0.228855	0.470237	-0.470237	0.126634	-0.101849	-0.318708	0.106244	0.00344613	-0.188537	0.307976	-0.125014	0.386164	0.310616	0.20052	-0.0198537	-0.371568	-0.244546	-0.346777	-0.207164	0.0107612	0.215324	-0.221996	-0.250814	-0.329999	0.146485	0.250023	-0.144834	0.213478	0.350314	0.347005	0.20367	-0.332515	0.320365	0.168192	-0.262205	0.137868	0.470237	0.203485	0.139319	0.168397	0.113624	0.245933	0.000355874	-0.113927	0.306124	-0.348082
	feces_alpha-tocotrienol	Cofactors and Vitamins	Tocopherol Metabolism	-0.174177	0.317886	-0.317886	0.537888	-0.424388	-0.205685	0.404181	0.331814	-0.344705	0.183672	-0.356862	0.253279	0.266771	0.296671	0.189371	-0.33736	-0.191608	-0.372326	-0.256295	-0.352866	0.19729	-0.151412	-0.320626	-0.146185	0.0608027	-0.00331353	0.0337194	0.500154	0.382545	0.206559	0.167937	-0.228401	0.148893	0.439399	-0.112423	0.545412	0.317886	0.493007	0.502474	0.523688	0.444905	0.138115	0.36074	-0.311089	0.213122	-0.192323
	feces_N-palmitoylglycine	Lipid	Fatty Acid Metabolism (Acyl Glycine)	-0.397581	0.00615232	-0.00615232	0.552525	-0.434368	0.00772446	0.406195	0.401349	-0.267073	-0.0258397	-0.333352	-0.00441423	0.0732331	0.19886	0.246736	-0.109822	-0.0352223	-0.172496	-0.144299	-0.438502	0.0658209	-0.00453624	-0.187284	0.0893424	-0.0446377	-0.206625	0.158426	0.436197	0.182078	-0.0295888	0.0395132	-0.00875591	-0.0782383	0.398895	0.0755322	0.552586	0.00615232	0.435589	0.499114	0.50139	0.449816	-0.0310552	0.439084	-0.286586	0.0115299	0.0477996
	feces_nicotianamine	Xenobiotics	Food Component/Plant	0.422257	0.789377	-0.789377	0.160206	-0.129803	-0.536139	0.139864	-0.0323671	-0.291337	0.519832	-0.178323	0.649144	0.514849	0.317952	-0.0568098	-0.613763	-0.407469	-0.56616	-0.3343	0.0597665	0.355469	-0.372505	-0.403543	-0.562866	0.250326	0.439662	-0.258371	0.317158	0.571189	0.585754	0.338393	-0.557767	0.545626	0.244626	-0.447665	0.179074	0.789377	0.300428	0.186594	0.235226	0.148115	0.416101	-0.0411459	-0.164143	0.513168	-0.589294
	feces_cyclo(pro-tyr)	Peptide	Dipeptide	-0.544228	-0.647789	0.647789	0.140418	-0.107209	0.445844	0.0850197	0.22463	0.108481	-0.441334	-0.0173854	-0.537382	-0.388363	-0.164067	0.168528	0.45187	0.318577	0.381711	0.204455	-0.265545	-0.260614	0.304885	0.240345	0.508134	-0.228404	-0.464399	0.291156	-0.0463576	-0.381133	-0.497535	-0.25951	0.455548	-0.488443	-0.00495416	0.406342	0.124892	-0.647789	-0.0328644	0.0923195	0.0533462	0.099731	-0.358382	0.250479	-0.00601135	-0.417409	0.509435
	feces_linoleoyl-linoleoyl-glycerol (18:2/18:2) [1]*	Lipid	Diacylglycerol	0.463239	0.183448	-0.183448	-0.464863	0.364529	-0.135438	-0.33646	-0.373295	0.173473	0.148032	0.260905	0.159487	0.056604	-0.104971	-0.238329	-0.0469691	-0.0655067	0.0215145	0.0513628	0.413695	0.0251844	-0.0850816	0.0739286	-0.216175	0.100607	0.293488	-0.20617	-0.321325	-0.0290367	0.167234	0.0450554	-0.125608	0.201933	-0.304721	-0.176007	-0.4604	0.183448	-0.324778	-0.409897	-0.400323	-0.374213	0.127939	-0.409766	0.221707	0.1124	-0.184668
	feces_OAHSA (18:1/OH-18:0)	Lipid	Fatty Acid Hydroxyl Fatty Acid	0.44265	0.764206	-0.764206	0.108536	-0.0890624	-0.520048	0.101189	-0.0652546	-0.259681	0.50578	-0.144599	0.629245	0.492585	0.291227	-0.0758753	-0.58532	-0.391769	-0.53391	-0.311672	0.0949364	0.338809	-0.360489	-0.375123	-0.552834	0.246279	0.443384	-0.263683	0.270411	0.537973	0.569961	0.324488	-0.539609	0.535194	0.203295	-0.440064	0.126809	0.764206	0.254256	0.138611	0.185532	0.105497	0.405729	-0.0769464	-0.134812	0.496169	-0.574928
	feces_LAHSA (18:2/OH-18:0)*	Lipid	Fatty Acid Hydroxyl Fatty Acid	0.452097	0.775231	-0.775231	0.105893	-0.0870385	-0.527641	0.0995556	-0.0692624	-0.261406	0.513305	-0.14415	0.638395	0.499163	0.293929	-0.0788572	-0.592963	-0.397176	-0.540329	-0.315087	0.0996577	0.343216	-0.365677	-0.379129	-0.561525	0.250188	0.451384	-0.268712	0.271001	0.544378	0.578444	0.328888	-0.54736	0.543545	0.203197	-0.447016	0.12443	0.775231	0.254616	0.136811	0.184394	0.103594	0.411845	-0.0814115	-0.134578	0.503269	-0.583623
	feces_2-palmitoyl-galactosylglycerol (16:0)*	Lipid	Galactosyl Glycerolipids	-0.485565	-0.0365942	0.0365942	0.633399	-0.497733	0.0386911	0.464427	0.468338	-0.294312	-0.0588453	-0.37762	-0.0411057	0.0565972	0.213543	0.289964	-0.0936476	-0.0183627	-0.169141	-0.149213	-0.513045	0.0568134	0.0153705	-0.195342	0.135048	-0.0657613	-0.264555	0.198479	0.489477	0.18	-0.0668568	0.0271786	0.0207323	-0.121185	0.450135	0.112611	0.632425	-0.0365942	0.489698	0.569849	0.5698	0.514676	-0.0591595	0.512689	-0.324043	-0.0150361	0.0882219
	feces_3-hydroxymargaroylglycine	Lipid	Fatty Acid Metabolism (Acyl Glycine)	-0.0669471	0.420191	-0.420191	0.486447	-0.384452	-0.276729	0.369249	0.275019	-0.34778	0.254958	-0.336494	0.33865	0.32443	0.312157	0.149634	-0.403148	-0.240219	-0.423687	-0.281062	-0.287626	0.235101	-0.199476	-0.348808	-0.23141	0.0993475	0.0811793	-0.0207797	0.484451	0.433308	0.286947	0.206964	-0.300112	0.230411	0.419108	-0.180791	0.496428	0.420191	0.475198	0.461476	0.488744	0.405337	0.196535	0.297856	-0.294995	0.278643	-0.275559
	feces_25-hydroxycholesterol sulfate	Lipid	Sterol	-0.714289	-0.680736	0.680736	0.343362	-0.266582	0.472747	0.23323	0.378696	0.0199451	-0.474397	-0.136176	-0.568078	-0.383529	-0.102661	0.264893	0.437545	0.323398	0.341425	0.164526	-0.434963	-0.251474	0.319811	0.187166	0.567269	-0.256568	-0.562624	0.36295	0.105336	-0.337428	-0.53497	-0.259611	0.477151	-0.542585	0.135797	0.455075	0.327016	-0.680736	0.119346	0.273774	0.233492	0.264159	-0.388792	0.419287	-0.107653	-0.435964	0.553953
	feces_bilirubin degradation product, C16H18N2O5 (4)**	Partially Characterized Molecules	Partially Characterized Molecules	0.23281	0.535067	-0.535067	0.182043	-0.145723	-0.361827	0.148779	0.0315678	-0.232759	0.348377	-0.165102	0.43875	0.358205	0.241684	-0.00557482	-0.430024	-0.280466	-0.406157	-0.245478	-0.0179741	0.24935	-0.252714	-0.298069	-0.369042	0.163472	0.270032	-0.153756	0.272768	0.410837	0.392494	0.234288	-0.378661	0.358853	0.218708	-0.292914	0.19482	0.535067	0.261364	0.192785	0.226002	0.160175	0.277478	0.0306539	-0.149275	0.348846	-0.392463
[truncated: 13 more columns]

## Sheet: Supplementary Data 3d
Data sets: Six-week, moderate oat diet	Selected feature	Super pathway	Sub-pathway	DHFA	FA	hsCRP	Insulin	ko03030_DNA replication	ko00561_Glycerolipid metabolism	ko00250_Alanine, aspartate and glutamate metabolism	ko04146_Peroxisome	ko00600_Sphingolipid metabolism	ko04141_Protein processing in endoplasmic reticulum	ko00450_Selenocompound metabolism	ko00524_Neomycin, kanamycin and gentamicin biosynthesis	ko03440_Homologous recombination	ko03060_Protein export	ko00500_Starch and sucrose metabolism	ko00623_Toluene degradation	ko00622_Xylene degradation	ko00940_Phenylpropanoid biosynthesis	ko01053_Biosynthesis of siderophore group nonribosomal peptides	ko01055_Biosynthesis of vancomycin group antibiotics	ko04910_Insulin signaling pathway	ko00633_Nitrotoluene degradation	ko00121_Secondary bile acid biosynthesis	ko02010_ABC transporters	ko03018_RNA degradation	ko00281_Geraniol degradation	ko00312_beta-Lactam resistance	ko00523_Polyketide sugar unit biosynthesis	ko00521_Streptomycin biosynthesis	ko00053_Ascorbate and aldarate metabolism	ko00401_Novobiocin biosynthesis	ko02020_Two-component system	ko00120_Primary bile acid biosynthesis	ko00980_Metabolism of xenobiotics by cytochrome P450	ko00983_Drug metabolism - other enzymes	ko02060_Phosphotransferase system (PTS)	ko00340_Histidine metabolism	ko00785_Lipoic acid metabolism	ko00650_Butanoate metabolism	ko02030_Bacterial chemotaxis	ko03320_PPAR signaling pathway	ko04621_NOD-like receptor signaling pathway	ko00460_Cyanoamino acid metabolism	ko00030_Pentose phosphate pathway	ko04122_Sulfur relay system	ko00982_Drug metabolism - cytochrome P450
Targeted metabolomic profile	DHFA	x	x	1	0.686468	-0.705708	0.686468	0.841093	0.933758	0.710958	-0.896807	-0.793228	-0.111537	0.73273	0.168139	0.848242	0.877656	0.436218	-0.864109	0.847349	-0.660083	-0.653068	0.217741	0.846645	0.880076	-0.733045	0.87783	0.831749	-0.794874	0.773027	0.291749	0.173405	-0.04346	0.669739	0.771405	-0.733018	-0.713984	0.699525	0.547954	0.718613	-0.838108	0.835043	0.85152	-0.644725	0.595168	-0.549631	0.927751	0.909568	-0.723053
	FA	x	x	0.686468	1	0.0307481	1	0.894607	0.602909	0.913876	-0.41814	-0.247445	0.397178	0.668553	0.744567	0.85728	0.867415	0.674939	-0.869424	0.492686	-0.0761041	-0.89721	0.66032	0.774406	0.46693	-0.111932	0.476394	0.890346	-0.848905	0.404862	0.804698	0.762153	-0.464433	0.881945	0.227993	-0.111908	-0.920007	0.895041	-0.0550545	0.961105	-0.560301	0.404462	0.47815	-0.090858	0.836027	0.148636	0.699858	0.52698	-0.918962
Metabolic data	hsCRP	x	x	-0.705708	0.0307481	1	0.0307481	-0.284482	-0.69607	-0.0868297	0.825307	0.849246	0.540302	-0.355785	0.494345	-0.330678	-0.361234	0.0580121	0.340656	-0.68469	0.833175	0.0234939	0.344079	-0.409231	-0.754771	0.898557	-0.742462	-0.27579	0.265481	-0.6681	0.383025	0.504242	-0.392779	-0.0612824	-0.838202	0.898543	0.0850141	-0.0894654	-0.806839	-0.0513341	0.606107	-0.753736	-0.704587	0.797688	-0.00351941	0.900325	-0.59335	-0.7368	0.0984983
	Insulin	x	x	0.686468	1	0.0307481	1	0.894607	0.602909	0.913876	-0.41814	-0.247445	0.397178	0.668553	0.744567	0.85728	0.867415	0.674939	-0.869424	0.492686	-0.0761041	-0.89721	0.66032	0.774406	0.46693	-0.111932	0.476394	0.890346	-0.848905	0.404862	0.804698	0.762153	-0.464433	0.881945	0.227993	-0.111908	-0.920007	0.895041	-0.0550545	0.961105	-0.560301	0.404462	0.47815	-0.090858	0.836027	0.148636	0.699858	0.52698	-0.918962
KEGG pathways	ko03030_DNA replication	x	x	0.841093	0.894607	-0.284482	0.894607	0.897751	0.762528	0.85345	-0.635816	-0.488948	0.190404	0.715618	0.518867	0.878426	0.897133	0.59217	-0.892522	0.659309	-0.329002	-0.818602	0.489616	0.828021	0.657906	-0.381816	0.66262	0.891184	-0.850493	0.574718	0.608002	0.531679	-0.297286	0.8166	0.467911	-0.38179	-0.858427	0.837243	0.202183	0.88507	-0.695908	0.601099	0.652379	-0.331261	0.757043	-0.14676	0.818113	0.706592	-0.861693
	ko00561_Glycerolipid metabolism	x	x	0.933758	0.602909	-0.69607	0.602909	0.762528	0.874647	0.633191	-0.851625	-0.762081	-0.138272	0.672268	0.111684	0.772245	0.800435	0.380276	-0.786971	0.797629	-0.643514	-0.577474	0.166521	0.776645	0.831661	-0.71267	0.828772	0.753648	-0.720377	0.730881	0.228887	0.115595	-0.00927727	0.594964	0.742026	-0.712645	-0.635724	0.623307	0.542715	0.637315	-0.783673	0.791885	0.802777	-0.627351	0.524953	-0.551105	0.861758	0.856333	-0.644716
	ko00250_Alanine, aspartate and glutamate metabolism	x	x	0.710958	0.913876	-0.0868297	0.913876	0.85345	0.633191	0.84839	-0.478549	-0.324705	0.302221	0.654268	0.626206	0.824521	0.837334	0.612524	-0.836809	0.530762	-0.165666	-0.825815	0.566204	0.757527	0.515195	-0.206057	0.522462	0.848541	-0.809337	0.448283	0.694178	0.641202	-0.380892	0.816157	0.305589	-0.206033	-0.853806	0.831414	0.0423098	0.887635	-0.583753	0.457767	0.519716	-0.175119	0.767387	0.0327883	0.710317	0.568219	-0.854399
	ko04146_Peroxisome	x	x	-0.896807	-0.41814	0.825307	-0.41814	-0.635816	-0.851625	-0.478549	0.878024	0.82233	0.276968	-0.595283	0.0841945	-0.658002	-0.688137	-0.25096	0.671764	-0.793146	0.732783	0.418014	-0.00447205	-0.687114	-0.840507	0.803541	-0.834383	-0.626632	0.599586	-0.74024	-0.0358934	0.0846899	-0.123346	-0.44294	-0.804429	0.803519	0.479747	-0.472399	-0.652462	-0.469736	0.757236	-0.811907	-0.803386	0.709561	-0.374095	0.689349	-0.808488	-0.852089	0.490596
	ko00600_Sphingolipid metabolism	x	x	-0.793228	-0.247445	0.849246	-0.247445	-0.488948	-0.762081	-0.324705	0.82233	0.796124	0.354645	-0.488205	0.220109	-0.518348	-0.547331	-0.135054	0.530231	-0.72214	0.735424	0.265821	0.114299	-0.563028	-0.775194	0.80131	-0.767229	-0.480326	0.460138	-0.683865	0.108168	0.223781	-0.209703	-0.294051	-0.781325	0.801292	0.324826	-0.321808	-0.676923	-0.307194	0.673257	-0.757201	-0.735225	0.709028	-0.231936	0.731479	-0.700529	-0.776224	0.336105
	ko04141_Protein processing in endoplasmic reticulum	x	x	-0.111537	0.397178	0.540302	0.397178	0.190404	-0.138272	0.302221	0.276968	0.354645	0.436893	0.0666046	0.54493	0.151767	0.139476	0.287766	-0.151118	-0.174243	0.411417	-0.329351	0.433409	0.0786753	-0.221099	0.43233	-0.210987	0.193375	-0.183039	-0.198929	0.508992	0.55686	-0.384533	0.303562	-0.356216	0.432332	-0.305516	0.293653	-0.447458	0.338974	0.106949	-0.244347	-0.190298	0.387039	0.316603	0.532521	-0.0470452	-0.188725	-0.297991
	ko00450_Selenocompound metabolism	x	x	0.73273	0.668553	-0.355785	0.668553	0.715618	0.672268	0.654268	-0.595283	-0.488205	0.0666046	0.58873	0.320188	0.707632	0.726036	0.437197	-0.71965	0.593014	-0.365616	-0.619075	0.319493	0.680857	0.601896	-0.414613	0.603697	0.709445	-0.677376	0.527033	0.40302	0.328421	-0.167919	0.622927	0.470814	-0.414592	-0.657754	0.642451	0.26649	0.673019	-0.6094	0.559019	0.590623	-0.362283	0.569938	-0.238058	0.699512	0.635969	-0.662123
	ko00524_Neomycin, kanamycin and gentamicin biosynthesis	x	x	0.168139	0.744567	0.494345	0.744567	0.518867	0.111684	0.626206	0.0841945	0.220109	0.54493	0.320188	0.776856	0.469817	0.462797	0.52012	-0.473974	0.0365851	0.337613	-0.643928	0.644441	0.372245	-0.0152893	0.34231	-0.00257129	0.519858	-0.494469	-0.0197025	0.768224	0.794365	-0.524414	0.614951	-0.229098	0.342321	-0.631539	0.611212	-0.420938	0.677436	-0.123031	-0.0604057	0.016584	0.310096	0.608687	0.533374	0.230936	0.0370312	-0.624413
	ko03440_Homologous recombination	x	x	0.848242	0.85728	-0.330678	0.85728	0.878426	0.772245	0.824521	-0.658002	-0.518348	0.151767	0.707632	0.469817	0.862526	0.882246	0.565296	-0.876635	0.672475	-0.363835	-0.787416	0.45037	0.818641	0.675157	-0.418309	0.678976	0.87162	-0.831954	0.590292	0.561811	0.48155	-0.262884	0.787666	0.497511	-0.418283	-0.829195	0.809109	0.240542	0.852843	-0.7031	0.620548	0.666965	-0.363963	0.727154	-0.192698	0.819714	0.720874	-0.833107
	ko03060_Protein export	x	x	0.877656	0.867415	-0.361234	0.867415	0.897133	0.800435	0.837334	-0.688137	-0.547331	0.139476	0.726036	0.462797	0.882246	0.903023	0.570986	-0.896799	0.699092	-0.390422	-0.798088	0.447058	0.83987	0.703654	-0.447313	0.707197	0.890011	-0.849567	0.615423	0.558896	0.474419	-0.255896	0.799336	0.525937	-0.447287	-0.842021	0.821795	0.264861	0.865083	-0.728038	0.64832	0.694035	-0.389617	0.736531	-0.218868	0.845805	0.749482	-0.846337
	ko00500_Starch and sucrose metabolism	x	x	0.436218	0.674939	0.0580121	0.674939	0.59217	0.380276	0.612524	-0.25096	-0.135054	0.287766	0.437197	0.52012	0.565296	0.570986	0.456932	-0.573106	0.306433	-0.0202057	-0.603657	0.457751	0.506527	0.286465	-0.0419079	0.293301	0.589623	-0.562084	0.247877	0.556484	0.532338	-0.32758	0.591962	0.12236	-0.0418922	-0.616723	0.599735	-0.0671858	0.64567	-0.354922	0.244413	0.295897	-0.0314702	0.563177	0.133726	0.44943	0.327597	-0.615516
	ko00623_Toluene degradation	x	x	-0.864109	-0.869424	0.340656	-0.869424	-0.892522	-0.786971	-0.836809	0.671764	0.530231	-0.151118	-0.71965	-0.473974	-0.876635	-0.896799	-0.573106	0.891	-0.685709	0.373416	0.79884	-0.455034	-0.832532	-0.688796	0.429014	-0.692606	-0.885573	0.845284	-0.60226	-0.56787	-0.485824	0.264602	-0.799292	-0.509037	0.428988	0.841541	-0.82119	-0.248216	-0.865352	0.716362	-0.633398	-0.680224	0.37336	-0.737609	0.200174	-0.834583	-0.735076	0.84558
	ko00622_Xylene degradation	x	x	0.847349	0.492686	-0.68469	0.492686	0.659309	0.797629	0.530762	-0.793146	-0.72214	-0.174243	0.593014	0.0365851	0.672475	0.699092	0.306433	-0.685709	0.732977	-0.622775	-0.477825	0.0985249	0.684886	0.768825	-0.686999	0.76507	0.651029	-0.622498	0.676195	0.145487	0.0386961	0.0363188	0.496446	0.704401	-0.686977	-0.532643	0.522923	0.536881	0.530184	-0.7127	0.735977	0.739441	-0.605503	0.432371	-0.554247	0.775527	0.787116	-0.541551
	ko00940_Phenylpropanoid biosynthesis	x	x	-0.660083	-0.0761041	0.833175	-0.0761041	-0.329002	-0.643514	-0.165666	0.732783	0.735424	0.411417	-0.365616	0.337613	-0.363835	-0.390422	-0.0202057	0.373416	-0.622775	0.704537	0.111001	0.220522	-0.421091	-0.678761	0.762865	-0.669431	-0.321299	0.308458	-0.599959	0.238392	0.344099	-0.281195	-0.141049	-0.724207	0.762851	0.164772	-0.165953	-0.669158	-0.14079	0.56394	-0.671535	-0.637934	0.676362	-0.0880667	0.737813	-0.567481	-0.669846	0.175942
	ko01053_Biosynthesis of siderophore group nonribosomal peptides	x	x	-0.653068	-0.89721	0.0234939	-0.89721	-0.818602	-0.577474	-0.825815	0.418014	0.265821	-0.329351	-0.619075	-0.643928	-0.787416	-0.798088	-0.603657	0.79884	-0.477825	0.111001	0.807598	-0.575891	-0.716946	-0.45826	0.146546	-0.466137	-0.814328	0.776555	-0.398043	-0.703664	-0.659228	0.397342	-0.79581	-0.247773	0.146523	0.831233	-0.809022	0.00822854	-0.866449	0.534579	-0.402062	-0.465778	0.122447	-0.751587	-0.0875577	-0.659358	-0.511313	0.830983
	ko01055_Biosynthesis of vancomycin group antibiotics	x	x	0.217741	0.66032	0.344079	0.66032	0.489616	0.166521	0.566204	-0.00447205	0.114299	0.433409	0.319493	0.644441	0.45037	0.447058	0.457751	-0.455034	0.0985249	0.220522	-0.575891	0.540952	0.371014	0.0590623	0.218411	0.0692066	0.489662	-0.466052	0.0467848	0.647471	0.659086	-0.429339	0.553717	-0.12337	0.218422	-0.57078	0.5531	-0.297287	0.608423	-0.167966	0.0187717	0.0826233	0.199427	0.542574	0.388445	0.262862	0.10394	-0.56573
	ko04910_Insulin signaling pathway	x	x	0.846645	0.774406	-0.409231	0.774406	0.828021	0.776645	0.757527	-0.687114	-0.563028	0.0786753	0.680857	0.372245	0.818641	0.83987	0.506527	-0.832532	0.684886	-0.421091	-0.716946	0.371014	0.787408	0.694973	-0.477655	0.697094	0.820897	-0.783784	0.608513	0.467865	0.381809	-0.195599	0.7213	0.542918	-0.47763	-0.76157	0.743833	0.306358	0.779345	-0.704087	0.645317	0.68206	-0.417332	0.660092	-0.273163	0.808491	0.734488	-0.766592
	ko00633_Nitrotoluene degradation	x	x	0.880076	0.46693	-0.754771	0.46693	0.657906	0.831661	0.515195	-0.840507	-0.775194	-0.221099	0.601896	-0.0152893	0.675157	0.703654	0.286465	-0.688796	0.768825	-0.678761	-0.45826	0.0590623	0.694973	0.810141	-0.746674	0.805309	0.649123	-0.620856	0.712967	0.0999122	-0.0142802	0.0745313	0.479862	0.757148	-0.746651	-0.516805	0.507984	0.59414	0.511039	-0.7415	0.778697	0.777011	-0.65868	0.412866	-0.6202	0.800146	0.825767	-0.526674
	ko00121_Secondary bile acid biosynthesis	x	x	-0.733045	-0.111932	0.898557	-0.111932	-0.381816	-0.71267	-0.206057	0.803541	0.80131	0.43233	-0.414613	0.34231	-0.418309	-0.447313	-0.0419079	0.429014	-0.686999	0.762865	0.146546	0.218411	-0.477655	-0.746674	0.826901	-0.736883	-0.373373	0.358276	-0.659753	0.233404	0.348788	-0.289743	-0.178531	-0.788622	0.826885	0.205274	-0.205805	-0.720766	-0.180607	0.625496	-0.737013	-0.702932	0.732887	-0.119965	0.792097	-0.633473	-0.738837	0.217302
	ko02010_ABC transporters	x	x	0.87783	0.476394	-0.742462	0.476394	0.66262	0.828772	0.522462	-0.834383	-0.767229	-0.210987	0.603697	-0.00257129	0.678976	0.707197	0.293301	-0.692606	0.76507	-0.669431	-0.466137	0.0692066	0.697094	0.805309	-0.736883	0.800711	0.653903	-0.625383	0.708613	0.111838	-0.00128319	0.0655828	0.487146	0.749139	-0.736861	-0.52415	0.515048	0.583934	0.519163	-0.739305	0.773309	0.772885	-0.649911	0.420427	-0.608018	0.799374	0.821697	-0.533847
	ko03018_RNA degradation	x	x	0.831749	0.890346	-0.27579	0.890346	0.891184	0.753648	0.848541	-0.626632	-0.480326	0.193375	0.709445	0.519858	0.87162	0.890011	0.589623	-0.885573	0.651029	-0.321299	-0.814328	0.489662	0.820897	0.649123	-0.373373	0.653903	0.884712	-0.8443	0.566982	0.607738	0.532677	-0.29865	0.812061	0.459474	-0.373347	-0.853506	0.832396	0.195307	0.880261	-0.688015	0.592608	0.643989	-0.323804	0.753222	-0.139482	0.8097	0.697696	-0.856658
	ko00281_Geraniol degradation	x	x	-0.794874	-0.848905	0.265481	-0.848905	-0.850493	-0.720377	-0.809337	0.599586	0.460138	-0.183039	-0.677376	-0.494469	-0.831954	-0.849567	-0.562084	0.845284	-0.622498	0.308458	0.776555	-0.466052	-0.783784	-0.620856	0.358276	-0.625383	-0.8443	0.80574	-0.542314	-0.578544	-0.506667	0.283791	-0.774487	-0.440227	0.358251	0.814067	-0.793948	-0.188253	-0.839494	0.657568	-0.566964	-0.615835	0.310758	-0.718237	0.135257	-0.773568	-0.667127	0.817106
	ko00312_beta-Lactam resistance	x	x	0.773027	0.404862	-0.6681	0.404862	0.574718	0.730881	0.448283	-0.74024	-0.683865	-0.198929	0.527033	-0.0197025	0.590292	0.615423	0.247877	-0.60226	0.676195	-0.599959	-0.398043	0.0467848	0.608513	0.712967	-0.659753	0.708613	0.566982	-0.542314	0.627499	0.0817329	-0.0189554	0.0697989	0.417284	0.668058	-0.659733	-0.449657	0.442059	0.526171	0.444214	-0.651457	0.685663	0.68356	-0.582068	0.358384	-0.550005	0.702191	0.726295	-0.458398
	ko00523_Polyketide sugar unit biosynthesis	x	x	0.291749	0.804698	0.383025	0.804698	0.608002	0.228887	0.694178	-0.0358934	0.108168	0.508992	0.40302	0.768224	0.561811	0.558896	0.556484	-0.56787	0.145487	0.238392	-0.703664	0.647471	0.467865	0.0999122	0.233404	0.111838	0.607738	-0.578544	0.0817329	0.776026	0.78573	-0.509466	0.677997	-0.119645	0.233418	-0.699695	0.678284	-0.333044	0.744391	-0.227332	0.0507048	0.126815	0.213956	0.662269	0.440843	0.34267	0.154017	-0.69403
	ko00521_Streptomycin biosynthesis	x	x	0.173405	0.762153	0.504242	0.762153	0.531679	0.115595	0.641202	0.0846899	0.223781	0.55686	0.328421	0.794365	0.48155	0.474419	0.532338	-0.485824	0.0386961	0.344099	-0.659228	0.659086	0.381809	-0.0142802	0.348788	-0.00128319	0.532677	-0.506667	-0.0189554	0.78573	0.812271	-0.536126	0.629633	-0.233003	0.3488	-0.646658	0.625857	-0.429446	0.693581	-0.127048	-0.0604674	0.0182571	0.315994	0.623116	0.544376	0.237486	0.0392474	-0.639388
	ko00053_Ascorbate and aldarate metabolism	x	x	-0.04346	-0.464433	-0.392779	-0.464433	-0.297286	-0.00927727	-0.380892	-0.123346	-0.209703	-0.384533	-0.167919	-0.524414	-0.262884	-0.255896	-0.32758	0.264602	0.0363188	-0.281195	0.397342	-0.429339	-0.195599	0.0745313	-0.289743	0.0655828	-0.29865	0.283791	0.0697989	-0.509466	-0.536126	0.359095	-0.376113	0.214327	-0.289749	0.384357	-0.371366	0.330604	-0.415725	0.024068	0.102423	0.0504384	-0.26107	-0.377207	-0.408394	-0.0920901	0.0405332	0.378775
	ko00401_Novobiocin biosynthesis	x	x	0.669739	0.881945	-0.0612824	0.881945	0.8166	0.594964	0.816157	-0.44294	-0.294051	0.303562	0.622927	0.614951	0.787666	0.799336	0.591962	-0.799292	0.496446	-0.141049	-0.79581	0.553717	0.7213	0.479862	-0.178531	0.487146	0.812061	-0.774487	0.417284	0.677997	0.629633	-0.376113	0.785649	0.275865	-0.178508	-0.821421	0.799728	0.0226877	0.854798	-0.54931	0.424507	0.485348	-0.150962	0.739916	0.0518283	0.671643	0.531396	-0.82169
	ko02020_Two-component system	x	x	0.771405	0.227993	-0.838202	0.227993	0.467911	0.742026	0.305589	-0.804429	-0.781325	-0.356216	0.470814	-0.229098	0.497511	0.525937	0.12236	-0.509037	0.704401	-0.724207	-0.247773	-0.12337	0.542918	0.757148	-0.788622	0.749139	0.459474	-0.440227	0.668058	-0.119645	-0.233003	0.214327	0.275865	0.76704	-0.788604	-0.30561	0.303035	0.668611	0.287555	-0.655094	0.740405	0.717542	-0.697932	0.215333	-0.723931	0.67975	0.757198	-0.316753
	ko00120_Primary bile acid biosynthesis	x	x	-0.733018	-0.111908	0.898543	-0.111908	-0.38179	-0.712645	-0.206033	0.803519	0.801292	0.432332	-0.414592	0.342321	-0.418283	-0.447287	-0.0418922	0.428988	-0.686977	0.762851	0.146523	0.218422	-0.47763	-0.746651	0.826885	-0.736861	-0.373347	0.358251	-0.659733	0.233418	0.3488	-0.289749	-0.178508	-0.788604	0.826869	0.20525	-0.205782	-0.720755	-0.180582	0.625473	-0.736992	-0.70291	0.732873	-0.119944	0.792088	-0.633447	-0.738813	0.217278
	ko00980_Metabolism of xenobiotics by cytochrome P450	x	x	-0.713984	-0.920007	0.0850141	-0.920007	-0.858427	-0.635724	-0.853806	0.479747	0.324826	-0.305516	-0.657754	-0.631539	-0.829195	-0.842021	-0.616723	0.841541	-0.532643	0.164772	0.831233	-0.57078	-0.76157	-0.516805	0.205274	-0.52415	-0.853506	0.814067	-0.449657	-0.699695	-0.646658	0.384357	-0.821421	-0.30561	0.20525	0.859263	-0.836712	-0.0406609	-0.893396	0.586173	-0.458999	-0.521476	0.174372	-0.772465	-0.0351585	-0.713607	-0.570223	0.859827
	ko00983_Drug metabolism - other enzymes	x	x	0.699525	0.895041	-0.0894654	0.895041	0.837243	0.623307	0.831414	-0.472399	-0.321808	0.293653	0.642451	0.611212	0.809109	0.821795	0.599735	-0.82119	0.522923	-0.165953	-0.809022	0.5531	0.743833	0.507984	-0.205805	0.515048	0.832396	-0.793948	0.442059	0.678284	0.625857	-0.371366	0.799728	0.303035	-0.205782	-0.836712	0.814798	0.0450041	0.8697	-0.574483	0.451727	0.512191	-0.175056	0.751701	0.0281449	0.698401	0.559843	-0.837352
	ko02060_Phosphotransferase system (PTS)	x	x	0.547954	-0.0550545	-0.806839	-0.0550545	0.202183	0.542715	0.0423098	-0.652462	-0.676923	-0.447458	0.26649	-0.420938	0.240542	0.264861	-0.0671858	-0.248216	0.536881	-0.669158	0.00822854	-0.297287	0.306358	0.59414	-0.720766	0.583934	0.195307	-0.188253	0.526171	-0.333044	-0.429446	0.330604	0.0226877	0.668611	-0.720755	-0.0406609	0.0450041	0.651905	0.0122737	-0.471504	0.595197	0.553356	-0.640113	-0.0224739	-0.730079	0.456998	0.577839	-0.0515596
	ko00340_Histidine metabolism	x	x	0.718613	0.961105	-0.0513341	0.961105	0.88507	0.637315	0.887635	-0.469736	-0.307194	0.338974	0.673019	0.677436	0.852843	0.865083	0.64567	-0.865352	0.530184	-0.14079	-0.866449	0.608423	0.779345	0.511039	-0.180607	0.519163	0.880261	-0.839494	0.444214	0.744391	0.693581	-0.415725	0.854798	0.287555	-0.180582	-0.893396	0.8697	0.0122737	0.930271	-0.588975	0.450762	0.517788	-0.152133	0.805876	0.0703316	0.722419	0.567448	-0.893481
	ko00785_Lipoic acid metabolism	x	x	-0.838108	-0.560301	0.606107	-0.560301	-0.695908	-0.783673	-0.583753	0.757236	0.673257	0.106949	-0.6094	-0.123031	-0.7031	-0.728038	-0.354922	0.716362	-0.7127	0.56394	0.534579	-0.167966	-0.704087	-0.7415	0.625496	-0.739305	-0.688015	0.657568	-0.651457	-0.227332	-0.127048	0.024068	-0.54931	-0.655094	0.625473	0.586173	-0.574483	-0.471504	-0.588975	0.702852	-0.704655	-0.716691	0.550349	-0.486662	0.475603	-0.775764	-0.765086	0.593981
	ko00650_Butanoate metabolism	x	x	0.835043	0.404462	-0.753736	0.404462	0.601099	0.791885	0.457767	-0.811907	-0.757201	-0.244347	0.559019	-0.0604057	0.620548	0.64832	0.244413	-0.633398	0.735977	-0.671535	-0.402062	0.0187717	0.645317	0.778697	-0.737013	0.773309	0.592608	-0.566964	0.685663	0.0507048	-0.0604674	0.102423	0.424507	0.740405	-0.736992	-0.458999	0.451727	0.595197	0.450762	-0.704655	0.751165	0.745014	-0.650636	0.360554	-0.626834	0.754608	0.79062	-0.468893
	ko02030_Bacterial chemotaxis	x	x	0.85152	0.47815	-0.704587	0.47815	0.652379	0.802777	0.519716	-0.803386	-0.735225	-0.190298	0.590623	0.016584	0.666965	0.694035	0.295897	-0.680224	0.739441	-0.637934	-0.465778	0.0826233	0.68206	0.777011	-0.702932	0.772885	0.643989	-0.615835	0.68356	0.126815	0.0182571	0.0504384	0.485348	0.717542	-0.70291	-0.521476	0.512191	0.553356	0.517788	-0.716691	0.745014	0.746494	-0.619766	0.420788	-0.573846	0.777325	0.794115	-0.530661
	ko03320_PPAR signaling pathway	x	x	-0.644725	-0.090858	0.797688	-0.090858	-0.331261	-0.627351	-0.175119	0.709561	0.709028	0.387039	-0.362283	0.310096	-0.363963	-0.389617	-0.0314702	0.37336	-0.605503	0.676362	0.122447	0.199427	-0.417332	-0.65868	0.732887	-0.649911	-0.323804	0.310758	-0.582068	0.213956	0.315994	-0.26107	-0.150962	-0.697932	0.732873	0.174372	-0.175056	-0.640113	-0.152133	0.550349	-0.650636	-0.619766	0.649633	-0.0993766	0.704209	-0.556246	-0.651217	0.185056
	ko04621_NOD-like receptor signaling pathway	x	x	0.595168	0.836027	-0.00351941	0.836027	0.757043	0.524953	0.767387	-0.374095	-0.231936	0.316603	0.569938	0.608687	0.727154	0.736531	0.563177	-0.737609	0.432371	-0.0880667	-0.751587	0.542574	0.660092	0.412866	-0.119965	0.420427	0.753222	-0.718237	0.358384	0.662269	0.623116	-0.377207	0.739916	0.215333	-0.119944	-0.772465	0.751701	-0.0224739	0.805876	-0.486662	0.360554	0.420788	-0.0993766	0.699797	0.0980597	0.603088	0.462598	-0.771985
	ko00460_Cyanoamino acid metabolism	x	x	-0.549631	0.148636	0.900325	0.148636	-0.14676	-0.551105	0.0327883	0.689349	0.731479	0.532521	-0.238058	0.533374	-0.192698	-0.218868	0.133726	0.200174	-0.554247	0.737813	-0.0875577	0.388445	-0.273163	-0.6202	0.792097	-0.608018	-0.139482	0.135257	-0.550005	0.440843	0.544376	-0.408394	0.0518283	-0.723931	0.792088	-0.0351585	0.0281449	-0.730079	0.0703316	0.475603	-0.626834	-0.573846	0.704209	0.0980597	0.825228	-0.44727	-0.596817	-0.022942
	ko00030_Pentose phosphate pathway	x	x	0.927751	0.699858	-0.59335	0.699858	0.818113	0.861758	0.710317	-0.808488	-0.700529	-0.0470452	0.699512	0.230936	0.819714	0.845805	0.44943	-0.834583	0.775527	-0.567481	-0.659358	0.262862	0.808491	0.800146	-0.633473	0.799374	0.8097	-0.773568	0.702191	0.34267	0.237486	-0.0920901	0.671643	0.67975	-0.633447	-0.713607	0.698401	0.456998	0.722419	-0.775764	0.754608	0.777325	-0.556246	0.603088	-0.44727	0.868224	0.832249	-0.721155
	ko04122_Sulfur relay system	x	x	0.909568	0.52698	-0.7368	0.52698	0.706592	0.856333	0.568219	-0.852089	-0.776224	-0.188725	0.635969	0.0370312	0.720874	0.749482	0.327597	-0.735076	0.787116	-0.669846	-0.511313	0.10394	0.734488	0.825767	-0.738837	0.821697	0.697696	-0.667127	0.726295	0.154017	0.0392474	0.0405332	0.531396	0.757198	-0.738813	-0.570223	0.559843	0.577839	0.567448	-0.765086	0.79062	0.794115	-0.651217	0.462598	-0.596817	0.832249	0.845259	-0.579812
	ko00982_Drug metabolism - cytochrome P450	x	x	-0.723053	-0.918962	0.0984983	-0.918962	-0.861693	-0.644716	-0.854399	0.490596	0.336105	-0.297991	-0.662123	-0.624413	-0.833107	-0.846337	-0.615516	0.84558	-0.541551	0.175942	0.830983	-0.56573	-0.766592	-0.526674	0.217302	-0.533847	-0.856658	0.817106	-0.458398	-0.69403	-0.639388	0.378775	-0.82169	-0.316753	0.217278	0.859827	-0.837352	-0.0515596	-0.893481	0.593981	-0.468893	-0.530661	0.185056	-0.771985	-0.022942	-0.721155	-0.579812	0.860573
	ko03010_Ribosome	x	x	0.872891	0.867052	-0.355038	0.867052	0.894869	0.795776	0.836287	-0.682777	-0.541917	0.142612	0.723455	0.465455	0.879716	0.900297	0.570972	-0.8942	0.694565	-0.385203	-0.797444	0.44883	0.836898	0.698705	-0.441669	0.70232	0.887803	-0.847446	0.611047	0.56083	0.477129	-0.258079	0.798466	0.520603	-0.441642	-0.840982	0.820743	0.259879	0.864231	-0.723962	0.643413	0.689392	-0.384611	0.736045	-0.213357	0.84173	0.744611	-0.845216
	ko00140_Steroid hormone biosynthesis	x	x	-0.858012	-0.465525	0.725812	-0.465525	-0.647591	-0.810069	-0.510574	0.815588	0.749972	0.206326	-0.590031	0.00264943	-0.663588	-0.691174	-0.286598	0.676909	-0.747816	0.654399	0.455516	-0.0675336	-0.681314	-0.787157	0.720331	-0.782661	-0.639071	0.611198	-0.692642	-0.109182	0.00139344	-0.0641963	-0.476056	-0.732291	0.720309	0.512223	-0.50333	-0.570844	-0.50734	0.722617	-0.755887	-0.755459	0.635314	-0.410842	0.594405	-0.781313	-0.803167	0.521703
	ko00330_Arginine and proline metabolism	x	x	0.778442	0.879077	-0.213496	0.879077	0.861541	0.702048	0.831037	-0.569368	-0.423814	0.222011	0.678315	0.541028	0.839574	0.855915	0.584353	-0.852741	0.601598	-0.268054	-0.801015	0.502522	0.785019	0.595638	-0.315556	0.601064	0.855671	-0.816452	0.51975	0.621134	0.554235	-0.317148	0.79658	0.403911	-0.315532	-0.836035	0.814975	0.145445	0.864359	-0.642618	0.540012	0.593502	-0.27259	0.741969	-0.0849938	0.763261	0.644544	-0.838355
	ko03430_Mismatch repair	x	x	0.895511	0.886395	-0.367285	0.886395	0.916184	0.816624	0.855442	-0.701639	-0.557717	0.143507	0.741224	0.473798	0.900888	0.922062	0.583548	-0.915739	0.71309	-0.397414	-0.815455	0.457441	0.857443	0.717623	-0.455427	0.721266	0.908922	-0.867615	0.627626	0.57179	0.485691	-0.262197	0.816662	0.535877	-0.4554	-0.860234	0.839559	0.269163	0.883861	-0.742811	0.661085	0.707886	-0.396657	0.752592	-0.221995	0.863171	0.764483	-0.86462
	ko00900_Terpenoid backbone biosynthesis	x	x	0.861332	0.808566	-0.396135	0.808566	0.85482	0.788624	0.78736	-0.691292	-0.56115	0.0986107	0.699158	0.403364	0.843622	0.864825	0.530032	-0.857803	0.693278	-0.413617	-0.74698	0.397475	0.80864	0.70165	-0.470602	0.704239	0.847656	-0.809267	0.614138	0.499674	0.413642	-0.216028	0.750363	0.540515	-0.470577	-0.791632	0.772998	0.294769	0.811202	-0.715711	0.649895	0.689721	-0.410784	0.688299	-0.257285	0.824985	0.74341	-0.796456
	ko00471_D-Glutamine and D-glutamate metabolism	x	x	0.720019	0.894097	-0.118555	0.894097	0.845474	0.643524	0.833895	-0.496384	-0.346499	0.277917	0.652767	0.596796	0.818686	0.83226	0.598014	-0.831056	0.542815	-0.190184	-0.809661	0.543059	0.755698	0.529916	-0.231937	0.536621	0.840374	-0.801628	0.461472	0.667103	0.611152	-0.359918	0.801467	0.327405	-0.231913	-0.839139	0.817356	0.0684761	0.871145	-0.592086	0.473631	0.532662	-0.198254	0.751762	0.00194889	0.715626	0.581249	-0.840171
	ko04011_MAPK signaling pathway - yeast	x	x	0.767152	0.842105	-0.234	0.842105	0.834514	0.69361	0.799477	-0.570157	-0.431276	0.197089	0.660893	0.504361	0.8148	0.831365	0.558677	-0.827718	0.596949	-0.281438	-0.768834	0.471832	0.764782	0.593284	-0.328904	0.598128	0.82863	-0.790719	0.517974	0.584438	0.516737	-0.29264	0.765687	0.411866	-0.32888	-0.804217	0.784152	0.163088	0.830393	-0.633987	0.539911	0.589768	-0.284749	0.711626	-0.107854	0.749306	0.639658	-0.806837
	ko03420_Nucleotide excision repair	x	x	0.89349	0.903389	-0.347949	0.903389	0.925512	0.813413	0.868808	-0.692961	-0.545786	0.160201	0.745499	0.495329	0.908733	0.929498	0.59572	-0.923596	0.708284	-0.382974	-0.829741	0.474759	0.862449	0.711074	-0.440344	0.715105	0.918344	-0.87655	0.62169	0.592212	0.507698	-0.277218	0.829985	0.523835	-0.440316	-0.873735	0.852567	0.253065	0.898671	-0.740595	0.65353	0.702467	-0.383127	0.766249	-0.202601	0.863486	0.759259	-0.87785
	ko00670_One carbon pool by folate	x	x	0.672725	0.877271	-0.0699403	0.877271	0.815078	0.598236	0.812866	-0.448129	-0.300196	0.297205	0.62301	0.607453	0.786702	0.798588	0.58849	-0.798359	0.500108	-0.147814	-0.792052	0.547871	0.721372	0.484234	-0.185694	0.491372	0.810484	-0.773005	0.421192	0.671183	0.621973	-0.370717	0.78228	0.282002	-0.185672	-0.818087	0.796542	0.0298066	0.850996	-0.552004	0.429147	0.489243	-0.157359	0.736258	0.0434998	0.673612	0.535351	-0.818475
	ko04920_Adipocytokine signaling pathway	x	x	-0.847476	-0.355692	0.818344	-0.355692	-0.577176	-0.807621	-0.420457	0.84446	0.79926	0.297076	-0.550187	0.1265	-0.601292	-0.63052	-0.209143	0.614204	-0.756157	0.720602	0.361531	0.033885	-0.634904	-0.80451	0.788532	-0.797901	-0.568336	0.543982	-0.708907	0.0111731	0.12801	-0.148983	-0.387079	-0.782677	0.788511	0.421287	-0.415465	-0.648742	-0.408998	0.716704	-0.779837	-0.767131	0.69677	-0.321627	0.690667	-0.759316	-0.812485	0.432082
Global plasma metabolomic profile	plasma_quinolinate	Cofactors and Vitamins	Nicotinate and Nicotinamide Metabolism	-0.231275	0.051193	0.367781	0.051193	-0.0685633	-0.231077	0.00465611	0.285826	0.301416	0.213906	-0.103724	0.210929	-0.0869866	-0.0977827	0.0482095	0.0901593	-0.231306	0.302365	-0.0272068	0.152485	-0.119089	-0.258023	0.324901	-0.253134	-0.0655472	0.0634229	-0.228732	0.172524	0.215258	-0.162516	0.0127458	-0.298144	0.324897	-0.00556642	0.00293807	-0.297948	0.0195526	0.199802	-0.260137	-0.23918	0.288768	0.0320859	0.335951	-0.189555	-0.249038	-0.000582017
	plasma_pseudouridine	Nucleotide	Pyrimidine Metabolism, Uracil containing	-0.252597	0.228438	0.569787	0.228438	0.0286196	-0.264808	0.144024	0.376615	0.426137	0.388201	-0.0592687	0.435654	-0.00528238	-0.0203552	0.175169	0.00833932	-0.281668	0.453257	-0.176183	0.333223	-0.0670276	-0.326582	0.482523	-0.317651	0.0326164	-0.0296743	-0.290865	0.385642	0.444941	-0.319301	0.151674	-0.424022	0.48252	-0.146342	0.138563	-0.466112	0.17399	0.223128	-0.339187	-0.295945	0.430153	0.174518	0.538529	-0.186479	-0.303782	-0.138525
	plasma_uracil	Nucleotide	Pyrimidine Metabolism, Uracil containing	0.418612	-0.100221	-0.673058	-0.100221	0.119565	0.4188	-0.0145164	-0.520175	-0.549817	-0.393948	0.185376	-0.390782	0.153516	0.173201	-0.0926293	-0.15924	0.419942	-0.552678	0.0556635	-0.283305	0.212791	0.468989	-0.593672	0.459982	0.114075	-0.110461	0.415808	-0.320915	-0.398818	0.300371	-0.029107	0.543959	-0.593665	0.016222	-0.0112496	0.545457	-0.0420796	-0.361862	0.473268	0.434442	-0.527706	-0.0641884	-0.615599	0.342198	0.452158	0.00709619
	plasma_urate	Nucleotide	Purine Metabolism, (Hypo)Xanthine/Inosine containing	-0.238213	0.315816	0.635152	0.315816	0.0872156	-0.25696	0.216667	0.392663	0.458272	0.456037	-0.0244622	0.53029	0.0472259	0.0311021	0.236482	-0.0445806	-0.282524	0.499025	-0.251375	0.411234	-0.0265291	-0.334035	0.529331	-0.323523	0.0913936	-0.0855572	-0.298184	0.478433	0.541701	-0.383628	0.223191	-0.457127	0.52933	-0.219622	0.209431	-0.521435	0.252895	0.213276	-0.351913	-0.299291	0.472434	0.245735	0.607713	-0.163902	-0.304976	-0.210871
	plasma_5,6-dihydrouridine	Nucleotide	Pyrimidine Metabolism, Uracil containing	-0.33701	0.208048	0.665952	0.208048	-0.0198474	-0.346335	0.114256	0.466344	0.514197	0.431266	-0.109361	0.466148	-0.0573527	-0.0756228	0.165018	0.0616601	-0.359516	0.535756	-0.15294	0.351128	-0.124772	-0.410618	0.572193	-0.400715	-0.0149089	0.0158838	-0.365053	0.403946	0.475983	-0.346501	0.125127	-0.510558	0.572189	-0.116606	0.10898	-0.542994	0.146557	0.294943	-0.421663	-0.375381	0.509558	0.15464	0.622282	-0.26032	-0.38748	-0.107508
	plasma_5alpha-androstan-3alpha,17alpha-diol disulfate	Lipid	Androgenic Steroids	-0.670121	-0.258211	0.669538	-0.258211	-0.442564	-0.640267	-0.313909	0.676343	0.644942	0.255551	-0.427832	0.127444	-0.463473	-0.487023	-0.149011	0.473628	-0.601791	0.586229	0.266309	0.0490562	-0.493615	-0.642126	0.640564	-0.636421	-0.43548	0.416925	-0.566033	0.0351751	0.129247	-0.136745	-0.287674	-0.632024	0.640548	0.314389	-0.31044	-0.531769	-0.303019	0.567371	-0.623992	-0.611227	0.566282	-0.23569	0.569048	-0.597666	-0.646698	0.323241
	plasma_prolylglycine	Peptide	Dipeptide	0.686468	1	0.0307481	1	0.894607	0.602909	0.913876	-0.41814	-0.247445	0.397178	0.668553	0.744567	0.85728	0.867415	0.674939	-0.869424	0.492686	-0.0761041	-0.89721	0.66032	0.774406	0.46693	-0.111932	0.476394	0.890346	-0.848905	0.404862	0.804698	0.762153	-0.464433	0.881945	0.227993	-0.111908	-0.920007	0.895041	-0.0550545	0.961105	-0.560301	0.404462	0.47815	-0.090858	0.836027	0.148636	0.699858	0.52698	-0.918962
	plasma_acisoga	Amino Acid	Polyamine Metabolism	-0.225453	0.189464	0.494502	0.189464	0.0168895	-0.235313	0.11693	0.330756	0.372239	0.33356	-0.0574165	0.371674	-0.0122171	-0.0253958	0.146101	0.0149797	-0.248972	0.394264	-0.145003	0.283478	-0.0650961	-0.287744	0.419996	-0.280073	0.0203981	-0.0182122	-0.256176	0.327711	0.379582	-0.273132	0.123857	-0.37023	0.419993	-0.118887	0.112356	-0.404259	0.14253	0.198741	-0.298134	-0.26124	0.374332	0.144102	0.46631	-0.168159	-0.26848	-0.11211
	plasma_1-nonadecanoyl-GPC (19:0)	Lipid	Lysophospholipid	0.257147	0.0376798	-0.316752	0.0376798	0.132987	0.250114	0.0710066	-0.282469	-0.281985	-0.153079	0.144947	-0.121966	0.145915	0.15612	0.0135753	-0.149667	0.241261	-0.268738	-0.0500614	-0.0781484	0.166979	0.262339	-0.291244	0.258872	0.130019	-0.124772	0.231814	-0.0836884	-0.12428	0.102943	0.0613616	0.277547	-0.291238	-0.0707198	0.0709513	0.254132	0.0619531	-0.219464	0.259045	0.246902	-0.258146	0.0408013	-0.279439	0.222029	0.259471	-0.0749611
	plasma_O-sulfo-tyrosine	Xenobiotics	Chemical	-0.263148	0.333589	0.686744	0.333589	0.0871745	-0.282756	0.227037	0.428056	0.497654	0.490078	-0.0318088	0.567611	0.0442198	0.0266989	0.250381	-0.0412614	-0.309525	0.540362	-0.264711	0.439512	-0.0348916	-0.365034	0.573428	-0.35374	0.0917276	-0.0857465	-0.32576	0.51104	0.579813	-0.411221	0.234349	-0.49626	0.573426	-0.230184	0.219361	-0.563551	0.265844	0.235167	-0.383871	-0.327544	0.511718	0.2591	0.656122	-0.18288	-0.334084	-0.220727
	plasma_2-methylserine	Amino Acid	Glycine, Serine and Threonine Metabolism	0.335876	0.031472	-0.431018	0.031472	0.163058	0.327968	0.0784565	-0.375577	-0.378287	-0.215843	0.183769	-0.18042	0.181361	0.195028	0.00513112	-0.18622	0.318113	-0.363667	-0.0503244	-0.119217	0.211618	0.347262	-0.393542	0.342364	0.159109	-0.152796	0.307008	-0.129594	-0.183912	0.149044	0.0659805	0.372641	-0.393535	-0.077946	0.078753	0.346408	0.0652227	-0.287161	0.344018	0.326065	-0.348984	0.0389485	-0.382642	0.287892	0.34218	-0.0837297
	plasma_1-palmitoleoyl-2-linolenoyl-GPC (16:1/18:3)*	Lipid	Phosphatidylcholine (PC)	0.573258	0.391524	-0.406501	0.391524	0.480963	0.535428	0.405952	-0.514848	-0.455847	-0.0657309	0.419417	0.0940077	0.485221	0.502121	0.248645	-0.494312	0.486086	-0.379823	-0.372679	0.12289	0.484615	0.505029	-0.421704	0.5037	0.475599	-0.454521	0.443619	0.164961	0.0969737	-0.0232702	0.382336	0.443354	-0.421688	-0.407671	0.39944	0.315749	0.410181	-0.480509	0.479333	0.488543	-0.370923	0.339568	-0.317069	0.531602	0.521785	-0.412897
Global fecal metabolomic profile	feces_spermidine	Amino Acid	Polyamine Metabolism	-0.325753	-0.51718	-0.0561422	-0.51718	-0.450106	-0.28303	-0.468009	0.182494	0.093461	-0.226683	-0.330604	-0.404064	-0.428987	-0.432986	-0.350566	0.434851	-0.226619	0.00570671	0.461962	-0.354545	-0.383065	-0.210508	0.0215584	-0.215887	-0.448258	0.427292	-0.181976	-0.430604	-0.413536	0.255441	-0.452563	-0.0838698	0.0215465	0.471246	-0.458185	0.0609027	-0.493806	0.26467	-0.17832	-0.218318	0.0147482	-0.431199	-0.112951	-0.337187	-0.242214	0.470163
	feces_mannose	Carbohydrate	Fructose, Mannose and Galactose Metabolism	0.226442	0.463447	0.140297	0.463447	0.375241	0.189257	0.409033	-0.0880377	-0.00657139	0.250698	0.262357	0.404549	0.352258	0.353061	0.317499	-0.35658	0.140038	0.0701435	-0.409365	0.346873	0.304261	0.119359	0.0619272	0.125262	0.374379	-0.356635	0.10177	0.418138	0.413879	-0.262994	0.397582	-0.000974712	0.0619366	-0.41208	0.400045	-0.127097	0.435216	-0.181026	0.0907818	0.130847	0.0588859	0.383767	0.181899	0.246772	0.149224	-0.409898
	feces_fructose	Carbohydrate	Fructose, Mannose and Galactose Metabolism	0.301255	0.60092	0.171407	0.60092	0.489829	0.252912	0.531573	-0.122967	-0.0175319	0.319509	0.344138	0.519592	0.460503	0.461868	0.411287	-0.466216	0.188937	0.0821634	-0.531332	0.446361	0.399068	0.162853	0.0708107	0.17038	0.488619	-0.465489	0.139115	0.538403	0.531592	-0.337025	0.516446	0.00762492	0.070823	-0.535507	0.51994	-0.156331	0.565165	-0.241279	0.125768	0.177225	0.0679349	0.497911	0.226435	0.326438	0.201407	-0.532819
	feces_sucrose	Carbohydrate	Disaccharides and Oligosaccharides	0.231981	0.503686	0.17189	0.503686	0.401759	0.191805	0.442314	-0.0793961	0.00950672	0.282726	0.277825	0.448834	0.375906	0.376178	0.34579	-0.380402	0.138599	0.0924678	-0.443916	0.383281	0.322264	0.114779	0.0848299	0.121427	0.400994	-0.381934	0.0973832	0.461405	0.459157	-0.293183	0.430384	-0.0174818	0.0848398	-0.445657	0.432506	-0.153776	0.471432	-0.184632	0.0837773	0.128232	0.079552	0.41652	0.215097	0.256251	0.147549	-0.443025
	feces_N-linoleoylglycine	Lipid	Fatty Acid Metabolism (Acyl Glycine)	0.435608	0.468992	-0.141812	0.468992	0.468352	0.39451	0.446573	-0.327176	-0.250045	0.10369	0.372398	0.27547	0.457891	0.467471	0.310714	-0.465205	0.340507	-0.16635	-0.428772	0.259052	0.430909	0.339263	-0.19355	0.341822	0.464974	-0.443727	0.296302	0.321368	0.282255	-0.158626	0.427449	0.239101	-0.193536	-0.449194	0.438061	0.100089	0.463399	-0.360254	0.309504	0.336731	-0.167791	0.39666	-0.0703695	0.424381	0.364904	-0.450808
	feces_p-cresol	Xenobiotics	Benzoate Metabolism	-0.307578	-0.573816	-0.136308	-0.573816	-0.476283	-0.26108	-0.510746	0.140381	0.0402134	-0.290632	-0.338926	-0.483242	-0.449514	-0.451663	-0.391716	0.455252	-0.199587	-0.0555698	0.508766	-0.417359	-0.392931	-0.176577	-0.0429079	-0.183436	-0.474886	0.452482	-0.151483	-0.504304	-0.494444	0.311456	-0.495574	-0.0304344	-0.0429201	0.514457	-0.499694	0.127224	-0.54189	0.247472	-0.141084	-0.188936	-0.0429427	-0.476255	-0.191684	-0.328558	-0.21295	0.51226
	feces_hesperetin	Xenobiotics	Food Component/Plant	0.221423	0.286661	-0.0250536	0.286661	0.267025	0.197055	0.265868	-0.148278	-0.09998	0.0959532	0.204406	0.197456	0.257852	0.261804	0.192215	-0.261684	0.164958	-0.0501399	-0.258927	0.178312	0.236672	0.159924	-0.0626642	0.16223	0.265504	-0.253232	0.139129	0.21853	0.20218	-0.120304	0.255816	0.0940091	-0.0626568	-0.267571	0.260539	0.0115124	0.278253	-0.181747	0.141917	0.161451	-0.0531817	0.240647	0.012242	0.221466	0.176591	-0.267727
	feces_N-acetyltryptophan	Amino Acid	Tryptophan Metabolism	-0.304823	-0.434007	-0.00387234	-0.434007	-0.391223	-0.268442	-0.397718	0.189422	0.115517	-0.167371	-0.293725	-0.318677	-0.375451	-0.380142	-0.292575	0.380819	-0.220464	0.0409516	0.38988	-0.283513	-0.340203	-0.209943	0.0571316	-0.213937	-0.38929	0.371195	-0.182166	-0.345847	-0.326221	0.197978	-0.383608	-0.106964	0.0571209	0.400363	-0.389563	0.01626	-0.417893	0.249085	-0.182804	-0.21434	0.0470228	-0.363118	-0.0560158	-0.309573	-0.235852	0.400038
	feces_N-acetylasparagine	Amino Acid	Alanine and Aspartate Metabolism	0.245022	0.304723	-0.0398936	0.304723	0.287992	0.218958	0.284146	-0.168747	-0.117654	0.0949894	0.222281	0.20364	0.278839	0.283449	0.203832	-0.28305	0.184642	-0.0643898	-0.27592	0.185249	0.257333	0.18021	-0.0785858	0.182502	0.286258	-0.273059	0.156929	0.227543	0.208537	-0.12286	0.273108	0.111152	-0.0785777	-0.285934	0.278508	0.0229253	0.296859	-0.201473	0.161029	0.181172	-0.0671582	0.256198	0.00112317	0.243582	0.197714	-0.286279
	feces_methylurea	Amino Acid	Urea cycle; Arginine and Proline Metabolism	-0.310928	-0.493009	-0.0529692	-0.493009	-0.429242	-0.270194	-0.446199	0.174425	0.0895639	-0.215798	-0.31536	-0.38492	-0.409134	-0.412963	-0.334161	0.414729	-0.216412	0.0058992	0.440399	-0.337797	-0.3654	-0.201092	0.0210465	-0.206213	-0.427475	0.407482	-0.173845	-0.410283	-0.393945	0.243294	-0.431461	-0.0804145	0.0210352	0.449283	-0.436836	0.0576138	-0.470772	0.252643	-0.170407	-0.20851	0.0144989	-0.411063	-0.107179	-0.321766	-0.231308	0.448259
	feces_5-acetylamino-6-amino-3-methyluracil	Xenobiotics	Xanthine Metabolism	-0.271566	-0.455161	-0.070199	-0.455161	-0.389639	-0.234219	-0.409495	0.143169	0.0644233	-0.210489	-0.283128	-0.36542	-0.370115	-0.372992	-0.309302	0.37506	-0.184881	-0.0123637	0.405502	-0.318767	-0.328118	-0.16926	0.000203591	-0.174244	-0.388196	0.369985	-0.145992	-0.386423	-0.373951	0.232685	-0.396454	-0.0562245	0.000193415	0.412378	-0.400807	0.0703536	-0.432907	0.219961	-0.140993	-0.177171	-0.00367748	-0.378883	-0.118046	-0.283958	-0.197499	0.411145
	feces_N-acetylcitrulline	Amino Acid	Urea cycle; Arginine and Proline Metabolism	-0.276432	-0.357381	0.0317619	-0.357381	-0.333066	-0.246047	-0.33152	0.185301	0.125098	-0.119346	-0.255032	-0.24592	-0.321654	-0.326597	-0.239616	0.326436	-0.206023	0.0629508	0.322832	-0.222131	-0.295288	-0.199784	0.0786	-0.202652	-0.331165	0.315859	-0.173812	-0.272252	-0.251805	0.149783	-0.318973	-0.117648	0.0785907	0.333641	-0.324877	-0.0147777	-0.346942	0.226914	-0.177332	-0.201661	0.0667245	-0.300031	-0.0147891	-0.276427	-0.220554	0.333843
	feces_docosapentaenoate (n6 DPA; 22:5n6)	Lipid	Long Chain Polyunsaturated Fatty Acid (n3 and n6)	-0.298864	-0.447544	-0.0252528	-0.447544	-0.396787	-0.261608	-0.407677	0.177495	0.100886	-0.183829	-0.294878	-0.338649	-0.379564	-0.383744	-0.302493	0.384879	-0.212448	0.0244494	0.400953	-0.299246	-0.341599	-0.200125	0.0397192	-0.204499	-0.394981	0.376568	-0.173365	-0.364259	-0.346627	0.212208	-0.393692	-0.0923145	0.0397085	0.41044	-0.399224	0.0339005	-0.429206	0.243589	-0.172202	-0.205719	0.0314553	-0.373823	-0.0768244	-0.306145	-0.227185	0.409818
	feces_beta-hydroxyisovaleroylcarnitine	Amino Acid	Leucine, Isoleucine and Valine Metabolism	0.273148	0.448898	0.0619214	0.448898	0.386561	0.236226	0.404702	-0.147333	-0.0698078	0.203728	0.281986	0.356942	0.367635	0.370698	0.304774	-0.372588	0.187459	0.00607881	-0.400296	0.312011	0.326772	0.17256	-0.00680215	0.177387	0.385073	-0.367028	0.148964	0.378484	0.365287	-0.226713	0.391646	0.0616366	-0.00679201	-0.407533	0.396148	-0.063493	0.427542	-0.221496	0.14466	0.179997	-0.00223153	0.373884	0.109866	0.284551	0.200293	-0.406416
	feces_N6-acetyllysine	Amino Acid	Lysine Metabolism	-0.384767	-0.586349	-0.042418	-0.586349	-0.516936	-0.33607	-0.533045	0.224715	0.124172	-0.245777	-0.382818	-0.448085	-0.49395	-0.499139	-0.39666	0.500817	-0.271802	0.0242271	0.524832	-0.395082	-0.443501	-0.255008	0.0436118	-0.260851	-0.514653	0.490637	-0.220777	-0.48058	-0.458625	0.28156	-0.51497	-0.11305	0.043598	0.53668	-0.521951	0.0519364	-0.561568	0.313315	-0.218452	-0.262804	0.0337332	-0.489491	-0.10902	-0.395351	-0.290612	0.535739
	feces_pregnenediol sulfate (C21H34O5S)*	Lipid	Pregnenolone Steroids	-0.353313	-0.50867	-0.00996723	-0.50867	-0.456831	-0.31074	-0.465513	0.217455	0.130733	-0.199034	-0.34221	-0.376061	-0.4381	-0.443431	-0.343109	0.444336	-0.254589	0.0434566	0.456674	-0.334046	-0.396376	-0.241881	0.0620587	-0.246627	-0.454613	0.433468	-0.209806	-0.407291	-0.384954	0.234094	-0.449121	-0.120773	0.0620463	0.468623	-0.455945	0.0234323	-0.489344	0.288548	-0.210089	-0.247305	0.0507625	-0.425428	-0.0705197	-0.359488	-0.272335	0.468168
	feces_N-carbamoylsarcosine	Amino Acid	Creatine Metabolism	-0.411943	-0.424435	0.152697	-0.424435	-0.431463	-0.374452	-0.406948	0.316528	0.24718	-0.0809636	-0.346194	-0.237804	-0.423094	-0.432517	-0.280286	0.429965	-0.32522	0.170917	0.389282	-0.226547	-0.400528	-0.325783	0.197154	-0.327807	-0.42819	0.40868	-0.284744	-0.282101	-0.243716	0.134327	-0.388994	-0.236993	0.197141	0.40928	-0.399295	-0.110211	-0.421345	0.341226	-0.298779	-0.322277	0.171367	-0.359688	0.0855238	-0.399054	-0.348595	0.411069
	feces_N-palmitoyltaurine	Lipid	Endocannabinoid	-0.766928	-0.0598291	0.995897	-0.0598291	-0.365102	-0.749737	-0.169454	0.862075	0.870529	0.50363	-0.415844	0.426283	-0.407857	-0.439291	-0.00317117	0.418921	-0.728393	0.838966	0.104693	0.283842	-0.478803	-0.796049	0.907506	-0.784614	-0.356035	0.341988	-0.703874	0.309665	0.434574	-0.350212	-0.14105	-0.857738	0.90749	0.168196	-0.170381	-0.80079	-0.138282	0.656035	-0.78936	-0.746947	0.804862	-0.0792059	0.88568	-0.655931	-0.783539	0.181568
	feces_ursolic acid	Xenobiotics	Food Component/Plant	-0.105025	-0.371645	-0.217747	-0.371645	-0.268046	-0.0764916	-0.315903	-0.0176932	-0.0849912	-0.256668	-0.170745	-0.374076	-0.244871	-0.242263	-0.258533	0.247246	-0.0385776	-0.144262	0.322895	-0.312269	-0.198375	-0.0146963	-0.144677	-0.0206955	-0.268285	0.255275	-0.00992202	-0.373053	-0.382544	0.25077	-0.309515	0.0898161	-0.144683	0.318518	-0.308479	0.186735	-0.340486	0.0795057	0.00790906	-0.0291588	-0.131544	-0.30467	-0.240226	-0.13312	-0.0403436	0.315351
	feces_bufotenine	Xenobiotics	Food Component/Plant	0.0764045	0.12948	0.0211351	0.12948	0.110477	0.0657948	0.116355	-0.0397494	-0.0173269	0.060494	0.0801025	0.104501	0.10487	0.105653	0.0880309	-0.106265	0.0517767	0.00449191	-0.115294	0.0910575	0.0928347	0.0472521	0.000994442	0.0486839	0.110077	-0.10491	0.0407365	0.110344	0.106939	-0.0666337	0.112676	0.0150081	0.00099732	-0.117177	0.113881	-0.0209529	0.123055	-0.0618451	0.0392145	0.0495606	0.00198005	0.107747	0.0346256	0.0800603	0.0553043	-0.116811
	feces_nicotianamine	Xenobiotics	Food Component/Plant	0.472028	0.615483	-0.0491408	0.615483	0.571871	0.419766	0.570305	-0.314462	-0.210676	0.208477	0.437123	0.426148	0.551966	0.560307	0.412875	-0.560145	0.35092	-0.103765	-0.555698	0.384356	0.506137	0.339788	-0.130346	0.344795	0.568647	-0.542352	0.295552	0.470868	0.436335	-0.260064	0.548844	0.19791	-0.13033	-0.573968	0.558853	0.0209697	0.597054	-0.387324	0.301139	0.343298	-0.110459	0.516551	0.0304547	0.472642	0.375649	-0.574241
	feces_4-hydroxycyclohexylcarboxylic acid	Xenobiotics	Food Component/Plant	-0.282531	-0.442738	-0.0430219	-0.442738	-0.386893	-0.245895	-0.401224	0.160454	0.0843304	-0.191391	-0.284916	-0.343526	-0.369041	-0.372619	-0.299918	0.374112	-0.19753	0.00909962	0.395725	-0.301879	-0.330112	-0.184087	0.023005	-0.188631	-0.385266	0.367259	-0.159215	-0.366817	-0.351587	0.216764	-0.387868	-0.076061	0.0229947	0.403987	-0.392825	0.0480753	-0.423137	0.229718	-0.156517	-0.190522	0.016663	-0.369281	-0.0921745	-0.291754	-0.211148	0.403128
	feces_2-aminophenol sulfate	Xenobiotics	Food Component/Plant	0.484233	0.397127	-0.278671	0.397127	0.446111	0.447495	0.396388	-0.410092	-0.347747	0.00397313	0.375075	0.158421	0.444404	0.457416	0.257189	-0.45224	0.399422	-0.273489	-0.37118	0.167961	0.433621	0.409368	-0.307075	0.409628	0.44185	-0.42202	0.358929	0.215251	0.162681	-0.0742366	0.375983	0.336632	-0.307061	-0.398349	0.389507	0.212561	0.405232	-0.404	0.3837	0.399313	-0.269148	0.340519	-0.201778	0.456957	0.428521	-0.401851
	feces_cyclo(pro-tyr)	Peptide	Dipeptide	-0.382569	-0.682368	-0.138995	-0.682368	-0.573597	-0.326993	-0.610024	0.186317	0.0676325	-0.333402	-0.411744	-0.563759	-0.542806	-0.546075	-0.464958	0.549869	-0.253525	-0.046764	0.606194	-0.488827	-0.477277	-0.227765	-0.0301696	-0.235643	-0.571732	0.544822	-0.195875	-0.591422	-0.576864	0.361625	-0.591369	-0.0557343	-0.0301844	0.6144	-0.596929	0.132675	-0.646272	0.3087	-0.185488	-0.241308	-0.0325582	-0.567026	-0.207235	-0.40493	-0.270646	0.612098
	feces_acesulfame	Xenobiotics	Food Component/Plant	0.382958	0.479525	-0.0591785	0.479525	0.452071	0.341986	0.44673	-0.262526	-0.182057	0.151382	0.348434	0.322154	0.437505	0.444649	0.320893	-0.444094	0.288038	-0.0983159	-0.434014	0.292682	0.403389	0.280814	-0.120416	0.284464	0.449375	-0.428646	0.244497	0.359362	0.329895	-0.194701	0.429455	0.171868	-0.120403	-0.44955	0.43785	0.0331751	0.466858	-0.314801	0.250641	0.282507	-0.102799	0.403058	0.00499496	0.381095	0.308417	-0.450044
	feces_hexadecadienoate (16:2n6)	Lipid	Long Chain Polyunsaturated Fatty Acid (n3 and n6)	0.306692	0.348692	-0.0818216	0.348692	0.340843	0.276425	0.329308	-0.223442	-0.165653	0.0895757	0.26798	0.215954	0.332	0.338393	0.231895	-0.337193	0.236622	-0.103931	-0.317582	0.200257	0.310143	0.23406	-0.122583	0.236247	0.338539	-0.323016	0.204212	0.247404	0.22122	-0.126884	0.315716	0.157792	-0.122573	-0.331295	0.322931	0.0553842	0.342623	-0.253113	0.212004	0.233356	-0.105831	0.294224	-0.0311463	0.300991	0.253505	-0.332177
	feces_1,2-dilinolenoyl-galactosylglycerol (18:3/18:3)*	Lipid	Galactosyl Glycerolipids	0.393898	0.495652	-0.0585027	0.495652	0.466442	0.35158	0.461447	-0.269119	-0.185893	0.157882	0.359148	0.334247	0.451266	0.458568	0.331784	-0.458049	0.295858	-0.0993928	-0.448474	0.30339	0.4158	0.288206	-0.122058	0.29201	0.463679	-0.442284	0.250904	0.372404	0.342273	-0.202259	0.443662	0.175392	-0.122045	-0.464366	0.452264	0.0321423	0.482344	-0.323724	0.257026	0.290089	-0.10412	0.416536	0.00755332	0.392271	0.31678	-0.464841
	feces_OAHSA (18:1/OH-18:0)	Lipid	Fatty Acid Hydroxyl Fatty Acid	0.378682	0.601542	0.0655857	0.601542	0.523438	0.328993	0.544318	-0.212023	-0.108461	0.26381	0.384424	0.47011	0.498862	0.503503	0.40776	-0.505679	0.263385	-0.0063987	-0.537302	0.412471	0.445427	0.244626	-0.0248171	0.250886	0.521291	-0.496908	0.211465	0.500947	0.48113	-0.297216	0.52636	0.0973089	-0.0248032	-0.548083	0.532891	-0.0710674	0.574332	-0.307665	0.207188	0.253725	-0.016925	0.501528	0.131631	0.392013	0.281509	-0.54682
	feces_LAHSA (18:2/OH-18:0)*	Lipid	Fatty Acid Hydroxyl Fatty Acid	0.373081	0.605092	0.0767438	0.605092	0.523164	0.32323	0.546291	-0.204237	-0.0998634	0.271061	0.382635	0.477967	0.497956	0.502292	0.410568	-0.504702	0.257394	0.00257147	-0.539922	0.418396	0.443386	0.237777	-0.0152388	0.244204	0.521099	-0.496697	0.205375	0.507766	0.489152	-0.303051	0.528513	0.0887707	-0.015225	-0.550095	0.534774	-0.0801672	0.57685	-0.30276	0.200151	0.247467	-0.00839468	0.504173	0.142065	0.387697	0.275051	-0.54868
	feces_25-hydroxycholesterol sulfate	Lipid	Sterol	-0.539314	-0.739098	0.0211858	-0.739098	-0.674915	-0.477018	-0.680495	0.345886	0.220547	-0.270342	-0.510668	-0.529586	-0.649307	-0.658155	-0.497209	0.658738	-0.394903	0.092972	0.665372	-0.47381	-0.591396	-0.378913	0.122375	-0.38538	-0.671378	0.64024	-0.329145	-0.579003	-0.542173	0.326626	-0.655729	-0.205659	0.122356	0.684956	-0.666665	0.00530193	-0.713906	0.441515	-0.332613	-0.385015	0.102337	-0.619191	-0.0704851	-0.54429	-0.422587	0.684775
	feces_N-lactoyl leucine	Amino Acid	Lactoyl Amino Acid	-0.383818	-0.498408	0.0419625	-0.498408	-0.463769	-0.341472	-0.462073	0.256466	0.172462	-0.167675	-0.354792	-0.344064	-0.447749	-0.45457	-0.334258	0.454394	-0.285689	0.0858408	0.450106	-0.310543	-0.410801	-0.276825	0.10751	-0.280853	-0.46114	0.439821	-0.24081	-0.380523	-0.352293	0.209774	-0.444637	-0.162099	0.107497	0.465036	-0.452804	-0.0187289	-0.48366	0.315002	-0.245521	-0.279559	0.0911854	-0.418359	-0.022717	-0.384073	-0.30583	0.465286
	feces_N-lactoyl phenylalanine	Amino Acid	Lactoyl Amino Acid	-0.387388	-0.527441	0.0185819	-0.527441	-0.482719	-0.34289	-0.486018	0.249739	0.160359	-0.191093	-0.365731	-0.376293	-0.464601	-0.471022	-0.354692	0.471367	-0.28424	0.0692435	0.475005	-0.337002	-0.423537	-0.273068	0.0904565	-0.277642	-0.480165	0.457903	-0.237246	-0.411951	-0.385243	0.231777	-0.468253	-0.149693	0.0904432	0.489196	-0.476156	0.000992667	-0.509743	0.317238	-0.240018	-0.277251	0.0758051	-0.441973	-0.047195	-0.390551	-0.30418	0.489113
[truncated: 54 more columns]
