# Supplementary material for: Cholesterol-lowering effects of oats induced by microbially produced phenolic metabolites in metabolic syndrome: a randomized controlled trial
Source: Nat Commun. 2026 Jan 14;17:598. doi: 10.1038/s41467-026-68303-9 (PMC12808737; doi:10.1038/s41467-026-68303-9)
Supplement: Supplementary file 6 — Supplementary Data 4 [file 41467_2026_68303_MOESM6_ESM.xlsx]

## Sheet: Legend
Supplementary Data present two-sided pairwise linear (Pearson correlation coefficient) and rank (Spearman rank coefficient) correlations between changes in TC and LDL-cholesterol levels and changes in the features of the other data sets identified using DIABLO (model 1.1, model 2.1).
Supplementary Data	Correlations with
Supplementary Data 4a:	Correlations between the change in TC and LDL-C and the change in the targeted plasma metabolomic profile (FA, DHFA) within the short-term dietary intervention
Supplementary Data 4b:	Correlations between the change in TC and LDL-C and the change in the global plasma metabolomic profile within the short-term dietary intervention
Supplementary Data 4c:	Correlations between the change in TC and LDL-C and the change in the global fecal metabolomic profile within the short-term dietary intervention
Supplementary Data 4d:	Correlations between the change in TC and LDL-C and the change in the microbial composition (genus level) within the short-term dietary intervention
Supplementary Data 4e:	Correlations between the change in TC and LDL-C and the change in the microbial function (KEGG pathways) within the short-term dietary intervention
Source data are provided as a Source Data file.
Supplementary Data 4b and Supplementary Data 4c:
		Data key & chemical annotation descriptions
CHEM ID		Unique identifier for each biochemical.
Biochemical name		Name of the identified biochemical
	Biochemical name	Indicates a compound that has been confirmed based on an authentic chemical standard and we are highly confident in its identity. (Metabolomics Standards Initiative Tier 1 identification)
	Biochemical name*	Indicates a compound that has not been confirmed based on a standard, but we are confident in its identity. (Not Tier 1)
	Biochemical name**	Indicates a compound for which a standard is not available, but we are reasonably confident in its identity or the information provided. (Not Tier 1)
	Biochemical name (#) or [#]	Indicates a compound that is a structural isomer of another compound in the Metabolon spectral library. For example, a steroid that may be sulfated at one of several positions that are indistinguishable by the mass spectrometry data or a diacylglycerol for which more than one stereospecific molecule exists.
Super pathway		The general biochemical class assigned to the identified biochemical (e.g. lipid, amino acid, carbohydrate, etc.) intended for sorting compounds by broad biochemical classes
Sub-pathway		A more specific biochemical class assigned to the identified biochemical (e.g. TCA cycle, monoacylglycerols, etc.) intended for grouping/sorting compounds by biochemical pathway/class

## Sheet: Supplementary Data 4a
	Pearson correlation coefficient		Spearman rank correlation		Response
Chemical name	r	P-value	r	P-value
DHFA	-0.2348	0.1959	-0.173	0.3436	TC
FA	-0.3067	0.0878	-0.2185	0.2296	TC
DHFA	-0.2147	0.238	-0.1985	0.2761	LDL-C
FA	-0.2581	0.1538	-0.2102	0.2481	LDL-C
Log fold change was used as input for the correlation analysis. Abbreviations: DHFA, dihydroferulic acid; FA, ferulic acid.

## Sheet: Supplementary Data 4b
				Pearson correlation coefficient		Spearman rank correlation		Response
CHEM_ID	Chemical name	Super pathway	Sub-pathway	r	P-value	r	P-value
100021478	1-methyl-5-imidazolelactate	Amino Acid	Histidine Metabolism	0.637621	0.000150676	0.679275	3.66795e-05	LDL-C
100000042	3-methylhistidine	Amino Acid	Histidine Metabolism	0.627192	0.000122249	0.661168	3.79623e-05	LDL-C
100001550	homostachydrine*	Xenobiotics	Food Component/Plant	0.642812	7.267e-05	0.644304	6.90438e-05	LDL-C
100015966	carotene diol (1)	Cofactors and Vitamins	Vitamin A Metabolism	0.505908	0.0031367	0.630556	0.000109555	LDL-C
100021478	1-methyl-5-imidazolelactate	Amino Acid	Histidine Metabolism	0.513219	0.0037274	0.595551	0.000516473	TC
100000042	3-methylhistidine	Amino Acid	Histidine Metabolism	0.537524	0.0015108	0.573314	0.000603647	TC
100002204	N-acetyl-3-methylhistidine*	Amino Acid	Histidine Metabolism	0.599862	0.003167	0.665726	0.000720413	LDL-C
100001550	homostachydrine*	Xenobiotics	Food Component/Plant	0.544458	0.00127479	0.561584	0.000824747	TC
100004299	N-acetyl-1-methylhistidine*	Amino Acid	Histidine Metabolism	0.563026	0.000975478	0.567598	0.000867788	LDL-C
100015966	carotene diol (1)	Cofactors and Vitamins	Vitamin A Metabolism	0.381356	0.031273	0.556818	0.00093318	TC
100004299	N-acetyl-1-methylhistidine*	Amino Acid	Histidine Metabolism	0.585133	0.00054521	0.5625	0.000988578	TC
100002284	2S,3R-dihydroxybutyrate	Lipid	Fatty Acid, Dihydroxy	0.565906	0.000736138	0.536156	0.00156161	LDL-C
100001423	4-hydroxyhippurate	Xenobiotics	Benzoate Metabolism	-0.449036	0.00993743	-0.529007	0.00185218	LDL-C
100004542	2-aminoheptanoate	Lipid	Fatty Acid, Amino	-0.536856	0.00153542	-0.521492	0.00220738	LDL-C
100001755	4-vinylphenol sulfate	Xenobiotics	Benzoate Metabolism	-0.497597	0.00375827	-0.517459	0.00242132	LDL-C
100021839	2-methoxyhydroquinone sulfate (1)	Xenobiotics	Benzoate Metabolism	-0.63793	0.00140205	-0.610562	0.00254476	LDL-C
100004542	plasma_phenylalanine	Lipid	Fatty Acid, Amino	-0.545939	0.0012288	-0.506232	0.00311442	TC
100021839	2-methoxyhydroquinone sulfate (1)	Xenobiotics	Benzoate Metabolism	-0.503566	0.016883	-0.575381	0.00508327	TC
100001162	propionylcarnitine (C3)	Lipid	Fatty Acid Metabolism (also BCAA Metabolism)	0.349393	0.049984	0.465543	0.00725103	TC
100002204	N-acetyl-3-methylhistidine*	Amino Acid	Histidine Metabolism	0.476703	0.0248918	0.546019	0.00856765	TC
100001162	propionylcarnitine (C3)	Lipid	Fatty Acid Metabolism (also BCAA Metabolism)	0.413924	0.0185187	0.45532	0.00882944	LDL-C
100002284	2S,3R-dihydroxybutyrate	Lipid	Fatty Acid, Dihydroxy	0.481896	0.00522579	0.452713	0.00927577	TC
100006376	3-methoxycatechol sulfate (2)	Xenobiotics	Benzoate Metabolism	-0.459654	0.0207944	-0.501635	0.0106241	LDL-C
100004322	2-aminophenol sulfate	Xenobiotics	Food Component/Plant	-0.422179	0.0160873	-0.431491	0.0136699	LDL-C
100001423	4-hydroxyhippurate	Xenobiotics	Benzoate Metabolism	-0.384804	0.0296532	-0.431452	0.0136795	TC
100006376	3-methoxycatechol sulfate (2)	Xenobiotics	Benzoate Metabolism	-0.408413	0.0426744	-0.464615	0.0192871	TC
100001392	laurylcarnitine (C12)	Lipid	Fatty Acid Metabolism (Acyl Carnitine, Medium Chain)	0.39423	0.0255704	0.393364	0.0259251	LDL-C
100006190	2-acetamidophenol sulfate	Xenobiotics	Food Component/Plant	-0.43585	0.0294131	-0.442777	0.0266529	LDL-C
100001755	4-vinylphenol sulfate	Xenobiotics	Benzoate Metabolism	-0.34455	0.0534681	-0.373534	0.0352165	TC
100001392	laurylcarnitine (C12)	Lipid	Fatty Acid Metabolism (Acyl Carnitine, Medium Chain)	0.37348	0.0352451	0.360704	0.0425481	TC
100019801	3-hydroxyoleoylcarnitine	Lipid	Fatty Acid Metabolism (Acyl Carnitine, Hydroxy)	0.320467	0.0737422	0.34824	0.0507962	TC
100019801	3-hydroxyoleoylcarnitine	Lipid	Fatty Acid Metabolism (Acyl Carnitine, Hydroxy)	0.293017	0.103619	0.341124	0.0560472	LDL-C
100006190	2-acetamidophenol sulfate	Xenobiotics	Food Component/Plant	-0.37571	0.064191	-0.379231	0.0615381	TC
100006051	myristoleoylcarnitine (C14:1)*	Lipid	Fatty Acid Metabolism (Acyl Carnitine, Monounsaturated)	0.366648	0.0390121	0.328109	0.0667507	LDL-C
100015838	eicosenoylcarnitine (C20:1)*	Lipid	Fatty Acid Metabolism (Acyl Carnitine, Monounsaturated)	0.357903	0.0443007	0.322214	0.0720961	TC
100021363	vanilloylglycine	Xenobiotics	Food Component/Plant	-0.325306	0.112565	-0.362762	0.0747124	LDL-C
100001501	oleoylcarnitine (C18:1)	Lipid	Fatty Acid Metabolism (Acyl Carnitine, Monounsaturated)	0.267362	0.13905	0.314883	0.0792011	TC
100009406	palmitoleoylcarnitine (C16:1)*	Lipid	Fatty Acid Metabolism (Acyl Carnitine, Monounsaturated)	0.231393	0.202572	0.307213	0.0872	LDL-C
100006051	myristoleoylcarnitine (C14:1)*	Lipid	Fatty Acid Metabolism (Acyl Carnitine, Monounsaturated)	0.34152	0.0557438	0.306452	0.0880265	TC
1231	dihomo-linoleate (20:2n6)	Lipid	Long Chain Polyunsaturated Fatty Acid (n3 and n6)	0.294958	0.101246	0.30428	0.090417	LDL-C
891	margarate (17:0)	Lipid	Long Chain Saturated Fatty Acid	0.331316	0.0639763	0.298964	0.0964778	LDL-C
100004322	2-aminophenol sulfate	Xenobiotics	Food Component/Plant	-0.277083	0.124711	-0.298754	0.0967242	TC
100001501	oleoylcarnitine (C18:1)	Lipid	Fatty Acid Metabolism (Acyl Carnitine, Monounsaturated)	0.239767	0.186254	0.291449	0.105566	LDL-C
100009406	palmitoleoylcarnitine (C16:1)*	Lipid	Fatty Acid Metabolism (Acyl Carnitine, Monounsaturated)	0.239257	0.18722	0.288856	0.108847	TC
100021363	vanilloylglycine	Xenobiotics	Food Component/Plant	-0.343381	0.0928506	-0.326154	0.111577	TC
100000776	palmitoylcarnitine (C16)	Lipid	Fatty Acid Metabolism (Acyl Carnitine, Long Chain Saturated)	0.277415	0.124241	0.281158	0.119037	TC
100015838	eicosenoylcarnitine (C20:1)*	Lipid	Fatty Acid Metabolism (Acyl Carnitine, Monounsaturated)	0.323849	0.0705816	0.270003	0.135041	LDL-C
1869	2-hydroxyhippurate (salicylurate)	Xenobiotics	Benzoate Metabolism	-0.279118	0.12836	-0.27402	0.135778	LDL-C
100000776	palmitoylcarnitine (C16)	Lipid	Fatty Acid Metabolism (Acyl Carnitine, Long Chain Saturated)	0.220117	0.22607	0.230593	0.204182	LDL-C
100001335	eicosenoate (20:1)	Lipid	Long Chain Monounsaturated Fatty Acid	0.229092	0.207224	0.230226	0.204922	LDL-C
891	margarate (17:0)	Lipid	Long Chain Saturated Fatty Acid	0.251324	0.16528	0.211877	0.244365	TC
1231	dihomo-linoleate (20:2n6)	Lipid	Long Chain Polyunsaturated Fatty Acid (n3 and n6)	0.205615	0.258908	0.201979	0.26761	TC
1111	vanillylmandelate (VMA)	Amino Acid	Tyrosine Metabolism	0.0450492	0.806594	0.177436	0.331284	LDL-C
1111	vanillylmandelate (VMA)	Amino Acid	Tyrosine Metabolism	0.0895957	0.625799	0.171188	0.348863	TC
100001335	eicosenoate (20:1)	Lipid	Long Chain Monounsaturated Fatty Acid	0.0978503	0.594183	0.164589	0.368026	TC
250	biliverdin	Cofactors and Vitamins	Hemoglobin and Porphyrin Metabolism	0.22318	0.219513	0.150307	0.41158	LDL-C
1090	bilirubin (Z,Z)	Cofactors and Vitamins	Hemoglobin and Porphyrin Metabolism	0.209929	0.248831	0.149757	0.413313	LDL-C
100002514	hydantoin-5-propionate	Amino Acid	Histidine Metabolism	0.133388	0.466737	0.145175	0.427911	LDL-C
100001951	bilirubin (E,Z or Z,E)*	Cofactors and Vitamins	Hemoglobin and Porphyrin Metabolism	0.129137	0.481183	0.137659	0.452458	LDL-C
460	phenylalanine	Amino Acid	Phenylalanine Metabolism	0.197408	0.278817	0.129594	0.479618	LDL-C
100002514	hydantoin-5-propionate	Amino Acid	Histidine Metabolism	0.0988331	0.590466	0.118402	0.518661	TC
100021100	tetradecadienedioate (C14:2-DC)*	Lipid	Fatty Acid, Dicarboxylate	0.243404	0.230838	0.126154	0.539159	LDL-C
250	biliverdin	Cofactors and Vitamins	Hemoglobin and Porphyrin Metabolism	0.19257	0.291002	0.100073	0.585789	TC
1090	bilirubin (Z,Z)	Cofactors and Vitamins	Hemoglobin and Porphyrin Metabolism	0.190388	0.296609	0.0960411	0.601053	TC
100001951	bilirubin (E,Z or Z,E)*	Cofactors and Vitamins	Hemoglobin and Porphyrin Metabolism	0.109097	0.552266	0.0956745	0.602449	TC
100001226	I-urobilinogen	Cofactors and Vitamins	Hemoglobin and Porphyrin Metabolism	-0.0507198	0.935449	0.3	0.623838	TC
1869	2-hydroxyhippurate (salicylurate)	Xenobiotics	Benzoate Metabolism	-0.127656	0.493747	-0.0903226	0.628941	TC
460	phenylalanine	Amino Acid	Phenylalanine Metabolism	0.115081	0.530538	0.0769795	0.675392	TC
100002871	1-adrenoyl-GPC (22:4)*	Lipid	Lysophospholipid	0.0562705	0.759687	-0.074237	0.686361	LDL-C
100021100	tetradecadienedioate (C14:2-DC)*	Lipid	Fatty Acid, Dicarboxylate	0.196184	0.336792	0.0721368	0.726194	TC
100002871	1-adrenoyl-GPC (22:4)*	Lipid	Lysophospholipid	0.0746358	0.684762	-0.0406891	0.82501	TC
100020478	dodecadienoate (12:2)*	Lipid	Fatty Acid, Dicarboxylate	0.0289304	0.875106	-0.0370235	0.840564	TC
100001226	I-urobilinogen	Cofactors and Vitamins	Hemoglobin and Porphyrin Metabolism	0.0516937	0.934211	0.1	0.872889	LDL-C
100021709	branched-chain, straight-chain, or cyclopropyl 12:1 fatty acid*	Partially Characterized Molecules	Partially Characterized Molecules	0.0410991	0.823274	-0.0186967	0.919102	LDL-C
100020478	dodecadienoate (12:2)*	Lipid	Fatty Acid, Dicarboxylate	0.062926	0.732245	0.0166804	0.927802	LDL-C
100021709	branched-chain, straight-chain, or cyclopropyl 12:1 fatty acid*	Partially Characterized Molecules	Partially Characterized Molecules	0.113517	0.536178	-0.0146628	0.936516	TC

## Sheet: Supplementary Data 4c
				Pearson correlation coefficient		Spearman rank correlation		Response
CHEM_ID	Chemical name	Super pathway	Sub-pathway	r	P-value	r	P-value
100021374	branched chain 14:0 dicarboxylic acid**	Lipid	Fatty Acid, Dicarboxylate	0.605747	0.000635553	0.668126	0.000102204	LDL-C
100000806	isocaproate (i6:0)	Lipid	Fatty Acid, Branched	0.600251	0.0019287	0.65913	0.000460063	TC
100021374	branched chain 14:0 dicarboxylic acid**	Lipid	Fatty Acid, Dicarboxylate	0.471382	0.0113373	0.590038	0.000950287	TC
100000806	isocaproate (i6:0)	Lipid	Fatty Acid, Branched	0.551301	0.00523275	0.628397	0.00100759	LDL-C
100006726	linoleoyl ethanolamide	Lipid	Endocannabinoid	-0.563267	0.00513208	-0.566345	0.00484291	LDL-C
100021503	N-carbamoylputrescine	Amino Acid	Polyamine Metabolism	0.48365	0.00912032	0.507937	0.00579008	TC
100001083	indolepropionate	Amino Acid	Tryptophan Metabolism	0.42154	0.0254722	0.506911	0.00590612	LDL-C
100015655	LAHSA (18:2/OH-18:0)*	Lipid	Fatty Acid Hydroxyl Fatty Acid	-0.339337	0.0772981	-0.506637	0.00593743	LDL-C
100021503	N-carbamoylputrescine	Amino Acid	Polyamine Metabolism	0.454671	0.0150654	0.487478	0.00850804	LDL-C
179	9,10-DiHOME	Lipid	Fatty Acid, Dihydroxy	-0.604286	0.00225899	-0.527304	0.00972126	LDL-C
100021478	1-methyl-5-imidazolelactate	Amino Acid	Histidine Metabolism	0.329192	0.0936017	0.486569	0.0100639	TC
100015967	carotene diol (2)	Cofactors and Vitamins	Vitamin A Metabolism	0.451508	0.0180755	0.480464	0.0111921	TC
100015655	LAHSA (18:2/OH-18:0)*	Lipid	Fatty Acid Hydroxyl Fatty Acid	-0.313335	0.10446	-0.46798	0.012026	TC
100021478	1-methyl-5-imidazolelactate	Amino Acid	Histidine Metabolism	0.332232	0.0904326	0.45764	0.0163843	LDL-C
179	9,10-DiHOME	Lipid	Fatty Acid, Dihydroxy	-0.549056	0.00666072	-0.491107	0.0173283	TC
100001550	homostachydrine*	Xenobiotics	Food Component/Plant	0.466389	0.0441308	0.537078	0.0177309	LDL-C
100001083	indolepropionate	Amino Acid	Tryptophan Metabolism	0.312128	0.105875	0.443897	0.0179686	TC
114	3-hydroxyphenylacetate	Amino Acid	Phenylalanine Metabolism	0.428446	0.0257672	0.441765	0.0210556	LDL-C
100001550	homostachydrine*	Xenobiotics	Food Component/Plant	0.361831	0.127951	0.524561	0.0211231	TC
1137	oleoyl ethanolamide	Lipid	Endocannabinoid	-0.455967	0.0192269	-0.445888	0.022427	LDL-C
1489	palmitoyl ethanolamide	Lipid	Endocannabinoid	-0.43015	0.0223271	-0.428356	0.0229546	LDL-C
114	3-hydroxyphenylacetate	Amino Acid	Phenylalanine Metabolism	0.380603	0.0501695	0.434066	0.0236844	TC
100015967	carotene diol (2)	Cofactors and Vitamins	Vitamin A Metabolism	0.41044	0.0334606	0.428026	0.0259286	LDL-C
100006726	linoleoyl ethanolamide	Lipid	Endocannabinoid	-0.410399	0.0517605	-0.449605	0.0313634	TC
100002284	2S,3R-dihydroxybutyrate	Lipid	Fatty Acid, Dihydroxy	0.395043	0.0688216	0.427442	0.0472279	TC
100000103	agmatine	Amino Acid	Polyamine Metabolism	0.363976	0.137585	0.469556	0.0492934	LDL-C
1137	oleoyl ethanolamide	Lipid	Endocannabinoid	-0.295961	0.142101	-0.362735	0.0685725	TC
100000103	agmatine	Amino Acid	Polyamine Metabolism	0.257629	0.302018	0.428277	0.076201	TC
1489	palmitoyl ethanolamide	Lipid	Endocannabinoid	-0.264812	0.173252	-0.31746	0.0997321	TC
100021223	hexanoyltaurine	Lipid	Endocannabinoid	-0.526179	0.362394	-0.8	0.104088	TC
100003265	2-oxo-1-pyrrolidinepropionate	Xenobiotics	Chemical	0.363999	0.165751	0.382353	0.143859	LDL-C
100003678	prolylproline	Peptide	Dipeptide	-0.339525	0.0771245	-0.248803	0.201707	LDL-C
100002284	2S,3R-dihydroxybutyrate	Lipid	Fatty Acid, Dihydroxy	0.167708	0.455661	0.258684	0.245061	LDL-C
100001739	dihomo-linolenate (20:3n3 or n6)	Lipid	Long Chain Polyunsaturated Fatty Acid (n3 and n6)	-0.177049	0.397195	-0.231538	0.265433	TC
100003686	N-palmitoylglycine	Lipid	Fatty Acid Metabolism (Acyl Glycine)	-0.30431	0.312069	-0.32967	0.271335	LDL-C
100001739	dihomo-linolenate (20:3n3 or n6)	Lipid	Long Chain Polyunsaturated Fatty Acid (n3 and n6)	-0.18082	0.387053	-0.228121	0.272751	LDL-C
100001254	N-acetyltryptophan	Amino Acid	Tryptophan Metabolism	0.310782	0.301363	0.313187	0.297438	LDL-C
100003678	prolylproline	Peptide	Dipeptide	-0.263354	0.17572	-0.203612	0.298697	TC
100003265	2-oxo-1-pyrrolidinepropionate	Xenobiotics	Chemical	0.323917	0.22099	0.273529	0.305323	TC
100003686	N-palmitoylglycine	Lipid	Fatty Acid Metabolism (Acyl Glycine)	-0.160217	0.601069	-0.296703	0.324922	TC
100005373	fructosyllysine	Amino Acid	Lysine Metabolism	0.101115	0.60867	0.183112	0.350985	LDL-C
100005373	fructosyllysine	Amino Acid	Lysine Metabolism	0.119693	0.544073	0.180624	0.357681	TC
100021223	hexanoyltaurine	Lipid	Endocannabinoid	-0.357074	0.555214	-0.5	0.391002	LDL-C
100001065	taurolithocholate	Lipid	Secondary Bile Acid Metabolism	-0.673726	0.142315	-0.428571	0.396501	LDL-C
100001065	taurolithocholate	Lipid	Secondary Bile Acid Metabolism	-0.620462	0.188737	-0.371429	0.468478	TC
100001181	docosapentaenoate (n3 DPA; 22:5n3)	Lipid	Long Chain Polyunsaturated Fatty Acid (n3 and n6)	0.118407	0.639823	0.170279	0.499341	TC
917	asparagine	Amino Acid	Alanine and Aspartate Metabolism	-0.0736061	0.709718	-0.126437	0.521446	TC
100003064	galactosylglycerol	Lipid	Galactosyl Glycerolipids	0.097113	0.776371	0.190909	0.573913	LDL-C
100020416	delta-CEHC	Cofactors and Vitamins	Tocopherol Metabolism	0.137148	0.724948	0.216667	0.575515	TC
100001254	N-acetyltryptophan	Amino Acid	Tryptophan Metabolism	0.196297	0.520389	0.164835	0.590479	TC
100001391	stearoylcarnitine (C18)	Lipid	Fatty Acid Metabolism (Acyl Carnitine, Long Chain Saturated)	-0.0360336	0.894601	-0.123529	0.648542	TC
917	asparagine	Amino Acid	Alanine and Aspartate Metabolism	-0.0856693	0.664688	-0.0881347	0.655618	LDL-C
100001501	oleoylcarnitine (C18:1)	Lipid	Fatty Acid Metabolism (Acyl Carnitine, Monounsaturated)	-0.0548624	0.852228	-0.120879	0.680607	LDL-C
100001181	docosapentaenoate (n3 DPA; 22:5n3)	Lipid	Long Chain Polyunsaturated Fatty Acid (n3 and n6)	0.084486	0.738902	0.100155	0.692539	LDL-C
100001391	stearoylcarnitine (C18)	Lipid	Fatty Acid Metabolism (Acyl Carnitine, Long Chain Saturated)	-0.117056	0.665935	-0.0941176	0.728814	LDL-C
100004089	2-hydroxydecanoate	Lipid	Fatty Acid, Monohydroxy	0.0528879	0.78925	0.0604899	0.75978	LDL-C
100020416	delta-CEHC	Cofactors and Vitamins	Tocopherol Metabolism	0.0261269	0.946805	0.116667	0.765008	LDL-C
100001586	gulonate*	Cofactors and Vitamins	Ascorbate and Aldarate Metabolism	-0.166866	0.446662	-0.0647393	0.769161	LDL-C
100021052	carboxymethylarginine	Amino Acid	Urea cycle; Arginine and Proline Metabolism	-0.412712	0.41608	-0.142857	0.787172	LDL-C
1231	dihomo-linoleate (20:2n6)	Lipid	Long Chain Polyunsaturated Fatty Acid (n3 and n6)	-0.121097	0.547385	-0.0445733	0.825279	LDL-C
100001501	oleoylcarnitine (C18:1)	Lipid	Fatty Acid Metabolism (Acyl Carnitine, Monounsaturated)	0.0448305	0.879048	0.0637363	0.828626	TC
100021052	carboxymethylarginine	Amino Acid	Urea cycle; Arginine and Proline Metabolism	-0.337424	0.513072	-0.0857143	0.871743	TC
100000776	palmitoylcarnitine (C16)	Lipid	Fatty Acid Metabolism (Acyl Carnitine, Long Chain Saturated)	-0.183761	0.49571	0.0367918	0.892395	LDL-C
100000776	palmitoylcarnitine (C16)	Lipid	Fatty Acid Metabolism (Acyl Carnitine, Long Chain Saturated)	-0.135382	0.617138	0.0294118	0.913896	TC
1231	dihomo-linoleate (20:2n6)	Lipid	Long Chain Polyunsaturated Fatty Acid (n3 and n6)	-0.0302185	0.881061	-0.0140415	0.944582	TC
100004089	2-hydroxydecanoate	Lipid	Fatty Acid, Monohydroxy	-0.01593	0.935875	-0.0103996	0.958113	TC
100003064	galactosylglycerol	Lipid	Galactosyl Glycerolipids	-0.095195	0.780693	0.00909091	0.978837	TC
100001586	gulonate*	Cofactors and Vitamins	Ascorbate and Aldarate Metabolism	-0.108134	0.623344	-0.00296443	0.989289	TC

## Sheet: Supplementary Data 4d
	Pearson correlation coefficient		Spearman rank correlation		Response
Genus	r	P-value	r	P-value
Eggerthella	-0.450668	0.016095	-0.520597	0.00450908	LDL-C
Eggerthella	-0.375367	0.0490277	-0.485495	0.00882066	TC
Erysipelotrichaceae UCG-003	-0.529491	0.00376101	-0.475435	0.0105599	LDL-C
Intestinimonas	-0.389232	0.040633	-0.437115	0.0200218	LDL-C
Intestinimonas	-0.307334	0.111634	-0.41653	0.0274622	TC
Marvinbryantia	0.364867	0.0562523	0.395237	0.0373731	LDL-C
Erysipelotrichaceae UCG-003	-0.430502	0.0222055	-0.393541	0.0382718	TC
Marvinbryantia	0.32685	0.0895716	0.334975	0.0814293	TC
[Erysipelotrichaceae] uncultured	0.18959	0.333904	0.142857	0.468331	TC
[Erysipelotrichaceae] uncultured	-0.000112939	0.999545	-0.0290133	0.883483	LDL-C

## Sheet: Supplementary Data 4e
		Pearson correlation coefficient		Spearman rank correlation		Response
KEGG pathway	Pathway description	r	P-value	r	P-value
ko00910	Nitrogen metabolism	-0.501506	0.00655101	-0.530925	0.00365093	TC
ko00910	Nitrogen metabolism	-0.518206	0.0047305	-0.475161	0.010611	LDL-C
ko04973	Carbohydrate digestion and absorption	0.383116	0.0441822	0.410018	0.0302354	LDL-C
ko00401	Novobiocin biosynthesis	-0.311888	0.106158	-0.40646	0.0318438	LDL-C
ko00401	Novobiocin biosynthesis	-0.270166	0.164402	-0.399015	0.0354322	TC
ko04973	Carbohydrate digestion and absorption	0.261563	0.178785	0.380952	0.0454953	TC
ko00626	Naphthalene degradation	0.303546	0.116346	0.338807	0.0777919	TC
ko00626	Naphthalene degradation	0.389101	0.0407066	0.323252	0.0933681	LDL-C
ko00627	Aminobenzoate degradation	-0.248294	0.202659	-0.299713	0.121264	LDL-C
ko00627	Aminobenzoate degradation	-0.0806662	0.683236	-0.143952	0.464894	TC
ko00740	Riboflavin metabolism	-0.0646591	0.743753	-0.136289	0.489232	TC
ko00740	Riboflavin metabolism	0.00147164	0.99407	-0.0199808	0.919615	LDL-C
