# Supplementary material for: Cholesterol-lowering effects of oats induced by microbially produced phenolic metabolites in metabolic syndrome: a randomized controlled trial
Source: Nat Commun. 2026 Jan 14;17:598. doi: 10.1038/s41467-026-68303-9 (PMC12808737; doi:10.1038/s41467-026-68303-9)
Supplement: Supplementary file 11 — Source Data [file 41467_2026_68303_MOESM11_ESM.zip]

Archive with 9 entries (7 files):
- Source-Data_NCOMMS-24-16685D_revised/
- Source-Data_NCOMMS-24-16685D_revised/Input-data_MixOmics/
- Source-Data_NCOMMS-24-16685D_revised/Input-data_MixOmics/Short-term_intervention_study_input_DIABLO_model_one.xlsx
- Source-Data_NCOMMS-24-16685D_revised/Input-data_MixOmics/Short-term_intervention_study_input_DIABLO_model_two.xlsx
- Source-Data_NCOMMS-24-16685D_revised/Input-data_MixOmics/Short-term_intervention_study_input_sPLS-DA.xlsx
- Source-Data_NCOMMS-24-16685D_revised/Input-data_MixOmics/Six-week_intervention_study_input_DIABLO_model_one.xlsx
- Source-Data_NCOMMS-24-16685D_revised/Input-data_MixOmics/Six-week_intervention_study_input_DIABLO_model_two.xlsx
- Source-Data_NCOMMS-24-16685D_revised/Input-data_MixOmics/Six-week_intervention_study_input_sPLS-DA.xlsx
- Source-Data_NCOMMS-24-16685D_revised/Source Data_revised.xlsx
