# Supplementary material for: Cholesterol-lowering effects of oats induced by microbially produced phenolic metabolites in metabolic syndrome: a randomized controlled trial
Source: Nat Commun. 2026 Jan 14;17:598. doi: 10.1038/s41467-026-68303-9 (PMC12808737; doi:10.1038/s41467-026-68303-9)
Supplement: Supplementary file 11 — Source Data [file 41467_2026_68303_MOESM11_ESM.zip › Source-Data_NCOMMS-24-16685D_revised/Input-data_MixOmics/Short-term_intervention_study_input_sPLS-DA.xlsx]

## Sheet: Clinical markers_logFC
Group	BW	BMI	WC	SBP	DBP	Pulse	FM	Creatinin	GFR	Bilirubin	Urea	Uric_acid	GGT	ALT	AST	Lipase	TG	TC	HDL-C	LDL-C	Glucose	HOMA-IR	HbA1c	hsCRP	Insulin	NEFAs
OG	-0.0206589	-0.0206589	-0.0262024	-0.167756	-0.0974984	-0.0322609	-0.0181823	0.0434851	-0.0525735	0.97456	-0.0467176	0.295117	-0.0416727	0.188052	-0.0377403	-0.437214	-0.0283707	0.0155042	-0.177681	-0.00711747	-0.0384663	-0.325154	0.0165293	0.0645385	-0.286669	0.627406
OG	-0.012404	-0.012404	-0.0123567	-0.0616309	-0.0809691	0.0544882	0.0243915	-0.140089	0.169367	0.0974984	0.0183491	0.133531	-0.140147	0.047628	-0.137201	0.0889475	-0.198735	-0.242012	-0.22739	-0.329304	-0.0631789	-0.376784	-0.0173917	0.375906	-0.315218	-0.055813
OG	-0.0237165	-0.0237165	-0.0157484	-0.0689929	-0.145954	0.158748	-0.0194181	-0.0909718	0.0302845	0.0953102	-0.616101	-0.0606246	-0.0512933	0.0606246	-0.302281	-0.0588405	0.0115608	-0.0959201	-0.0495969	-0.122602	-0.0430174	-0.818512	-0.0183491	-0.440651	-0.774373	-0.259952
CG	-0.0150757	-0.0150757	0.0153456	0.0382212	0.101783	-0.0335227	-0.0160738	-0.0526437	0.0636463	0.135802	-0.29889	-0.0968498	-0.0487902	-0.0289875	0.0487902	-0.203599	-0.120628	-0.0674413	-0.029853	-0.0963311	-0.106483	-0.405465	-0.0180185	0.201686	-0.298045	-0.162915
CG	-0.0417175	-0.0417175	-0.0226425	-0.00394478	-0.00647251	0.054559	0.0136801	-0.0256424	0.010539	0.727049	-0.503433	0.0615579	-0.0253178	0.0377403	-0.0800427	-0.154151	-0.23948	-0.0697333	-0.0851578	-0.0723207	-0.0851578	-0.746123	-0.0180185	0.749162	-0.658056	0.401921
OG	-0.0238848	-0.0238848	-0.0265396	-0.069489	-0.0718977	0.0139084	0.00615387	0.0618754	-0.0748074	0.120953	-0.147962	0.0125788	-0.239951	-0.189242	-0.204794	0.0289875	0.351631	-0.0639487	-0.143101	-0.119347	0	0.21197	-0.0190482	-0.528447	0.212781	0.288822
OG	-0.0246185	-0.0246185	0.0107528	-0.0676202	-0.151452	-0.074108	0.0344014	-0.047628	0.0575823	0.463573	-0.44482	0.185142	-0.143101	0.105361	0.154151	-0.24686	-0.1425	-0.0695261	0	-0.107753	-0.0870114	-0.533586	-0.0560895	0.116763	-0.446287	0.0811092
CG	-0.00647251	-0.00647251	-0.00216216	-0.158326	-0.0858613	0.0831149	-0.0027894	0.108803	-0.104489	0.00913248	0.0415764	0.0631789	-0.0984401	0	0.0606246	0.313658	-0.0712275	-0.0637158	-0.117783	-0.0439631	-0.0502618	-0.352441	0	-1.65939	-0.301629	-0.0771472
CG	-0.00227531	-0.00227531	-0.00599495	0.0608296	-0.0369435	0.0334479	-0.0157484	-0.206336	0.0686894	0.117783	-0.523646	-0.124298	-0.0870114	-0.0317487	0	-0.117783	0.0381838	-0.029853	-0.0606246	-0.0258079	0.0262024	-0.227664	-0.0176996	0.182828	-0.252343	0.125062
OG	-0.0255227	-0.0255227	-0.00789686	0.00371058	-0.00579712	0.122602	-0.0133513	-0.0579873	0.0317311	0.113944	-0.165985	0.113329	0	0.274437	0.233615	0.0953102	0.145954	-0.0229895	-0.0655973	-0.00938974	-0.0314162	-0.554678	0	-0.579818	-0.518794	-0.0892588
CG	0.00428725	0.00428725	-0.00287357	0.0160154	-0.0251059	-0.26899	-0.00907722	-0.0723207	0.0297238	-0.105361	-0.00699304	-0.076961	-0.0402739	-0.0307717	-0.0625204	0.165514	-0.243921	-0.0617774	0	0.00716849	0.0259755	0.136091	-0.0350913	-0.201285	0.109199	-1.0948
OG	-0.019339	-0.019339	-0.000476077	-0.0791373	-0.168514	0.0747235	0.017062	-0.112117	0.0373238	0.358063	-0.387338	0	-0.0487902	0	-0.17185	0	-0.00412372	-0.134016	-0.19671	-0.141226	0.0631789	0.0466751	0.0183491	-0.1705	-0.0156253	0.317687
CG	-0.0175729	-0.0175729	-0.00255428	-0.125655	-0.0487902	0.0229895	-0.00483093	0	0	0.71784	-0.169179	0.0550598	0.074108	0.0425596	0.424883	-0.461346	0.13847	0.107145	0	0.110203	0.0571584	-0.26261	-0.0571584	1.03023	-0.319098	-0.0661861
CG	-0.0183061	-0.0183061	-0.0133632	-0.0694724	0.0254097	0.0377403	0.0206193	-0.139762	0.0749813	0.257045	-0.201395	0	-0.0909718	-0.13815	-0.174353	-0.251314	-0.0891278	-0.00522194	-0.100083	0.0512933	-0.122962	-0.523785	0.0350913	0	-0.400669	-0.132225
OG	-0.0198814	-0.0198814	-0.000924214	-0.116018	-0.0561946	-0.0183491	-0.0137302	-0.23713	0.28669	0.255933	-0.463573	-0.0555699	-0.0953102	-0.204794	0.117783	-0.17185	0.0348467	-0.126752	-0.13062	-0.164549	-0.0971637	-0.624276	-0.0350913	-0.207452	-0.527219	-0.143803
OG	-0.0312525	-0.0312525	-0.0135609	-0.0540672	-0.0436206	0.180924	-0.00273598	0.0257525	-0.0311348	0.227699	-0.463961	0.0526437	-0.0327898	-0.0512933	0.105361	-0.262364	0.0322609	0.0194181	0.0953102	-0.0148151	0.0529224	-0.212124	-0.0190482	0.763667	-0.264883	-0.247721
CG	-0.0226054	-0.0226054	-0.00496055	-0.10572	-0.11272	-0.00975617	-0.0109891	0.0208341	-0.0251884	0.266268	-0.294113	0.0152675	-0.205852	-0.0706176	0.229574	0.113329	-0.599621	-0.0232029	0	0.0254791	-0.182322	-0.489284	-0.0550598	0.240535	-0.309005	0.773004
OG	-0.0230425	-0.0230425	0	-0.078673	-0.0051151	-0.024846	0.00808085	-0.0148151	0.00493194	0.24686	-0.0417518	0.0145988	0.0870114	-0.162519	-0.167054	-0.105361	0.327213	-0.077817	-0.245122	-0.174353	-0.117783	-0.110917	0.0357181	-0.135802	0.00696867	-0.626626
OG	-0.0153313	-0.0153313	-0.0424467	-0.0536714	-0.14943	0.200259	0.0316769	0.0104713	-0.0126598	0.576022	-0.337667	0.0168071	-0.287682	-0.0571584	0.287682	-0.202524	0.0288204	-0.151367	-0.19671	-0.206614	-0.0281709	0.0947454	0.0176996	-0.468064	0.124513	0.0578239
CG	-0.00398804	-0.00398804	0	-0.0545208	-0.0516244	-0.0163938	0.0332994	0.0759859	-0.091867	-0.0563529	-0.246336	-0.0971637	0.207639	0.0800427	0.262364	0.0666914	0.145508	0.0507151	0.0400053	0.0628009	0.110666	0.132918	0	-0.0983451	0.0224729	-0.0378572
CG	-0.0159921	-0.0159921	0.00843491	-0.0578623	0.032656	0.034947	0.0181823	0.0650636	-0.0786619	0.248896	0.149456	0.15155	0.0540672	-0.405465	-0.0434851	0.0327898	-0.31178	-0.0363676	-0.0416727	-0.0339016	-0.0210534	-0.919395	0.0186921	0	-0.899279	0.487703
OG	-0.0214294	-0.0214294	-0.016377	-0.186877	-0.245122	0.131336	-0.00485438	0.125163	-0.151322	0.66905	-0.341015	0.0953102	-0.071459	-0.076961	0.211309	-0.241162	0.348307	-0.051106	-0.127833	-0.0919014	-0.0585942	-0.607601	-0.0160003	-0.27458	-0.548566	0.508005
OG	-0.0134559	-0.0134559	0.00845145	0	-0.0500104	-0.0451204	0.0270006	-0.0789884	0.095497	0.0923733	-0.507199	-0.0655973	0	0.405465	0.446287	0.215111	-0.137201	-0.145712	-0.154151	-0.155702	-0.0773867	-0.514984	-0.0384663	-0.429418	-0.439698	0.349506
CG	-0.0151622	-0.0151622	-0.00465984	-0.0664025	-0.0820544	0.147636	0.0103843	0.109699	-0.12002	0.541916	0.177786	0.116072	0	0.359374	0.417735	-0.0588405	0.136576	0.0716297	-0.0689929	0.0631789	0.0618754	0.392105	0.0176996	0.486004	0.330242	0.521999
CG	-0.0240538	-0.0240538	-0.00805734	-0.0430174	-0.04652	-0.0330609	0.0114944	0.0689929	-0.0283561	0.394654	0.0202027	0.0923733	-0.0828877	0.0582689	0.141079	-0.16508	-0.532217	0.00449439	0.0235305	0.0450237	0.0449514	0.0174786	-0.0540672	0.488664	-0.027399	0.657429
OG	-0.0100706	-0.0100706	-0.0174351	-0.0365004	0.0054496	-0.0806889	0.00339559	-0.0188685	0.022812	0.632523	-0.704197	-0.0680535	0.0984401	0.125163	-0.0246926	-0.122602	-0.558142	-0.146771	-0.0500104	-0.0458796	-0.0377403	-0.245449	0	0.00947874	-0.208545	0.334639
OG	-0.0175636	-0.0175636	-0.0174351	-0.120337	-0.0803164	-0.00586512	0.00745345	0.154151	-0.0513168	0.66416	-0.392195	0.207639	-0.076961	0.280302	0.392042	0	-0.535244	-0.0554298	0.081678	-0.0416727	-0.0674413	-0.231654	-0.0370413	-0.182322	-0.167054	0.092688
CG	-0.0180871	-0.0180871	-0.0333735	0.00749067	-0.0439631	0.098192	-0.00425533	0.207639	-0.18611	0.767255	-0.389242	0.112478	0.127833	0.405465	0.559616	-0.0689929	0.329479	0.038786	-0.0755076	0.148745	0.0645385	-0.657042	0.0377403	0.0844383	-0.722135	0.737667
CG	-0.0264243	-0.0264243	0.0291828	-0.0409614	-0.0553136	0.126931	-0.0106953	0.200671	-0.242611	0.504556	-0.158368	0.190518	-0.147636	-0.339507	-0.287682	-0.0215062	-0.051672	0	-0.0377403	0.152839	0.0370413	-0.453541	-0.0344862	0.111759	-0.49086	0.577336
OG	-0.0327073	-0.0327073	0.00484784	-0.119603	-0.11441	-0.0521858	-0.0732034	0.117783	-0.0484088	0.252997	-0.115171	0.223144	0	0.11441	0.182322	-0.0317487	-0.423484	-0.00373832	0.0173917	0.0207261	-0.133531	-0.249304	-0.0384663	-0.205263	-0.117783	0.102165
OG	-0.0309203	-0.0309203	0.026514	-0.177334	-0.0626234	-0.0683192	-0.0232569	0.0571584	-0.0437085	0.470004	0.00496279	0.182322	-0.0512933	-0.101783	0.0392207	-0.143101	-0.436002	-0.0892981	-0.0186921	-0.122602	-0.0111733	-0.350396	0	0.226229	-0.338702	0.0416396
CG	-0.0287291	-0.0287291	-0.0124115	-0.0523484	-0.0271756	-0.386773	-0.00273598	-0.0645385	0.0780271	0.332706	-0.162327	0.0137933	-0.0540672	0.225956	0.282232	0.188052	-0.0800427	0.0218827	-0.147636	0.0232569	-0.154151	-0.489882	-0.0186921	-0.0229895	-0.336472	-0.0814368

## Sheet: Microbiome_CLR_0.01_genera
Group	Methanobrevibacter	Bifidobacterium	Collinsella	d__Bacteria_Actinobacteriota_Coriobacteriia_Coriobacteriales_Coriobacteriales_Incertae_Sedis_uncultured	Adlercreutzia	Eggerthella	Enterorhabdus	Senegalimassilia	Slackia	d__Bacteria_Actinobacteriota_Coriobacteriia_Coriobacteriales_Eggerthellaceae_uncultured	Bacteroides	Barnesiella	Coprobacter	d__Bacteria_Bacteroidota_Bacteroidia_Bacteroidales_Barnesiellaceae_uncultured	Butyricimonas	Odoribacter	Muribaculaceae	Alloprevotella	Paraprevotella	Prevotella	Prevotellaceae_NK3B31_group	Prevotellaceae_UCG-001	d__Bacteria_Bacteroidota_Bacteroidia_Bacteroidales_Prevotellaceae_uncultured	Alistipes	Rikenellaceae_RC9_gut_group	Parabacteroides	d__Bacteria_Bacteroidota_Bacteroidia_Bacteroidales_uncultured_uncultured	d__Bacteria_Bacteroidota_Bacteroidia_Flavobacteriales_Flavobacteriaceae_uncultured	Gastranaerophilales	Bilophila	Desulfovibrio	d__Bacteria_Desulfobacterota_Desulfovibrionia_Desulfovibrionales_Desulfovibrionaceae_uncultured	Asteroleplasma	Catenibacterium	Erysipelatoclostridium	Erysipelotrichaceae_UCG-003	[Clostridium]_innocuum_group	Holdemanella	Holdemania	Turicibacter	d__Bacteria_Firmicutes_Bacilli_Erysipelotrichales_Erysipelotrichaceae_uncultured	Izemoplasmatales	Lactobacillus	Lactococcus	Streptococcus	RF39	Christensenellaceae_R-7_group	d__Bacteria_Firmicutes_Clostridia_Christensenellales_Christensenellaceae_uncultured	Ruminiclostridium
OG	-0.323818	-1.39339	-0.76014	2.45215	0.850696	-0.323818	-0.323818	0.188385	-0.685916	0.653198	0.0656336	-0.323818	0.356134	-0.323818	-0.323818	0.841212	-0.323818	-0.323818	-0.323818	-1.08477	-0.323818	-0.323818	-0.323818	0.928777	-0.323818	0.216732	-0.323818	-0.323818	-0.323818	1.92811	-0.323818	-0.323818	-0.323818	-0.323818	-2.23202	0.0733598	-0.323818	-0.323818	-0.323818	2.97211	2.45215	-0.323818	1.92552	-0.323818	-0.897352	-0.323818	-0.27729	-0.323818	-0.323818
OG	-0.275459	-0.29787	-0.11638	-0.155244	3.37783	-0.155244	0.222987	1.58067	-0.155244	0.984524	-0.15834	-0.672401	0.000579332	-0.578878	0.447304	0.9154	-2.04015	-0.155244	-0.155244	-0.230491	-0.155244	-0.155244	-0.155244	-0.00696566	-0.155244	-0.125348	-0.427899	0.156688	0.220968	0.0241525	0.170261	0.236015	-0.155244	-0.155244	0.74369	1.03134	-0.155244	0.166834	1.20884	2.10807	-0.155244	0.529044	-0.155244	0.574718	2.60788	-0.101274	-0.141816	0.859012	0.542502
OG	-0.0721023	-0.168177	-0.0721023	0.427509	0.32025	2.74655	-0.0721023	-0.0721023	-0.0721023	-0.0721023	-0.136906	-0.0721023	-0.0721023	-0.0721023	-0.0721023	0.194564	1.15863	-0.0721023	-0.0721023	-0.0721023	-0.0721023	-0.0721023	-0.0721023	0.29224	-0.0721023	-0.0721023	-0.0721023	-0.0721023	-0.437395	-0.0721023	-0.0721023	2.50193	-0.0721023	-0.0721023	-0.302746	0.668694	-2.23736	-0.0721023	0.426036	-1.37078	-0.0721023	1.2686	-0.0721023	-0.0721023	0.988875	-0.196568	0.0262138	-0.133497	-0.0721023
CG	-0.234199	-1.0391	0.173298	1.953	-0.0684027	1.26186	-0.234199	-0.234199	-0.234199	-0.234199	-0.123748	-0.234199	-0.234199	-0.234199	-0.234199	0.273399	1.09338	-1.33281	-0.234199	-0.234199	-0.234199	-0.234199	-0.234199	0.708693	-0.234199	0.1942	-0.234199	-0.234199	-0.234199	0.615463	-0.234199	-0.234199	-0.234199	-0.234199	0.329352	-0.486153	0.509662	-0.234199	0.126057	0.962563	-0.234199	-0.234199	-0.872736	-0.234199	-1.07291	-0.234199	-0.347421	-0.234199	-0.234199
OG	-0.155033	0.225422	0.22414	-0.655239	-0.423734	2.14939	1.02503	-0.893812	-0.155033	-0.155033	-0.256592	0.0331781	-0.766684	-0.155033	0.277995	0.098528	-0.155033	-0.155033	0.235391	-0.155033	-0.155033	-0.405883	-0.155033	0.331553	-0.155033	-0.906596	-0.0454742	-0.155033	1.39244	-0.176742	-0.347869	-0.00981762	-0.155033	-0.155033	-0.155033	0.509698	-0.817147	-0.155033	0.152484	2.66528	-0.155033	2.52101	-0.732462	-3.59722	-4.12393	-0.155033	0.285391	0.586329	0.723325
OG	-0.105889	-1.17835	-0.105889	-0.274012	1.49512	2.77875	-0.105889	-0.105889	-0.105889	-0.105889	-0.06723	0.282394	1.7498	-0.105889	0.7314	0.732901	-0.105889	-0.105889	-0.105889	-0.105889	-0.105889	-0.506491	-0.105889	0.777495	-0.105889	-0.581155	-0.105889	0.88406	1.17651	-0.35112	-0.105889	-0.105889	-0.105889	-0.105889	-2.64287	0.488285	-0.105889	-0.105889	0.220006	-2.43931	-0.105889	-0.105889	-0.753707	1.23336	-0.242984	2.77875	-1.14053	-0.4978	-0.105889
CG	-0.234978	-0.769647	-0.836683	-0.332316	-0.107244	-2.23164	-0.234978	0.509892	-0.234978	-0.234978	-0.244102	0.734446	-0.65677	-0.234978	0.761081	1.09026	-0.234978	-0.234978	0.338618	-0.234978	-0.20196	0.321467	-0.234978	0.458261	-0.234978	-0.0753787	-0.234978	-0.234978	-0.234978	-0.50142	-0.234978	-0.234978	-0.234978	-0.234978	2.31263	-1.07486	3.42721	-0.234978	-0.807049	3.74171	-0.218826	1.78558	0.660933	3.06714	0.75619	-0.213049	-0.360861	-0.645693	-0.234978
CG	0.0797694	0.0797694	-0.505906	0.0797694	0.0797694	0.0797694	0.0797694	0.591424	1.57397	5.44477	1.46241	1.10882	0.0797694	0.0797694	0.0797694	-3.79103	0.0797694	-0.157203	1.15878	0.0797694	2.30728	0.0797694	2.45157	0.264339	0.0797694	0.537804	0.0797694	0.0797694	-5.71892	0.94423	1.02523	0.0797694	0.0797694	0.0797694	-6.66152	-0.441394	0.0797694	-1.59246	0.0797694	0.0797694	0.0797694	0.0797694	4.86072	-5.16157	-3.42989	0.0797694	0.086175	0.0797694	0.0797694
OG	0.089117	0.586108	0.294779	0.438442	0.626466	0.16833	0.739643	0.0563067	0.0563067	0.0563067	-0.242862	0.111764	0.476369	0.86599	-0.0699833	0.230326	0.642846	0.0563067	0.442083	-3.81988	0.0563067	0.0563067	0.0563067	0.0576384	0.0866921	-0.0238067	0.0563067	0.659534	-0.17191	-0.152164	0.265013	3.49131	0.0563067	0.0563067	0.237575	0.616731	-4.00732	0.507993	-2.07892	-1.19254	0.0563067	0.79001	-1.69888	1.88454	-2.71113	-0.189678	0.239477	-0.0524778	0.112026
CG	-1.04699	0.281077	0.0691007	-0.038982	-0.038982	-0.038982	1.34598	0.111662	0.249122	0.686027	-0.2804	-1.35523	-1.93023	-0.506786	-1.36898	-0.962649	-1.0465	-0.038982	-0.291191	-0.00943355	-0.038982	-0.038982	0.340554	-0.256163	-0.038982	-1.24277	-0.038982	-0.038982	0.753041	-0.038982	-0.038982	-0.038982	-0.038982	-0.788088	1.32097	0.418636	-0.038982	-0.0290174	-0.038982	1.42336	-0.038982	-0.038982	4.70935	3.08426	2.02829	-0.835882	0.257943	-2.28409	-0.038982
OG	1.00235	3.43205	1.88447	1.00235	-1.67742	3.24151	-1.86554	1.00235	1.50047	-2.43748	0.258364	0.296484	1.00235	1.00235	1.00235	0.670744	-2.61444	1.00235	-1.64372	1.45304	1.00235	-2.79904	1.00235	0.0854609	1.00235	-1.05494	1.00235	1.00235	1.16296	0.738459	1.00235	1.00235	1.00235	1.00235	-2.2806	0.300336	1.00235	1.00235	-1.56817	1.00235	1.00235	1.00235	-1.44551	-1.86554	3.85325	1.00235	-3.56275	1.00235	1.00235
CG	1.06561	0.773514	0.29063	0.0729161	0.224574	-1.95339	0.324186	-1.95339	0.324186	0.324186	0.302334	0.777634	2.15385	0.0521145	-0.156702	0.609722	0.324186	-3.77154	-3.25967	0.324186	-3.4525	0.324186	-0.290067	-0.00521243	0.324186	0.299188	0.324186	0.262268	0.324186	-0.52084	-2.32408	0.294912	0.324186	0.324186	0.237133	0.0756756	2.20295	-3.22881	-0.547435	0.948259	0.0486927	1.24975	0.324186	0.545577	-1.86033	0.848518	0.160005	0.803103	0.101412
CG	0.608019	-0.0992882	0.108117	2.92268	0.256598	-0.0992882	-0.0343352	-0.0542272	0.120489	0.314973	-0.132368	0.00407311	-0.233766	-0.747523	-0.182023	-0.173457	-0.68784	-0.0992882	-0.0992882	0.916127	-0.0992882	-0.0992882	0.678884	-0.872068	-0.0992882	-0.641285	-0.0992882	-0.0992882	4.87536	-0.76265	0.0735588	-2.11787	-0.0992882	0.665002	-0.0992882	-0.0992882	-0.160399	0.766934	2.69472	-1.61453	-0.753769	1.23314	-3.39922	-0.0992882	-1.07663	0.577684	-0.300046	0.0447918	-0.5047
OG	0.21823	0.21823	1.0252	1.69451	-0.0598759	0.00566299	0.21823	0.21823	0.21823	0.857218	-0.169088	-0.505074	0.325323	0.21823	-0.772736	-0.303921	-0.594521	0.21823	-0.272782	0.21823	0.21823	0.21823	0.21823	-0.667902	0.21823	-0.142926	0.21823	0.21823	0.78939	-0.157075	0.21823	0.21823	0.21823	0.21823	1.92338	1.52446	-1.6125	0.21823	-1.00623	0.21823	0.21823	0.21823	0.21823	0.21823	0.417497	-2.33016	-0.375357	-1.06803	0.21823
OG	0.0946261	0.0946261	0.0946261	-1.55828	0.0946261	-0.523372	0.0946261	0.0946261	0.0946261	0.0946261	0.234647	0.965698	0.436237	0.0946261	0.0946261	1.41998	0.0946261	0.0946261	0.0946261	1.60465	0.0946261	0.0946261	0.0946261	0.954836	0.0946261	0.195991	0.0946261	0.0946261	0.0946261	0.0946261	0.0946261	0.0946261	0.0946261	0.0946261	0.0297226	0.94294	-0.146706	0.0946261	-0.439347	0.0511088	0.0946261	0.0946261	0.0946261	0.0946261	-1.36708	0.0946261	1.60465	0.0946261	0.0946261
CG	-0.0374169	0.245475	-1.77692	-0.59872	-0.32926	-1.94265	-0.0374169	-0.0374169	-0.0374169	-0.0374169	0.831634	-0.0374169	1.57747	-0.0374169	1.67254	1.78221	-0.0374169	-0.0374169	-0.0374169	-1.787	-0.0374169	-0.0374169	-0.0374169	1.27314	-0.0374169	0.561193	-0.0374169	2.35648	3.82123	0.935781	-0.0374169	0.424616	-0.0374169	-0.0374169	-0.775002	-0.610999	-0.940305	-0.0374169	-1.03231	3.56147	-0.0374169	-0.0374169	-0.984954	-3.42226	-0.338208	-0.9063	0.982791	-0.0374169	-0.0374169
OG	2.07665	2.10219	0.00475202	-0.0636085	0.540063	0.696769	0.108315	0.108315	0.108315	0.108315	-0.222558	1.58859	0.471032	0.108315	-0.535547	0.488318	0.108315	0.108315	0.108315	0.108315	0.108315	0.108315	0.108315	0.717324	0.108315	0.180169	0.108315	0.108315	-0.154224	-0.100198	0.108315	-0.389095	0.108315	0.108315	0.606751	-0.137786	-1.50519	0.108315	0.820927	2.21065	0.108315	0.108315	3.53569	-2.03388	-5.43568	1.6156	0.247786	0.0100914	0.108315
OG	0.0999621	-0.461385	-0.341807	0.0999621	-0.230449	1.48462	0.0999621	0.0999621	-2.15683	0.0999621	0.119267	-0.161326	-0.263125	-0.925942	-0.310241	-0.522922	0.0999621	0.0999621	0.0999621	2.27454	0.0999621	0.0999621	0.0999621	-0.697571	0.0999621	0.0391654	0.0999621	0.0999621	0.0999621	0.0999621	0.0503066	-0.730628	0.0999621	0.0999621	-1.09698	0.246345	-0.154663	0.0999621	-0.285274	0.453598	-0.455587	0.0999621	-2.15683	0.0999621	2.3221	0.0999621	-0.976997	-2.3846	0.0999621
CG	-0.138311	-0.138311	-1.52782	-0.138311	-0.138311	0.821741	-0.138311	-0.138311	0.332932	-0.138311	-0.573321	-0.442395	-0.0926626	-0.138311	1.02615	0.454457	-0.991886	-0.138311	-0.138311	1.85102	-0.138311	-0.138311	-1.18877	0.499183	-0.138311	0.401462	-0.138311	-0.138311	1.6726	-0.138311	-0.138311	-0.138311	-0.138311	-0.138311	-0.263378	-0.082035	-0.67799	-0.138311	-2.23758	-0.138311	-0.138311	-0.138311	-1.51023	-2.23758	-0.812527	-0.138311	0.348578	1.14454	-0.138311
OG	1.91766	-0.0229753	0.329306	-0.268264	-0.236704	0.374789	-0.236704	-0.151673	-0.316389	0.845329	-0.411061	-0.463383	-0.471013	-0.909806	-0.297452	-0.605207	-0.236704	-0.236704	-0.236704	-1.36745	-0.236704	-0.236704	-0.236704	0.45839	-0.236704	-0.852346	-0.236704	-0.212312	-1.47551	0.305206	0.0454884	-0.771121	-0.236704	-0.236704	1.18471	0.452071	3.31489	-0.236704	-1.11322	3.53228	-0.236704	-0.236704	-0.236704	-3.07857	-0.899388	2.50511	1.07685	-0.699008	-0.236704
CG	-0.0849206	1.21543	0.172864	-0.0849206	0.382128	1.02541	-0.0849206	-0.0849206	-0.0849206	-0.0849206	-0.167189	0.742635	-0.20231	-0.0849206	2.67339	0.308155	-0.0849206	-0.0849206	-0.0849206	-0.0849206	-0.0849206	-0.0849206	-0.0849206	0.778858	-0.0849206	0.183494	-0.0849206	-0.0849206	-0.0849206	-0.0849206	-0.0849206	2.86907	-0.0849206	-0.0849206	0.971017	0.141171	0.139222	-0.0849206	0.345032	-0.0849206	-0.0849206	-0.0849206	1.90857	2.10727	-0.288237	-0.0849206	1.8145	1.10073	-0.0849206
OG	1.1433	-0.602988	-0.271574	-0.0281456	0.34907	-0.0281456	-0.463249	-0.488697	-0.961201	-0.974994	-0.118665	-0.402052	-0.129993	-0.0281456	-0.196378	0.959558	0.450961	-0.35238	-0.0281456	-0.0281456	-0.0281456	-0.0281456	-0.0281456	0.0182544	-0.0281456	-0.511153	-0.0281456	-0.0281456	2.57107	2.84541	-2.29569	-0.0281456	3.79041	-0.0281456	-2.96878	0.196928	-0.0281456	-0.0281456	-1.03003	-1.54744	-1.33326	-0.0281456	1.1433	-0.516701	3.04115	-0.1217	-0.552836	-0.459287	-1.47409
OG	0.343307	7.16927	-1.12835	3.90998	4.48135	3.06683	0.343307	-3.59368	1.65711	-2.57944	2.33561	1.89938	1.36841	0.343307	-3.85153	1.615	-3.01168	-6.76527	-5.15705	0.343307	-5.00187	0.343307	-3.81291	1.55541	0.343307	0.469317	0.343307	0.343307	-5.50838	-4.80359	-5.75099	0.343307	0.343307	0.343307	-2.30744	0.718803	-3.64154	-7.41278	-0.778085	0.343307	0.343307	0.343307	2.43726	-1.95274	-0.968745	0.343307	-0.241793	-0.745421	0.343307
CG	3.98471	7.16741	-0.0397648	3.24946	3.08087	-0.245499	2.87798	-0.245499	3.7559	-5.08671	-0.0540956	-5.72106	-1.38997	3.35953	-0.551639	-0.196957	2.1728	-0.245499	-7.29262	-0.245499	-0.245499	-0.245499	-0.245499	-0.323955	-0.245499	-0.791518	-0.245499	-0.245499	-6.74529	-2.26855	-0.245499	-0.245499	-0.245499	-0.245499	-3.1871	-1.27258	-0.372143	-0.245499	-1.30918	3.42671	-0.245499	-0.245499	1.91411	3.90743	3.3072	2.93269	2.75987	1.7546	-0.245499
CG	-3.75973	-1.28452	-0.387726	-3.04794	0.822116	-1.65714	3.87918	-4.25232	-2.75123	0.813144	0.557028	-0.262431	0.0292709	-2.48169	-1.35074	0.0564395	2.88508	-0.0285756	-0.0285756	-9.07188	-0.0285756	-0.0285756	-0.0285756	-0.379983	-0.0285756	-0.760719	-0.0285756	-2.31643	0.312053	-2.5149	-3.57371	-2.74763	-0.0285756	-0.0285756	1.2716	-0.37715	-2.74763	6.58325	-0.35012	-0.0583527	-0.0285756	3.00383	3.35443	0.640768	0.547922	0.425696	0.362732	-2.48169	-1.87107
OG	0.410259	1.07442	0.531266	0.410259	0.410259	0.317972	0.410259	0.410259	0.2394	0.410259	0.531003	1.13659	-1.83286	0.410259	0.823653	-0.419526	0.410259	0.410259	0.410259	0.410259	0.410259	0.410259	0.410259	0.711824	0.410259	0.714671	0.410259	0.410259	0.410259	0.410259	0.410259	0.410259	0.410259	0.410259	-0.421322	0.410259	1.61211	0.410259	0.392253	-2.03255	0.410259	0.410259	-2.5292	-2.03493	1.45725	0.410259	-1.42494	-2.85849	0.410259
OG	0.0984737	0.438269	0.376556	-1.78172	-0.257372	0.0984737	0.0984737	0.0984737	0.0984737	-0.416026	0.158968	0.739281	-0.388785	0.0984737	1.12466	0.571437	0.834577	0.0984737	0.0984737	0.0984737	0.0984737	0.0984737	0.0984737	0.47503	0.0984737	0.0984737	0.0984737	0.0984737	0.0984737	-0.874297	0.0984737	0.0984737	0.0984737	0.0984737	-0.0342636	0.346689	0.0984737	0.0984737	0.0984737	-2.87275	0.0984737	0.0984737	0.0984737	-1.12312	-0.0496696	-0.95911	-0.144437	2.72655	0.0984737
CG	-0.152469	-1.25111	-0.979152	-0.121544	-0.152469	-0.152469	-0.152469	-0.350729	-0.152469	-0.152469	-0.192779	-0.0939999	-0.091118	-0.152469	-0.152469	-0.0652131	-0.152469	-0.152469	-0.152469	-0.161633	-0.152469	-0.152469	-0.152469	-0.403764	-0.152469	-0.253819	-0.152469	-0.152469	4.12502	0.0464189	-0.152469	-0.152469	-0.152469	-0.152469	-0.903197	-0.418915	-0.486256	-0.152469	-1.13349	-0.152469	-0.477732	-0.152469	-1.35858	4.57105	0.522117	2.30555	-0.0971352	-1.49168	-0.805937
[truncated: 94 more columns]

## Sheet: Microbial pathways_CLR
Group	ko00680	ko00562	ko03030	ko00561	ko00440	ko00250	ko00740	ko00010	ko00195	ko00760	ko00920	ko00311	ko00310	ko04146	ko00600	ko04141	ko04142	ko00604	ko04973	ko00510	ko04974	ko00450	ko01051	ko00524	ko00300	ko00260	ko00190	ko03440	ko00750	ko00950	ko00591	ko00590	ko00061	ko03070	ko00253	ko03060	ko00380	ko00500	ko04964	ko00625	ko00627	ko00626	ko00621	ko00620	ko00623	ko00622	ko00270	ko00940	ko01053
OG	0.00354736	-0.0290909	-0.0480081	-0.0714457	-0.00642283	-0.0294349	-0.0608263	-0.0293493	-0.137122	-0.0825312	-0.00409971	-0.181219	0.00953758	-0.0346438	0.0662322	0.0440568	0.278933	0.248302	-0.708645	0.160726	0.0375436	-0.0249018	-0.0860112	0.0167024	-0.0510448	-0.0406357	-0.0104489	-0.0569468	-0.0513488	0.0305763	0.0229782	-0.460961	-0.0232303	-0.0319199	-0.0144157	-0.0403824	-0.0311023	-0.0639563	0.734283	-0.0765316	0.21341	-0.00391101	-0.229287	0.00491917	-0.0261949	-0.250797	-0.0512905	0.00588063	0.146362
OG	0.0214836	-0.00282804	0.000437196	0.0107668	-0.0847662	0.00671395	-0.0284075	0.0137589	-0.0367397	-0.0114717	0.00864976	0.246141	-0.0195951	-0.004148	-0.0235879	-0.0145015	-0.00872112	-0.0536851	0.349529	0.0880224	-0.0719941	0.00812926	-0.0392027	0.0347476	0.0158466	-0.000966751	0.000914591	0.00310393	0.00177415	-0.00590458	0.0215269	-0.0117385	-0.0109337	0.00832844	0.00344903	-0.000764679	-0.0129843	0.00388351	-0.0131175	0.0660629	-0.0599354	0.0371064	0.0614753	-0.00198028	0.0547083	0.11775	0.00867331	0.0132525	-0.0365381
OG	-0.00546721	-0.0135562	0.0301879	-0.00597218	-0.124135	-0.00178556	0.00106054	0.000378053	0.0613729	0.0198486	0.0170041	0.00826314	-0.00861402	-0.0240652	-0.00353839	-0.00869052	-0.0712708	-0.0964468	-0.413004	-0.0822488	-0.118755	0.0447449	0.0232493	0.0626124	0.0136902	0.0183547	0.00660463	0.0215567	0.0364885	-0.0136216	0.0484513	-0.103265	0.00510393	-0.00893676	-0.0097198	0.0103759	0.0541431	0.00809672	-0.101321	0.0251867	0.0115428	-0.0512792	-0.115284	0.00450909	-0.00203998	-0.0822281	0.014709	0.0482968	-0.245903
CG	0.0167529	-0.0304914	0.00783539	-0.0704528	0.0628076	0.0253267	-0.00138555	-0.0168746	-0.0766949	-0.0017975	-0.0343204	-0.149017	-0.0105726	0.0783821	0.0285326	0.0622595	0.0613337	0.151656	0.151565	0.0520264	0.189227	-0.0333747	-0.0503804	-0.0198382	0.00217752	0.0134045	0.0150821	0.00164782	0.00168868	0.0217547	-0.0141494	0.0456607	0.00791931	0.00684155	-0.0351459	0.0190958	-0.0431029	-0.0157164	0.19346	-0.0324926	-0.00954451	0.00775077	-0.0705107	-0.0036042	0.047657	-0.0891243	-0.0146554	0.0371007	0.0740875
OG	0.026163	0.0435838	0.018444	0.0147914	-0.037636	0.00558567	0.00320214	0.0272256	-0.00761338	0.0288201	0.00371592	-0.533842	0.0193488	-0.0161171	-0.010065	0.0132451	-0.00892753	0.00982217	-0.124968	-0.00286583	-0.053005	0.0166856	0.0486476	-0.016702	0.0260754	0.0257628	0.00746265	0.0159996	0.0167089	0.0379871	0.073213	-0.170269	0.00102053	-0.0210496	0.00170667	0.0120146	0.0406094	-0.0106484	0.0682418	-0.0325573	0.0516461	-0.107065	-0.158914	0.0198598	-0.0485047	-0.139573	0.0148984	-0.0244444	-0.0380817
OG	-0.0223943	-0.0169384	-0.0135246	-0.0266901	-0.0335207	-0.0103357	0.0303271	-0.0310339	0.00728582	-0.0170215	0.00501476	-0.144301	0.0533849	0.0128042	0.0356291	-0.0175453	0.0839382	0.0625628	-0.57112	0.0591855	-0.0231766	0.0191941	0.0339682	-0.0380105	-0.0204507	-0.00796768	0.00638097	-0.0157928	-0.0143743	0.0354365	0.0417513	0.127425	-0.0337529	-0.0125015	-0.0546172	-0.00722579	0.0240536	-0.00994331	0.158234	-0.00820652	-0.0746799	-0.0813393	-0.122948	-0.0183444	0.072411	-0.133568	-0.0203188	0.0197846	0.027507
CG	-0.0134416	-0.0209298	-0.0156945	-0.0628303	0.0529278	-0.0151142	-0.0332253	-0.0420434	-0.0314147	-0.0152603	-0.010152	0.0717639	-0.0438478	0.0299911	0.0385407	0.0484199	0.231465	0.306523	-0.140975	0.111193	0.198549	-0.0315314	-0.175288	-0.0152199	-0.0365003	-0.0266464	0.0221458	-0.0136932	-0.00619843	0.0278517	-0.0292066	-0.0513909	-0.0492076	0.00083161	-0.055139	-0.0172491	-0.0559414	-0.0450242	0.0330605	-0.00650413	-0.0686559	0.070207	-0.108635	-0.0409354	0.140267	-0.113842	-0.0406905	0.00487069	0.272332
CG	-0.13965	-0.0253833	-0.0856218	-0.251144	0.148721	-0.0883913	-0.0785687	-0.148057	-0.162147	-0.119649	-0.0291198	-0.00682111	-0.151521	0.127517	0.109343	0.123722	0.702244	0.897614	0.105226	-0.0976656	0.848446	-0.0729468	-0.258181	0.0321754	-0.189545	-0.107941	-0.037447	-0.0962586	0.0246898	0.0161987	-0.120323	0.185451	-0.174821	-0.0406536	-0.326169	-0.100072	-0.166183	-0.137977	0.651335	-0.22773	-0.00232676	0.0257459	-0.379563	-0.154314	0.306314	-0.390548	-0.170051	0.000202925	0.969217
OG	0.0933418	0.0471707	0.0979015	0.136533	0.224734	0.0897287	0.11026	0.0879785	0.167852	0.104907	0.0395706	0.0330291	0.00931441	-0.0477757	-0.199492	0.0803409	-0.523686	-0.453572	-0.644097	0.00816232	-0.272788	0.0618275	0.229132	0.0225839	0.152963	0.0909246	0.0397586	0.124696	0.0352531	0.00190875	0.164357	-0.304562	0.160247	0.0303389	0.17938	0.11941	0.0744103	0.0293341	-0.0501545	0.160051	-0.121913	-0.0233784	-0.107958	0.0908117	-0.244892	-0.0159718	0.143209	-0.136833	-1.28205
CG	-0.0120929	0.0700276	0.0117515	-0.0382866	-0.0622044	0.0135964	0.0580908	-0.0134289	0.0712915	0.0352303	0.0260381	0.190593	0.00209975	0.0101433	0.00888797	-0.0355532	-0.0945272	-0.0301909	-0.0574262	0.060179	0.0693858	0.0262333	0.0261637	-0.0221784	0.014104	0.027361	0.0420777	0.0250989	0.0567699	0.0214363	-0.0428181	0.0830793	0.030534	0.0508625	-0.0218362	0.03661	-0.0287158	-0.0352727	-0.336747	-0.0398568	-0.172048	-0.0597349	-0.0391696	0.00601191	0.0949241	-0.0500061	0.0227632	-0.000492782	0.0831824
OG	-0.00364248	0.209026	-0.00791057	0.00338058	0.0877712	-0.00253587	-0.0164885	0.00912426	0.0555693	0.0105473	-0.0222995	-0.350421	-0.0323685	0.104638	-0.134947	-0.127491	-0.297706	-0.354883	-0.161853	0.249321	0.147862	-0.00578977	-0.0659871	-0.161216	-0.000466221	-0.00996202	0.0195129	-0.00480144	0.0478676	0.0761078	0.164384	0.457768	0.00143522	-0.056711	0.0214306	0.00383978	0.0523381	-0.0118036	-0.421485	0.0184998	0.150784	-0.150718	-0.291971	-0.0434768	0.553383	-0.342181	-0.0179038	-0.0273088	0.286457
CG	0.0103649	-0.0100179	0.00221691	0.000621038	0.0573827	-0.00496827	-0.0293758	0.0121846	-0.0263161	-0.00314045	0.0119813	-0.231281	-0.0406419	-0.0284544	0.012688	-0.0290733	0.009008	-0.0563837	0.591324	-0.131154	-0.0462834	0.0136111	0.0296614	-0.0017966	-0.0113155	-0.0168472	-0.0223002	-0.00382041	0.00797044	-0.00520183	-0.0953931	-0.0725278	0.00323713	0.0058807	-0.0269799	0.00190395	-0.00498694	0.0190279	0.0964031	-0.0834003	0.0575045	0.00766512	0.0978328	0.00200632	-0.113056	0.0968721	-0.00610143	-0.0289708	-0.0550122
CG	0.0310752	0.0117413	0.00221116	0.0435324	-0.0602794	0.016676	0.0638931	0.0256811	0.1553	0.0189628	0.0106601	0.133135	0.0296481	0.0150842	0.0653531	-0.0921006	-0.165667	-0.248741	0.237372	0.0641104	-0.211422	0.0297835	0.068325	-0.0548986	0.0223435	0.00227694	0.0428517	0.0102904	0.0136998	0.0426906	-0.000676281	-0.19101	0.0140088	-0.0197543	0.0124774	0.000199375	0.0262238	0.0390994	-0.32579	0.0991559	-0.157884	-0.0132458	0.091312	0.0217338	-0.079857	0.0899782	0.00667278	0.101768	-0.109694
OG	0.0768414	0.0335786	0.0349822	0.176268	0.000718846	0.0327622	0.0288993	0.119198	0.139104	0.0518793	0.0593855	0.170085	-0.0721591	-0.100283	-0.0343506	-0.0632113	-0.203973	-0.23668	0.0292592	0.0601658	-0.26862	0.0596879	0.119223	0.0879863	0.094746	0.0278326	0.00834587	0.0420847	0.00112911	0.00249248	0.0873298	-0.401221	0.0568917	-0.0011157	0.123355	0.0171882	-0.0452118	0.0842583	-0.343075	0.121537	-0.0151188	0.0137901	0.0881172	0.0571167	-0.278294	0.153711	0.0821982	-0.0140541	-0.233975
OG	-0.066413	-0.142237	-0.0244111	-0.105411	-0.103394	-0.0484249	-0.0369626	-0.0257679	-0.0706253	-0.0457373	0.0285578	-0.454785	-0.092413	-0.00222975	0.110602	-0.0115825	0.325801	0.362072	0.19337	-0.0572873	0.239752	0.0413393	-0.0413902	0.033266	-0.0841942	-0.0503457	-0.0657341	-0.0390783	0.0255337	0.0774077	-0.101505	0.160642	-0.0788261	-0.0693784	-0.218138	-0.0385783	-0.0467869	-0.0387771	0.381018	-0.17552	0.214687	-0.0249007	-0.13647	-0.0595716	-0.051604	-0.134799	-0.0712774	0.00457522	0.156191
CG	-0.136332	0.00219711	-0.129043	-0.25496	0.111675	-0.0922617	-0.121693	-0.14378	-0.248752	-0.128052	-0.0410666	-0.480513	0.0215848	0.115001	0.087323	-0.00408627	0.768566	0.868669	-0.00866162	0.209333	0.877103	-0.0702997	-0.273667	-0.129002	-0.173439	-0.100222	-0.051929	-0.131766	-0.0314952	0.00316198	-0.0575971	0.597335	-0.128066	-0.106504	-0.2074	-0.100346	-0.111192	-0.157187	0.528776	-0.170268	0.170846	0.0675756	-0.10052	-0.120465	0.370433	-0.195391	-0.163426	-0.0871324	0.886557
OG	0.0323419	-0.0123078	0.0332988	0.0873119	-0.0383958	0.00735687	-0.0125138	0.0446056	0.0504503	0.0435977	-0.0102943	0.35371	0.0266309	-0.0396923	-0.111986	-0.0102959	-0.332258	-0.346403	0.317748	-0.111276	-0.312586	-0.00281376	0.00981896	0.100955	0.0515613	0.0236105	-0.0110497	0.027656	-0.00455715	-0.12296	0.0104474	-0.349577	0.0658245	0.0391018	0.0912443	0.0177415	0.112072	0.0439764	-0.196718	0.0906057	0.197867	0.0455153	0.0970869	0.0341481	-0.154271	0.136112	0.0483371	-0.00970964	-0.380407
OG	-0.0118366	-0.0238374	0.0477861	0.0443418	-0.0579154	0.0425605	0.0452306	0.00583383	0.0727192	0.0405496	0.0167576	0.428651	0.0627323	0.058236	-0.011165	0.0655381	-0.204611	-0.22433	-0.371401	-0.279511	-0.047378	0.017777	0.129923	0.0825989	0.0165663	0.0259923	-0.0212904	0.0493065	0.0686116	-0.0068082	0.0202804	0.102376	0.0419852	0.0404286	0.00546749	0.031434	0.0223018	0.0422557	-0.140054	0.0465286	0.0265284	-0.0285801	0.073036	0.0261276	-0.222829	0.075886	0.042616	0.110076	-0.248098
CG	0.0645916	0.0145118	0.023102	0.034835	-0.042477	0.0442681	0.0120506	0.0145631	-0.0290462	0.0384443	-0.0266012	0.083811	0.112271	0.0187757	-0.134577	0.0122463	-0.368595	-0.324073	-0.145479	0.0832965	-0.0953574	-0.0366193	-0.00705196	-0.0118094	0.0793107	0.0610641	0.0299422	0.0272187	0.0109294	-0.0367066	0.158405	0.138478	0.0637445	0.0273851	0.12567	0.0321608	0.0868131	-0.000873909	-0.194345	0.114212	-0.0503232	-0.0778438	-0.0757123	0.0538408	-0.0319042	-0.0516045	0.0560841	-0.0254202	-0.0767665
OG	0.0659585	0.0490589	0.0356523	0.0451075	-0.128984	0.00230891	-0.0192939	0.0456606	-0.0173917	0.019372	0.0366902	-0.205356	0.0470722	-0.0384063	-0.0709522	-0.0261584	-0.186516	-0.207919	-0.170296	-0.167064	-0.351063	0.0620546	0.0540624	0.042373	0.0325857	0.0439048	0.00538274	0.0252547	0.0193976	0.00633518	0.155592	-0.315983	0.0318565	0.0144265	0.079986	0.0343331	0.105454	-0.00628912	-0.0540419	0.0823878	0.0959257	-0.0533429	-0.01075	0.0568639	-0.130344	0.0165974	0.0380439	-0.0486915	-0.53263
CG	0.0136341	0.0372163	0.000826578	0.0238455	-0.0369596	-0.0196189	-0.0258156	0.0192104	0.0470609	-0.00400461	0.0145082	0.255031	-0.0245727	-0.0339131	0.0106063	0.00686439	0.0536951	-0.0133076	0.398812	0.139939	-0.0579863	0.0103649	-0.0446081	0.0775883	0.000313242	-0.00921104	0.0229103	-0.00828301	-0.0168763	-0.0569735	-0.0128555	-0.119571	-0.012974	-0.0264505	0.014454	-0.0219256	0.0118047	0.0320315	-0.0984005	0.026865	-0.0188682	-0.00992296	-0.110687	-0.000375406	0.0140644	-0.0669859	0.000816951	0.0490916	-0.00501385
OG	-0.00791476	-0.0765089	-0.010745	-0.0248149	-0.0338294	-0.00760549	0.0181773	-0.00846226	-0.0154264	-0.0163312	-0.00194968	-0.175856	0.0349876	-0.0168716	-0.0242109	-0.000245631	-0.107407	-0.113718	0.0778108	-0.0269054	-0.109226	0.00854227	0.0252329	-0.00986595	0.00247908	0.00494986	-0.0211173	-0.0115655	-0.00445013	-0.0807847	0.00620271	0.370286	0.0317014	-0.00131706	0.029817	0.0115577	0.00955864	-0.0115296	0.128376	-0.00296555	0.0477943	-0.0204843	0.148617	0.00498654	-0.0595903	0.137383	0.00701036	-0.0472434	-0.0851666
OG	-0.197825	-0.185869	-0.106943	-0.305032	0.144399	-0.0961412	-0.150236	-0.154718	-0.222754	-0.17504	-0.0186306	0.182631	-0.15604	0.0409126	0.114544	0.136221	0.950455	1.16483	-0.0550983	-0.253844	1.2092	-0.0706587	-0.320581	-0.0444935	-0.230753	-0.13783	-0.065887	-0.104618	0.074272	-0.0405521	-0.17226	0.483715	-0.103683	-0.0602845	-0.213415	-0.117696	-0.272597	-0.127662	0.988908	-0.261381	0.188854	0.0793565	-0.0502145	-0.15387	0.268485	-0.212915	-0.176033	-0.107543	0.958784
CG	1.90335e-05	-0.0209281	0.0697072	-0.0685078	-0.0072466	-0.0297824	0.0213115	-0.0217117	0.0472622	0.0631253	0.00721895	0.0670411	-0.212097	0.136821	0.0197375	0.0561535	0.078891	0.148242	0.274017	-0.038966	0.134603	-0.00209928	-0.161779	0.130175	-0.017526	0.0100604	0.0706739	0.0490531	0.0698	0.016402	0.198392	-0.85181	-0.0868977	0.0324274	-0.174445	0.00462758	0.0357771	-0.00266545	-0.78522	0.114529	-0.192229	0.200015	-0.250332	-0.0687909	0.124115	-0.105055	-0.040862	0.231271	0.38603
CG	0.0290558	-0.184469	0.0246013	0.0177139	-0.0724738	0.00225585	0.00817799	0.0216654	-0.0226356	0.0429122	0.0109112	0.0613186	-0.0315526	-0.0706821	-0.0188856	0.0187219	-0.0874409	-0.158245	1.05248	-0.322914	-0.253776	0.00491197	0.127632	-0.0327089	0.0260179	-0.00267991	-0.00478351	0.0226223	-0.0468928	-0.152998	-0.08612	0.0504464	0.0714899	0.0659802	0.061543	0.0368081	0.00677795	0.0480742	-0.140583	-0.0254721	-0.0228604	0.0628557	0.408316	0.0320294	-0.230872	0.449277	0.0198121	-0.0269274	-0.350959
OG	0.0108435	0.0787245	-0.0123679	-0.0260207	-0.0427127	-0.0167148	-0.037581	-0.00263119	0.00236769	-0.0111869	0.0160402	-0.334019	-0.0579047	0.0583482	0.0688257	-0.0542459	0.0710729	0.0442279	0.122395	0.173839	0.0621703	0.0148575	-0.0679472	0.0141176	-0.0202762	-0.010136	0.0281324	-0.0232184	0.0268671	0.0126307	-0.0028738	-0.249545	-0.0473168	-0.0502219	-0.0714442	-0.0164068	-0.0518818	0.0493514	-0.0327628	-0.0309867	0.0155852	-0.0103426	-0.140172	-0.0212509	0.14349	-0.12583	-0.0335076	0.127011	0.0576317
OG	0.00537385	0.0241958	-0.0100142	-0.0319796	0.00335062	-0.0205537	-0.0227559	-0.00950886	-0.0228066	-0.0151505	0.0125734	-0.137795	0.0495784	0.0288236	-0.00169031	-0.0449962	0.0309894	0.00344515	-0.334822	0.0167223	-0.025315	0.0179183	0.00800901	-0.0133671	-0.0240776	-0.00107465	0.00875781	-0.0161124	0.019678	-0.00323624	0.0318891	0.0394469	-0.0351287	-0.01667	-0.0505158	-0.0232328	0.0440446	-0.0112373	-0.00679598	-0.000177232	0.121158	-0.0456727	-0.189086	-0.00972648	0.0853086	-0.191059	-0.0242474	0.0447557	-0.0486565
CG	-0.0325348	-0.10415	-0.00655005	0.00847761	-0.0312296	0.0081302	0.0489297	-0.0149252	0.0465105	0.0117412	-0.00308685	0.163895	0.00693909	0.0137165	0.0665508	-0.0175901	-0.0164151	-0.0339828	0.12515	-0.0815332	-0.0425896	-0.00786863	0.0101041	0.0395058	-0.000607689	-0.0133681	-0.0101552	-0.00434181	-0.0142904	-0.0508555	-0.0931446	0.161263	0.00846616	0.00958946	-0.0160072	0.0100011	-0.0200218	0.0396383	-0.0988695	-0.0190781	-0.12619	0.0313105	0.14522	-0.0129895	-0.0950448	0.13881	-0.00136221	0.0922424	0.0301399
[truncated: 96 more columns]

## Sheet: Plasma metabolites_logFC
Group	S-1-pyrroline-5-carboxylate	spermidine	1-methylnicotinamide	5-hydroxyindoleacetate	alpha-ketoglutarate	kynurenate	3-hydroxyisobutyrate	3-hydroxy-3-methylglutarate	3-phosphoglycerate	cholate	4-hydroxyphenylacetate	5,6-dihydrothymine	hypoxanthine	9,10-DiHOME	linoleate (18:2n6)	laurate (12:0)	quinolinate	N6,N6,N6-trimethyllysine	N-acetylputrescine	N-formylmethionine	S-adenosylhomocysteine (SAH)	adenosine 3',5'-cyclic monophosphate (cAMP)	adenosine 5'-diphosphate (ADP)	adenosine 5'-monophosphate (AMP)	5-methylthioadenosine (MTA)	N6-methyladenosine	arachidonate (20:4n6)	arginine	aspartate	2-hydroxyphenylacetate	3-(4-hydroxyphenyl)lactate	phenylpyruvate	beta-alanine	carnosine	biliverdin	succinate	3-hydroxybutyrate (BHBA)	cholesterol	choline phosphate	corticosterone	cortisone	creatinine	cysteinylglycine	cystine	sphingosine	deoxycholate	cystathionine	sphinganine	behenate (22:0)*
OG	-0.387712	0.924819	0.183807	0.109673	0.0213349	-0.263672	-0.513727	-0.349956	1.93995	0.449288	0	0.212842	0.102638	0	0.358817	-0.163393	-0.188934	0.140813	-0.274136	-0.00340752	0.161816	0	2.21247	-0.389581	-0.107164	0.827262	0.696426	-0.019022	0.233674	-1.56771	0.0952155	1.10157	-0.563872	0.12064	1.00002	-0.0808747	0.947426	0.0708256	0.0227543	1.13484	0.098478	0.0895399	0.237504	-1.30358	1.21363	0.385308	0.16733	1.06137	0
OG	-0.189307	0.422564	-0.409226	-0.219905	0.0160902	-0.0718763	0.344635	0.295166	-0.355833	0.118324	0	0.410152	-0.109457	0	0.0619352	-0.0703388	0.181284	-0.112948	0.173709	0.751627	-0.111071	-0.0811051	2.22817	0.706597	0.151869	0.297194	0.0518985	0.107061	0.195795	0.475389	-0.0105869	0.236388	0.539771	0.545982	-0.33086	-0.045526	0.829306	-0.38507	0.676746	0	-0.313601	-0.0528493	0.547807	1.50031	0.510762	0.00972143	-0.120234	0.855181	0
OG	-0.640734	0.339834	-0.0273705	-0.446311	0.274017	-0.161084	-0.371474	-0.124968	0.626175	-0.674502	0.628518	0.0743049	-0.0888834	0.298126	-0.0663178	-0.398582	0.122523	-0.148536	-0.0280136	-0.0467043	-0.284432	-0.0651189	-0.230051	-0.0636063	-0.00442877	-1.15568	0.141891	0.034081	-0.0765657	-0.634245	-0.0454363	-0.191166	-0.234143	0	0.0991966	0.136037	0.699222	-0.166168	-0.182118	0.310938	-0.529136	0.0528805	0.725926	-1.53214	0.537055	0.019958	-0.284799	0.31332	-0.504407
CG	-0.176249	0.0379966	-0.197933	0.0872846	-0.013501	-0.248493	-0.391263	0.562727	-0.205464	0	0	0.0786564	0.194558	0	-0.194433	-1.05906	-0.00499064	-0.538854	-0.21222	0.0621459	-1.05285	1.41748	-0.366618	-0.404863	-0.0840544	0.121933	-0.0234928	0.0317448	-0.555138	1.25412	-0.0600895	0.681777	0.129976	-1.54491	-0.029121	0.054006	-0.0588779	-0.131001	-0.196904	0.914983	-0.175125	0.00674415	0.163413	0.117573	0.196719	2.1989	-0.451163	0.0492806	0
CG	0.251965	0.178669	0.122535	-0.480831	0.0135623	-0.3838	-0.364328	-0.0179316	0.113436	-1.44477	-0.900195	-0.294013	-0.249948	0	0.200307	-0.00652995	-0.446367	-0.919885	-0.450894	-0.273067	-0.124645	0	0.56115	0.0172915	-0.392357	-0.402461	0.330276	-0.256189	-0.163612	0.512829	-0.0551845	-0.4357	-0.0339593	0.884303	0.765035	0.273208	1.27107	0.0893689	0.133505	0.937278	0.371575	-0.0343012	0.125041	1.11921	-0.130834	-2.32665	-2.19728	-0.125922	0
OG	-0.258496	0.762822	-0.13753	-0.207358	-0.123538	0.113042	-0.464208	-0.106357	0.872137	3.28638	0.580215	-0.181742	0.0763434	0	0.314119	-0.0526104	0.0281594	-0.0965869	-0.106659	-0.0433959	-0.342999	1.39394	1.1252	1.73048	-0.166386	0.479066	0.247377	-0.0858391	0.101356	0.458351	0.185989	-0.34018	-0.0139631	0.141518	0.0246238	0.114529	1.39413	-0.0582488	0.363992	1.07757	-0.802969	0.00431937	-0.341248	1.32244	0.647119	0.0350052	-0.167559	0.692675	0
OG	-0.231605	-0.0535252	-0.0966206	-0.270902	0.318801	-0.34219	0.329874	0.0102147	-0.520702	-0.810069	0.449035	0.112346	0.704165	0.233362	-0.0171872	0.0208917	-0.119871	-0.31599	0.195971	-0.0597336	-0.251023	-0.156917	-1.56063	-0.731922	-0.0225288	-1.69055	-0.0240618	-0.0691776	-0.266498	-0.0176583	-0.0356347	0.0162434	0.152131	-0.668748	0.311434	0.157048	1.07709	0.10518	-0.222922	0.316039	-0.0304141	-0.0775568	0.641922	1.00115	-0.965319	-2.29691	-1.31336	-0.553671	2.13168
CG	-0.637312	0.619137	0.0971969	-0.279475	-0.0178616	-0.0625172	-0.150468	0.440044	0.957803	2.40365	0	0.305184	0.0780916	0	-0.139789	-0.185868	-0.0649882	0.19355	-0.0931018	0.057054	1.03184	-0.986759	1.9617	1.01909	0.0116261	0.258391	0.0470713	0.0552723	0.258059	1.13523	0.0475759	0.861884	-0.377095	1.17421	0.111581	-0.0853088	0.172888	-0.0293375	0.271257	1.54765	0.0673319	0.0556895	0.354557	-1.48557	0.929196	0.220355	-0.0790042	0.938266	0
CG	-0.596127	0.140827	-0.0311957	0.415784	-0.106581	-0.10521	-0.0104006	-0.128065	-0.0707308	-1.91018	0	-0.222513	0.246115	0	-0.0353844	0.0754007	-0.150683	-0.276854	-0.0259883	0.138179	-0.748004	-1.13376	-0.975737	-0.164454	-0.152079	-0.622546	-0.0400528	0.0314082	-0.155816	-0.322247	0.191145	-0.682756	-0.0266871	-0.359543	0.0148235	0.0313226	0.295374	-0.0871939	-0.147744	-1.06978	-0.032389	-0.0897749	0.131831	-0.0187064	-0.516533	-0.0288022	-0.35097	-0.194553	0
OG	0.228347	-0.163566	0.301249	-0.18033	0.130509	0.247384	-0.154269	0.0291628	-0.296843	0	0	0.139058	-0.168202	0	0.00828604	0.0778307	-0.0883189	-0.014289	0.0452694	-0.0353745	-0.0187432	0	-1.96429	-0.775286	0.156362	-0.348861	-0.0219048	-0.0246243	-0.306455	0.564041	-0.214442	0.433846	0.311289	0.69819	0.184677	0.0803575	-0.0141608	0.012294	-0.24405	0	0.0708574	-0.0152903	0.0205393	1.12687	-0.60966	0.185654	0.880452	-0.583635	0
CG	0.436742	0.275815	0.0047637	-0.342027	-0.161597	-0.487289	-0.504142	0.256677	0.699487	-0.842211	0.447511	0.421542	0.218061	0.395007	-0.940679	-1.50336	0.0301779	-1.9029	0.305022	-0.0200855	0.133153	-0.342426	0.998303	1.04006	-0.310593	0	-0.38755	-0.0193121	-0.103752	0.227943	0.230584	-0.214009	0.351401	1.76314	-0.38335	0.103853	0.393004	-0.00220257	0.26476	0.188047	-0.163256	-0.0306962	0.115294	1.71484	0.297601	-0.704282	0.514478	0.478344	-1.04623
OG	0.397382	0.095417	-0.196874	-0.829987	-0.0035547	0.0589723	-0.336295	0.161888	0.218409	1.10874	0	-0.419405	-0.626328	0	0.417809	0.574208	-0.0596121	-0.0666063	0.236216	0.231791	0.401284	1.48251	0.165812	-0.0341998	0.0291282	0.835606	0.423691	0.229157	0.107743	1.16837	0.446216	-0.368626	-0.0670167	-0.982835	0.445908	0.0452039	0.0607796	-0.0851253	-0.155218	-0.300594	-0.0650045	0.0289378	-0.0943798	0.0232013	-0.254558	-0.511242	-0.25031	-0.159427	0
CG	-0.110974	0.648046	1.13488	-0.403129	-0.0305712	-0.0749944	0.711025	-0.150042	0.246647	0.94264	0	-0.00280275	1.20715	0	-0.32942	-0.235149	-0.0321362	-0.00492314	0.0460967	0.0446664	0.265368	0	1.40543	0.80416	-0.050746	0.141698	0.182478	-0.0456747	-0.297166	-0.596729	0.26657	0	-0.0636386	0	0.298291	0.0698753	1.13575	0.0320542	0.123416	0.671794	-0.00368375	0.0214411	0.648668	0.306475	0.777809	0	-0.494062	0.354904	0
CG	0.163039	-0.0298644	-0.219828	0	-0.0283091	-0.299211	-0.259525	0.434368	0.0224676	-2.78848	0	-0.253006	-1.01087	0	-0.146196	-0.484014	0.188314	-0.726342	-0.0449247	-0.248655	-0.202579	0	-0.222695	-0.34124	-0.0542673	0.171805	-0.129408	-0.159292	-0.130845	0.154294	0.0752343	-0.744408	-0.157166	-1.88963	0.219154	-0.15049	-0.0219153	-0.237897	-0.147328	0	0.0318356	-0.079207	0.268877	1.02659	-0.520332	-3.32013	-0.93717	-0.433697	0
OG	-0.493452	0.196198	-0.312137	0.0865737	-0.114145	-0.381691	-0.0751892	0.212294	0.336259	0.474387	-0.303042	-1.19602	0.00027272	1.01875	-0.178399	-0.39654	-0.0855383	-0.59033	-0.273012	-0.00227306	0.157262	0.0109153	0.798274	0.268539	-0.0640079	0.314408	-0.0831298	0.059838	0.0765301	0.046279	0.110354	0.206775	-0.352992	-0.979871	0.329671	0.180441	-0.28535	-0.21516	0.00271214	-0.0237037	-0.0136579	-0.0306179	0.151524	0.0653949	0.103747	0.45587	-0.620114	0.187469	0.513271
OG	0.597193	-0.163304	-0.120419	-0.316781	-0.228211	-0.0784479	-0.301374	0.117819	0.165041	1.85797	0	0.125675	-0.65222	0	-0.364529	-0.409879	0.0499567	-0.220192	0.0239362	0.0442116	0.279878	-0.274224	0	0.106609	-0.0486965	0.212274	-0.275537	-0.0823183	0.172248	-0.931698	0.0895598	0.34669	0.0278465	-0.600017	-0.0965419	0.0516261	-0.146485	0.227123	-0.0695241	0	0.267523	-0.10659	0.674143	1.54915	-0.00446824	0.999168	-0.415611	0.304749	0
CG	-0.297274	-0.585048	0.240138	0.93477	0.0402264	-0.112839	1.05083	0.212501	-0.318764	-0.0487822	-0.210153	0.180793	0.186551	0	0.880347	-0.0765997	-0.0227592	-0.0387228	-0.00345702	0.196367	0.0914422	-0.909692	-1.09438	-0.326352	-0.0419853	-1.36269	0.499646	-0.234742	-0.295299	0.227588	0.0217553	-0.518203	-0.20421	-0.467356	0.424224	0.0196468	1.96768	0.0203626	-0.268606	-1.59709	-0.0375569	0.0470308	-0.338507	-0.00817913	-0.539144	0.135037	-0.107572	-0.401262	0
OG	-0.36268	0.749291	-0.481407	-0.0366784	-0.117061	0.080735	-0.331263	-0.0778973	0.290757	1.88401	0	0.118019	0.220246	0	-0.458893	-0.384093	0.0914987	-0.0604597	0.00431871	0.0972751	-0.119071	1.63842	0.547176	0.217407	0.0217963	0.192472	-0.347284	0.0167517	0.20714	0.555081	0.174608	0.639331	-0.0960117	0	0.0714806	0.197729	-0.940752	0.0517975	0.537563	-1.2975	0.384851	0.0318026	0.200162	-0.171641	0.561996	0.525528	-0.740014	0.686746	0
OG	0.156576	0.16108	0.242114	-0.276993	0.000542667	-0.161634	-0.588177	-0.0602551	0.0120295	1.11362	0.288014	-0.272518	-0.801414	0.870876	0.146361	-0.663642	-0.139523	-0.231859	0.19493	-0.0527285	-0.275733	-0.0533241	0.0859602	0.24741	0.0955678	-1.10425	0.125467	0.208662	-0.155485	0.251272	-0.0282362	0.368552	0.0768769	-0.0507826	0.489937	-0.228457	2.10366	-0.114419	-0.0736155	2.31529	-0.156704	0.086921	-0.0121004	0.097389	-0.322517	2.74147	-0.826019	-0.161398	-0.650649
CG	0.0773639	0.0431879	-0.456519	-0.490564	0.0625798	-0.0941592	1.27505	-0.0442957	-0.129673	-0.0511607	0	0.0676911	-0.060965	0	-0.122396	0.340831	0.166463	-0.0443288	0.0785941	-0.104356	-0.13198	1.65195	0.0477177	0.366789	-0.000978106	-0.261999	-0.162524	0.182782	0.220827	-1.04532	-0.00374178	0	0.448625	1.31945	-0.221594	0.234418	-1.73283	0.0687738	0.176918	0	0.235722	-0.00679609	0.127061	-0.280455	-0.240994	0.0477468	0.31193	-0.00385716	0
CG	0.337694	0.0112506	0.764284	0.174675	0.0628031	-0.163474	0.735627	0.0936914	0.161996	0	0	0.432702	-0.500957	0	0.403051	0.607611	-0.00807461	-0.000301223	-0.143508	0.86591	-0.184531	1.09136	0.632894	0.548482	-0.0569069	-0.186657	0.355688	-0.104345	-0.00908832	1.45095	-0.245862	-1.03376	0.142732	-0.602702	0.259992	0.0565252	1.53584	-0.247916	0.0550777	0.674598	0.909785	-0.0331028	-0.26029	1.20343	0.221894	0.0814561	0.0158718	0.278695	0
OG	0.172557	-0.786935	-0.584399	-0.899545	0.0449676	-0.178981	-0.302821	-0.0849122	0.217157	1.75091	0	-0.430263	-0.0992403	0	0.647394	0.245203	-0.0952602	-0.695905	-0.151916	-0.21776	0.169504	0	-2.28844	-0.967671	-0.154615	-1.69603	0.143258	-0.0646965	-0.138918	0.44386	-0.406182	-0.885858	-0.0332944	-1.10343	1.17925	-0.0764964	1.30967	-0.199113	-0.77149	-1.52421	-0.879392	-0.0762726	-0.68427	1.15433	-1.57315	-0.411548	-1.18248	-0.846888	0
OG	-0.119965	-0.258904	-0.596429	-0.128904	-0.0110397	-0.148875	-0.0777363	0.0725131	-0.494491	0.530893	0.0190933	0.133564	0.184577	0.998433	0.128814	0.136746	0.058466	-0.886985	0.0390743	-0.0896611	-0.00533807	-0.168535	-0.358555	-0.616353	-0.0986701	0.0485592	0.049022	0.195937	-0.509615	0.47079	-0.0396562	-0.0646562	-0.239685	-0.670534	-0.0403268	0.0664598	0.674713	-0.121469	-0.276552	0.326613	-0.0446909	-0.0818563	0.198126	-0.00452166	-0.567494	2.16743	-1.7639	-0.424351	-0.21066
CG	-0.190425	-0.408884	-0.225689	-0.461394	0.0600081	-0.162607	-0.964156	0.00497389	-0.318359	0	0	0.105896	-0.283466	0	0.445863	0.383579	-0.00102571	-0.0411777	-0.165564	-0.169693	-0.622602	-0.841082	0.377783	-0.730952	-0.130107	0.997547	0.570244	-0.111112	-0.159116	-1.55384	0.0740851	0	-0.0565197	-0.147839	0.419586	0.030343	0.763063	0.0895127	-0.460124	1.3288	0.55784	0.00982083	-0.104514	0.0249728	-0.122561	-2.63784	-0.251421	-0.155163	0
CG	0.190016	0.508938	0.342363	-0.967376	-0.188042	0.258119	0.616675	0.166705	-0.176324	0	0	0.0608041	0.0349638	0	0.532943	0.151325	0.257731	0.279213	-0.118511	0.0391949	0.373775	-1.68214	-1.674	-0.164175	0.0976674	0.150977	0.620991	0.141911	-0.199834	-0.362159	-0.287935	-0.220737	-0.762175	1.19112	0.617401	-0.0106135	1.96612	0.0942018	-0.221908	1.53748	0.0666516	0.145733	-0.0444294	0.228669	-0.680974	1.4891	-0.201937	-0.598095	0
OG	-0.913062	0.798876	-0.433054	-0.172813	0.195156	-0.0877521	-0.550474	0.194129	0.191889	-2.28532	-0.21707	-0.373087	0.38648	0.172001	-0.00640947	0.167872	0.0738736	-1.01769	-0.130535	-0.10855	-0.317118	0.115406	1.87753	0.697427	-0.0825654	0	0.0344067	0.138808	0.109685	-0.148273	-8.00449e-05	-0.597637	-0.14322	-0.554438	0.254979	5.65887e-05	0.253873	-0.0861417	0.0979352	-0.139196	-0.189476	-0.0914013	0.188399	-0.138646	0.71161	-0.84026	-0.40728	0.691314	-0.0830763
OG	-0.272726	0.119766	-0.167305	0.193044	0.248296	-0.0422126	-0.142874	-0.00980885	0.0404007	0.735285	0	0.852367	-0.105232	0	-0.0428645	-0.39384	-0.0679253	-0.0974193	-0.0366647	0.0893384	0.350286	-0.286137	0.951586	0.0523952	0.0645202	0.0518333	0.234402	-0.0702566	0.011933	-0.622867	-0.069605	0	-0.122106	-0.831007	0.446451	0.253479	0.930337	0.0738059	-0.208235	0	0.0261546	0.0983532	0.453849	-0.0155756	0.220041	0	-0.33654	0.312687	0
CG	-0.277037	0.735448	0.0666469	-0.426151	-0.044828	-0.166725	-0.0169471	0.242407	0.321076	-4.22071	0	-1.10151	0.243747	0	0.705191	0.758442	-0.245506	-0.0747823	-0.0920852	-0.0547262	-0.0426017	0	1.09811	0.674092	0.0517033	-0.986515	0.818897	0.218334	0.285466	-0.286186	-0.219361	0.0630531	-0.0590142	1.29741	0.787573	0.00859213	1.14891	0.170412	0.21863	0.677032	-0.0348704	0.0256916	0.0240862	0.094112	0.216163	-1.67036	-0.344624	0.308252	0
CG	-0.898813	0.880757	0.0955244	0.10037	-0.0624749	-0.061979	0.775285	0.191896	0.953647	-1.10577	-0.824175	1.22138	0.609798	0	0.852797	0.858006	-0.221346	-0.00933877	-0.137195	0.328037	0.465749	-0.935212	1.21179	0.685347	0.00303212	0.0281908	1.02829	-0.0743633	0.215767	-0.525547	0.0413855	-0.149699	-0.379744	0.775262	0.656336	0.383027	1.79349	0.0768158	0.274778	0	-0.0702874	0.15167	0.390319	-1.31937	0.732684	0.528337	0.0751401	0.735393	0
OG	-0.0553676	0.303809	0.351951	0.26702	0.257015	0.14783	0.952755	-0.0240383	-0.223876	0.721522	0.232117	-0.20457	0.412409	0.684456	0.0634392	0.204012	0.0507686	0.00771273	0.00797511	-0.0162241	-0.0352064	0.0121003	0.575723	0.180766	0.0367386	-0.617538	-0.101343	0.0213084	-0.080842	0.357893	0.125301	-0.198645	0.319652	-0.299751	0.337662	0.197883	1.36644	-0.0150056	-0.0367776	0.409613	-0.088802	0.103368	0.282441	0.0664705	0.175522	0	0.0313663	0.124247	0.533214
OG	0.374018	0.0499165	0.289108	0.141941	-0.138138	0.107165	0.0182407	0.153576	-0.158081	-0.884398	0	0.332345	0.402358	0	0.0929943	-0.127387	0.085926	0.130472	0.0758969	-0.107797	-0.0844142	-0.0171387	-0.33151	-0.249685	0.13694	0.285703	0.228081	0.0339365	-0.159487	0.358785	-0.00339752	-0.339344	0.164718	0.345012	0.632016	0.14721	1.36928	0.0352822	-0.220579	-0.67419	-0.0781388	0.132649	-0.39702	1.29325	-0.16245	-1.19863	-0.530807	-0.0981206	0
CG	-0.177758	0.436021	0.391657	-0.0569983	-0.1597	0.136008	0.939445	0.11588	-1.41628	0	0	-0.0553096	-0.223838	0	0.0467326	-0.115833	0.210968	0.0236307	0.141389	0.0532051	-0.546057	-1.42909	0	0.522836	0.0353183	-0.149434	0.141531	0.00706925	-0.160891	0.31954	0.206032	0.779509	0.374144	-0.918464	-0.0785606	-0.1557	1.01165	-0.102608	-0.0256616	0	-0.215038	-0.0244895	0.0955086	1.17847	-0.253656	0.256629	-1.0524	-0.0694881	0
[truncated: 1,079 more columns]

## Sheet: Fecal metabolites_logFC
Group	mevalonate	S-1-pyrroline-5-carboxylate	putrescine	spermidine	1-methyladenine	1-methylnicotinamide	12,13-DiHOME	5-hydroxyindoleacetate	adenosine-2',3'-cyclic monophosphate	cytidine 2',3'-cyclic monophosphate	guanosine-2',3'-cyclic monophosphate	uridine-2',3'-cyclic monophosphate	alpha-ketoglutarate	kynurenate	3-hydroxy-3-methylglutarate	3-hydroxyphenylacetate	3-hydroxypropanoate	cholate	4-hydroxyphenylacetate	hypoxanthine	guanine	9,10-DiHOME	linoleate (18:2n6)	laurate (12:0)	quinolinate	N('1)-acetylspermidine	N6,N6,N6-trimethyllysine	N-acetylputrescine	N-acetylserotonin	N-formylmethionine	adenosine 5'-monophosphate (AMP)	2'-deoxyadenosine	5-methylthioadenosine (MTA)	N6-methyladenosine	arachidonate (20:4n6)	arginine	aspartate	2-hydroxyphenylacetate	3-(4-hydroxyphenyl)lactate	phenylpyruvate	beta-alanine	carnosine	biliverdin	biotin	succinate	3-hydroxybutyrate (BHBA)	cholesterol	choline phosphate	creatinine
OG	-0.363427	0.71348	-0.462681	0.967498	1.11975	0	-1.03535	0.595738	0	0.548275	-0.705169	1.05272	0.299255	1.00799	1.91142	-0.643999	-1.27395	-3.02055	-1.22416	0.835253	0.472995	-0.184237	-0.933777	-0.320989	-0.273295	-0.387543	1.58028	-1.30746	0	0.369787	0.412695	0.489466	-0.764139	3.30733	-1.6038	-0.92788	0.322251	1.70818	0.241971	-1.90813	-1.17257	-1.04822	0.173756	1.80541	1.46008	-1.15397	0.106681	-2.48043	-4.2814
OG	0.265996	-0.387324	0	-0.422506	-1.50085	1.69834	0.0432733	0	0	0	0	0	-0.0609892	-0.954259	0.972496	-1.3925	0	1.11581	0	-0.635165	-0.957841	0	0.294475	-0.100526	0	-0.375577	-0.216353	-1.23976	-1.05908	0.261051	-0.138376	-0.940554	0	0.391813	1.65998	0.15671	0.0207673	-0.679152	-1.60689	-0.314669	-0.512382	0	1.39185	0.156428	-0.0609474	-2.42924	0.470267	0	0.132102
OG	-2.30732	-0.233785	-0.91652	-1.45419	0.381739	-0.792985	-1.20858	-0.523439	0	-0.778984	0	-0.213766	-0.272595	-1.51226	-2.66507	-0.0236225	-1.43283	0.113582	-1.29061	-0.192191	-0.453782	0.952249	2.34873	-0.508549	-2.408	-1.00613	-1.29738	-1.94088	-0.13868	-1.17568	0.61911	0.551372	-1.70328	0.25024	0.482719	-2.2291	0.360657	0.973053	-0.904874	0.815749	-0.545104	-2.53675	-0.822515	0.23309	-0.396952	-0.76101	-0.690985	0.399916	-4.35676
CG	-2.25647	1.06572	-0.758129	0.720833	-1.7957	2.21288	-0.463887	-0.109563	0	-0.873051	-2.11765	-0.741676	0.183444	-0.290982	-1.16297	2.08697	1.43998	-1.05069	1.2825	0.717151	-0.267018	-0.582886	0.242339	-0.594567	-0.188628	-1.24345	-0.831217	-1.93307	0	-0.493024	-0.496765	0.233137	0	2.40709	0.325736	-0.598679	0.798644	-1.15454	-2.17338	-0.374807	-0.757464	-1.56733	-3.80425	-0.112042	0.185754	-0.522697	0.863777	-1.08334	-4.56779
OG	-1.07788	0.224143	1.16549	1.17546	0.0622909	-0.058566	-2.47048	2.0567	0	0.321358	-0.384646	-0.443291	0.172305	1.07515	0.0331927	0.336892	-0.702239	-1.84311	-0.675224	-0.222399	-0.316238	0.996629	-0.176804	-1.08339	1.15149	-1.92787	-0.428752	-0.568526	-0.660855	-0.513909	0.469035	-0.136394	-1.30108	0.264814	-1.70795	0.100986	0.627383	1.23314	-0.449632	0.37446	-0.226256	0	-0.178504	0.68802	-0.621841	-0.702418	-0.715883	1.25342	-0.0591977
OG	0.26417	-2.08488	0.301612	-2.06944	0.487795	-0.424922	1.17599	0.672054	0	0.860658	1.35951	0.338701	0.135807	0.466563	0.55922	-2.54296	-2.93154	-3.11251	-1.11002	-0.0884024	-1.69224	1.82745	1.33331	-0.61253	-2.19023	-0.644959	-1.0829	-1.04114	-1.31826	-1.55908	1.24883	-0.206952	-1.40968	0.810091	1.04345	-1.09331	-0.189743	-1.91565	-0.660087	-0.926402	-0.629269	-1.36782	-1.60858	0.324996	-0.639465	0.496575	-3.34021	2.51592	-0.742824
CG	1.04624	0.652056	-1.26254	2.72461	0.11319	-1.25946	0.0959739	-0.418949	0	1.00415	-0.895334	0.442149	0.232867	1.01406	0.181198	0.0783986	-3.78162	0.0164651	-0.719031	-0.0308941	0.124153	-2.20214	-4.5385	0.50675	0	-0.0316934	0.247925	-1.92141	0.756633	0.899623	-0.895657	0.035617	0	0.309053	-1.36503	0.0614788	-0.211888	0.215038	-0.223549	1.82888	0.216638	0	0.573833	1.14968	0.702693	1.03846	0.746831	-1.29648	-1.5303
CG	0.212924	-0.717576	-2.92283	0.276031	-0.418774	-0.855446	0.202055	0	0	1.65735	1.19016	1.337	-0.528672	0.468828	-0.385251	0.422884	1.84587	-2.83792	-1.04264	-1.05849	-0.501827	-0.603314	-0.268754	-1.48275	-1.591	-0.983355	-0.775021	-0.244467	3.19256	-0.783168	0.371964	2.16774	0	-3.08962	-2.76561	2.53552	0.103619	1.70549	-0.605885	-2.03195	-0.442982	-0.596319	-0.173253	-0.252828	0.316956	-1.38128	-0.613019	-0.716228	-3.6878
OG	0.53707	0	0	-1.68149	-0.685386	-1.63959	1.04873	0	1.01428	1.27579	0.98501	0.798273	-0.656595	-0.598147	0.148559	0	0	2.7436	0.590899	-0.463124	-0.132412	0.946761	1.48042	-0.239639	-1.40569	0	-0.0593506	-0.486672	-0.223458	0.0190705	-0.105702	-0.155582	0	0.259267	-1.7628	0.135937	-0.24055	-0.630052	0.398536	-0.165831	-1.22163	0	-0.188602	-0.260391	-0.146136	2.77466	-0.612448	2.49596	-1.32424
CG	0.582031	0.172563	1.1045	2.85462	0.147408	3.89042	0.674389	1.25015	0.816056	1.82799	2.86015	1.74346	0.0557427	-0.270681	1.13753	0.0298646	1.4478	3.11217	0.927092	-0.217294	0.715126	0.541647	-0.479711	-0.395684	-0.453335	-0.0251795	0.691785	0.691674	-0.693569	0.285329	-2.16547	0.161696	-0.271267	-0.0151936	0.794271	1.05784	-0.0243826	1.33756	0.660357	1.09847	-0.0225034	0.934648	1.40475	-0.459151	0.895746	-0.404489	0.428906	-0.262648	4.76466
OG	0.559128	0.037637	1.72198	-0.145603	2.35665	-1.84307	0.580936	-1.02055	-0.114448	-1.13104	-0.573572	0.648671	-2.30348	0.140448	2.14044	-2.2452	0.280711	2.57837	0.205329	-0.28895	0.00642681	1.06539	-0.904596	-0.931479	-0.292713	0.0638896	1.63985	-0.24348	0	-0.258384	2.50024	-1.00389	-0.245195	1.22262	0.692219	-0.0931432	0.338417	0.355893	-1.83013	0.428446	1.13623	-1.55157	0.723564	0	-3.54833	-0.125405	-0.107314	3.34508	0.686973
CG	0.616836	0.0702951	0	-0.343999	0.426333	0	2.32181	0	0	0	0	1.25702	1.22429	0.33708	0.551038	0.699416	2.34056	-0.329558	0.590764	0.384238	0.174945	-2.53698	0.0573514	-1.65031	0	1.02204	0.20248	0.910849	-0.165244	-0.118327	-1.1937	0.540411	1.23539	0.206291	0.0696784	0.662546	-0.12979	-0.0855046	0.48097	-0.496381	0.776293	0	-0.0845679	-0.955391	0.357882	0.899897	-0.498467	0.16173	-1.7018
CG	0.385308	1.07473	-1.42225	1.78361	0.127824	1.8133	-1.19221	0	0	0	-1.36259	0.374031	0.148946	0.746346	-0.157813	1.04721	0	-3.33057	0.259623	0.180264	-0.328412	1.37235	1.00921	3.26768	0	0.542813	0.14039	-0.344091	-0.750985	0.716046	-0.952655	-0.134019	0	1.46329	1.33945	0.145549	0.194811	-0.194926	-0.309592	0.405841	0.120604	0	0.335883	-0.370898	0.19286	-1.43199	-0.491542	0	0.939928
OG	-0.785662	1.14118	-0.160264	-0.477079	0.287976	-0.479705	1.97038	0.0287597	0	-0.979725	0.330662	-0.545226	-0.353748	1.89225	0.266202	-0.165233	-2.06032	0.339254	0.255402	0.339831	0.0796913	-0.214738	0.175986	-6.96273	0.8693	-1.38114	0.069319	0.220582	0	0.181632	0.237569	-0.460315	0.60481	0.0433173	0.568177	-0.259911	0.546096	-0.0996105	-0.420173	-0.0746994	-0.649109	-1.32945	0.703099	0.00835028	-0.0341882	-1.3873	-0.317007	1.38637	-2.71955
OG	-0.244081	0.508112	0.140237	-2.48761	0.0657102	-0.974307	0.747447	-0.888392	0	0.679144	1.41862	1.8659	-0.356321	0.852538	-0.263473	-1.53225	1.53355	0.762841	0.894499	0.56441	1.05369	1.32283	5.21317	-1.2801	1.26821	-0.498517	-1.19281	-0.0841263	-0.835255	-0.605739	1.79782	-1.44553	0.277742	1.17712	2.50054	-0.619689	0.820811	1.10727	0.0658811	-1.32287	-1.47957	0	0.0190909	-0.0123812	2.1855	0.4078	-0.840702	4.43707	-0.77141
CG	0.301945	-1.33367	-1.36945	0.0836092	0.0694667	-0.223001	-1.53995	-1.50343	0	-2.75936	-1.89158	-2.89765	-0.645777	0.198527	-3.25446	-0.805136	-3.05124	0.739654	-1.60529	-0.264193	-0.778627	-0.925424	0.865423	0.337142	0	-0.73946	0.345409	-0.828067	1.58369	-0.352451	-1.60874	-0.228431	0	1.13835	0.138604	-0.690939	-0.267857	-0.603034	-0.215507	-0.887342	-1.29505	-3.26369	1.10421	0.712657	0.0936562	-0.577946	0.854707	-2.51149	-2.57081
OG	2.00305	-1.53437	-2.87502	-0.411718	1.01729	0	2.90935	-1.0774	0	-1.36967	-1.9253	-0.82667	0.00778541	-0.938915	1.03682	-0.764017	-2.4658	1.33878	-0.559944	1.15844	-0.225528	-0.264964	-0.922825	-0.831331	-0.73311	1.46203	0.888223	-1.87307	-0.72534	-0.143288	0.227774	0.918653	0.669068	2.30685	-0.063007	-0.327053	0.680948	-0.155104	0.422354	0	-0.799282	0	1.19263	1.38943	-1.44181	0.0882267	0.4352	-1.14037	2.04968
OG	-0.0470888	-2.1339	-0.412689	-2.00352	0.128926	3.3813	1.16292	2.63619	0	0.784351	-0.666033	-0.131823	-0.880296	3.01091	0.673451	-0.144413	0	2.79337	1.18914	0.0675735	0.55246	2.6829	1.13788	-0.273274	1.95616	-1.63143	-0.27815	0.0144525	0.566793	-0.149938	-0.321232	-0.000682882	0.71881	-0.191913	-0.873328	-0.073206	0.478914	0.750025	0.570902	-0.727985	0.00210035	-2.0215	-0.0385619	-0.243825	-0.218143	-0.298078	-2.50671	1.65282	5.59538
CG	-0.261695	0.558814	-2.5405	2.72201	0.183034	1.7435	-1.76227	-1.28894	-0.295174	0	-1.20542	-0.51995	0.909098	0.283584	-1.05173	1.58078	-4.15393	-4.64138	-1.97889	0.670499	-2.21443	-1.45558	-1.00253	0.266378	-1.6291	-1.95516	-2.08662	-2.00617	0.178574	0.820599	0.529593	-0.309703	-0.667995	1.66791	2.8039	-0.811315	0.740144	-1.83563	-0.332945	1.09746	-0.206279	0	2.38451	-0.0580789	0.174819	-2.82361	1.38372	-0.0960854	-1.19873
OG	-0.52981	-1.23845	-2.93971	-5.06388	-0.293712	0.682863	-1.94462	0.0869048	0	0	-0.00639556	0.335181	-0.740344	-0.550173	-1.0195	-0.803288	0	3.83463	0.412738	-0.758246	-0.109635	0	0.477962	-0.347789	0	-2.92119	-1.55396	-1.57687	0.364516	-1.20712	-0.478133	-0.281171	-1.47398	-1.09393	-0.155077	-0.977147	-0.53249	0	0.521592	-0.453488	-1.62546	0	-0.801975	0.562331	-0.543725	1.24547	-1.20625	-0.951876	-1.1861
CG	1.51359	0.14589	2.13143	-0.538839	0.0570621	1.20103	-1.24895	0	1.23762	-0.520338	1.01104	-0.428533	-0.381071	1.4978	0.423195	-0.0646852	0	3.228	2.01085	-1.13817	-1.5626	-2.99052	-2.26444	-2.68212	-0.566815	2.13462	-0.223582	1.55588	-0.188906	0.629031	0	-0.62183	1.23563	-0.979278	-1.25625	0.996167	-0.990129	0	-1.16173	1.33578	0.88873	-1.71083	1.1399	-0.546569	0.954121	1.12673	1.00263	3.54287	5.56922
OG	-2.02147	-0.377612	-0.616035	-2.57657	0.747547	0.127521	-0.950814	1.50361	0.297637	0.435639	0.179404	0.113349	-0.893055	0.339491	-0.0650091	-0.949939	0.0804902	-4.01361	0.952992	-0.356159	-0.383868	0.343245	4.47199	-0.83042	-1.16745	-0.334163	-0.296157	-0.0950652	-0.929074	-1.65978	0.295637	-0.175811	-0.306377	-0.0157486	0.371477	-0.500216	0.00245652	1.43951	-1.63831	-0.011622	-0.322874	0	-0.77272	0.129308	-0.888175	2.2138	-2.83024	1.09465	-1.99627
OG	-0.164854	0.479771	-1.25798	-2.95773	0.823546	2.39363	-1.18277	0.716649	0	-1.24601	-0.365659	-0.444802	0.0737431	1.09567	-0.638632	0.327642	1.03671	0.275329	0.413761	0.130418	-0.0707482	-0.923799	-1.95469	-3.42494	0.479062	-1.76204	-0.118014	-0.35369	-1.19494	-0.755892	0.198293	-0.924148	-1.16775	0.500842	-2.55307	-2.01552	-0.140268	0.362812	0.235765	-0.175026	-1.29028	-2.38486	0.89539	-0.0878332	0.530998	-1.36843	-1.36088	-0.792151	3.54612
CG	0.713856	0.989155	-2.75853	-0.541169	0.32263	-0.443378	-1.57496	0	0	0	-0.712318	-1.26838	0.129188	0.35699	0.397519	1.56913	-1.51373	-2.05133	-0.927419	0.00513454	-0.569294	-1.83335	-0.856494	-0.803021	-0.00528783	-1.04422	-0.782519	-2.17136	0	-0.278994	0.09357	0.246228	-1.11804	0.818227	-0.326402	0.607882	-0.122899	-0.892325	-1.8179	-0.690067	0.605249	-1.65705	0.239796	1.00681	0.498489	0.410626	-1.41236	-2.22776	-3.47177
CG	-1.52293	-0.629806	-1.94632	0.127195	0.0358766	-3.26433	-0.647387	0	0	0	-0.290131	-0.608113	-1.93484	-0.485319	-1.42033	1.52191	-2.28629	-3.63954	-1.41571	0.356084	-1.46407	-1.7729	-2.11964	0.63412	-2.86087	-0.635649	-1.60524	-2.59088	0.876013	-1.18652	-0.245823	0.0208556	-0.0728279	1.11465	-1.35268	-1.28422	-0.383226	-0.193756	-0.955333	-0.491012	-0.163938	-2.91186	0.430333	1.18398	0.185642	-1.09672	-1.50731	-2.20798	-6.60138
OG	-0.169447	-1.56964	0.0134442	-2.00208	0.207007	0.00827646	1.31674	-1.5115	0	0	1.2948	0.4294	-1.06751	1.00042	1.14951	-2.71453	0.894603	1.0471	-1.19728	-0.0287013	0.225047	1.60867	0.121845	-0.527526	1.4485	-0.123845	-1.02604	0.675786	-0.36469	0.632558	1.36673	-1.20928	1.03529	0.609972	0.596726	-0.469004	-0.395388	-0.729043	2.02148	-1.92794	0.184878	-2.85123	1.94644	-0.553063	-2.44298	5.16266	-0.0248813	2.94722	4.41293
OG	-1.45122	-1.67858	-1.20375	0.59783	0.380128	0	-2.08329	1.38511	0	-1.93673	-2.98233	-2.5341	-0.194354	0.529735	-0.128567	-2.64416	-2.98518	-1.30808	0.0501519	-0.348591	-0.353889	-0.644364	-1.39985	-0.85122	0.557917	-2.57101	-0.923903	-1.34283	1.8968	-0.888489	0.700477	-0.239506	-1.9972	0.933478	-2.44267	-1.4919	-0.0986437	-0.769638	-0.589047	-0.871996	-1.39814	0	-0.700668	0.725131	-0.17451	1.27019	-1.70422	-0.509331	-3.05928
CG	-0.911773	0.713291	2.19362	0	0.51533	1.02453	-1.02652	1.13154	0	0.703578	0	0.516426	-0.0545054	2.2966	-0.285553	2.2602	-1.95487	-0.728544	0.113703	0.166959	-0.420874	-0.975921	-3.0156	-1.14585	-0.011616	0.853714	-0.101837	1.05512	-1.07277	0.171665	0.374453	-0.0124379	0	0.464293	0.128746	0.526709	1.29663	0.886522	0.183412	-0.348516	0.591116	-2.21423	1.82853	-0.532014	0.933201	-0.779857	-0.904845	-3.67296	-1.95251
[truncated: 1,002 more columns]
