# Supplementary material for: Cholesterol-lowering effects of oats induced by microbially produced phenolic metabolites in metabolic syndrome: a randomized controlled trial
Source: Nat Commun. 2026 Jan 14;17:598. doi: 10.1038/s41467-026-68303-9 (PMC12808737; doi:10.1038/s41467-026-68303-9)
Supplement: Supplementary file 11 — Source Data [file 41467_2026_68303_MOESM11_ESM.zip › Source-Data_NCOMMS-24-16685D_revised/Input-data_MixOmics/Six-week_intervention_study_input_DIABLO_model_one.xlsx]

## Sheet: Primary_outcome_logFC
Group	DHFA	FA
CG6w	0.28338	0.0256251
OG6w	-0.309827	0.147476
CG6w	0.824821	0.0544683
OG6w	-2.43993	0.0837598
OG6w	-0.816092	0.00377787
OG6w	1.21481	0.471627
CG6w	-0.199618	0.00773019
CG6w	-2.13351	-0.998447
CG6w	-2.0778	-0.783841
OG6w	-0.698867	-0.104782
OG6w	-1.7117	-0.115188
CG6w	-0.993237	-1.5047
OG6w	-0.945782	0.744984
CG6w	-1.09709	-0.699047
OG6w	0.995965	0.360662
OG6w	-0.552671	-0.793939
CG6w	-3.55874	-0.417789
CG6w	0.796092	0.581227
OG6w	0.994052	0.468133
CG6w	-0.0204221	0.139226
CG6w	0.794225	0.148439
CG6w	-0.0399615	0.318896
CG6w	-0.84285	-0.131374
OG6w	-0.534848	0.433672
CG6w	0.168375	0.181786
OG6w	1.203	1.07766
OG6w	-0.699593	-0.100275
OG6w	-2.17782	-0.579586
OG6w	1.11287	1.18748
CG6w	-0.267524	-0.0383824
OG6w	0.0921693	0.185562
OG6w	1.89156	1.14571
CG6w	1.625	0.387921
CG6w	0.969778	0.833404

## Sheet: Clinical markers_logFC
Group	BW	BMI	WC	SBP	DBP	Pulse	FM	Creatinin	GFR	Bilirubin	Urea	Uric_acid	GGT	ALT	AST	Lipase	TG	TC	HDL-C	LDL-C	Glucose	HOMA-IR	HbA1c	hsCRP	Insulin	NEFAs
CG6w	0	0	0.04567	-0.0828877	0.0403513	0.0418471	-0.00951482	0	0	0.111226	-0.252389	0.0759859	0.143101	0.619039	0	-0.0953102	0.14197	0.112987	0.04652	0.0800427	-0.0870114	-0.599929	-0.0702043	0.063298	-0.513096	0.0413635
OG6w	-0.00432433	-0.00432433	-0.0121508	-0.202027	-0.197826	-0.0103628	0.00343054	0.0196085	-0.0237066	-0.312872	0.040067	-0.0666914	-0.074108	0.125163	-0.111226	0.178248	0.028492	-0.189242	-0.0370413	-0.345605	-0.047856	-0.170674	0	3.22561	-0.123323	-0.146434
CG6w	0.0127834	0.0127834	0.0168386	-0.168899	-0.133531	0.00851069	0	0.0773867	-0.066507	-0.546544	0.121958	0.0521858	-0.133531	-0.328504	-0.175891	0.0253178	0.157004	-0.0459851	0.0480092	-0.119121	-0.0101524	-0.389026	-0.0350913	0.135545	-0.378797	-0.555716
OG6w	0.0078169	0.0078169	0.0156181	0.00763362	0.0051151	-0.0238106	0.0142134	0.106972	-0.0351938	0.251314	-0.0149629	0.147636	0	0.0416727	0.321584	0.167054	-0.100083	-0.0755076	-0.0487902	-0.0710959	-0.0444518	-0.358172	-0.0550598	0.163913	-0.31178	0.417054
OG6w	-0.00943848	-0.00943848	0.00873368	-0.166729	-0.0925516	0.325422	-0.014514	0.040822	-0.0493538	0.81831	0.197577	0.0137933	0	-0.231802	-0.076961	-0.791128	-0.732888	0.00934586	0.117783	0.145585	-0.0487902	-0.734623	0.0157484	0.698687	-0.686517	-0.171618
OG6w	0.00172961	0.00172961	-0.0121508	0.0749414	0.0698697	0.154151	0.00950126	-0.0392207	0.0474178	-0.177681	0.022389	-0.141651	0.236389	-0.200671	-0.387766	-0.342945	0.417735	0.0824437	-0.0993725	0.168514	0.0830666	0.430245	-0.0155042	1.58664	0.347646	-0.470872
CG6w	-0.0119049	-0.0119049	-0.0102917	-0.0576291	-0.0168071	-0.0240976	-0.0429075	0.0689929	-0.0834124	-0.125163	0.247191	-0.0235305	0	0.17185	0.0645385	0	-0.0165293	-0.00431966	-0.0560895	0.0276515	0.0749013	-0.0129452	0.0176996	0.0452566	-0.0896122	-0.454001
CG6w	0.0057637	0.0057637	0.0225832	0.0138891	0.00970881	-0.0422598	-0.0184243	0.182322	-0.155212	-0.122602	0.256591	0.0143887	0	0.154151	0.125163	0.0689929	0.269982	0.0784716	-0.0224729	0.0458095	0.145182	0.224624	#VALUE!	-0.448549	0.0786923	0.208649
CG6w	0.00136147	0.00136147	0.00780238	-0.0873037	0.0352681	-0.142563	0.0202938	0	0	0.144934	-0.307796	-0.191891	-0.154151	0.17185	0.594707	-0.076961	-0.0162605	0.0440003	0.0594234	0.00470589	-0.0625204	-0.999877	-0.0350913	0.193632	-0.937246	0.285039
OG6w	0.00400401	0.00400401	-0.0483408	-0.0403964	-0.0161729	0.0932181	0.0132202	-0.0259755	0.0314044	0.149532	-0.00840341	0.0173917	-0.254892	-0.479573	0.076961	0.0645385	-0.19069	0.08365	0.115069	0.107631	0.0240976	-0.742189	0.0190482	-0.37711	-0.767255	0.190952
OG6w	-0.00282088	-0.00282088	-0.0149735	-0.0209798	0.105981	0.0462128	0.0309448	0.0419642	-0.0172473	0.413187	-0.0653421	0.0719735	-0.0800427	0.241162	-0.550046	-0.262364	0.171472	0	0	-0.0255333	-0.00865806	-0.0357607	-0.0155042	0.496437	-0.0272126	0.295813
CG6w	-0.0115441	-0.0115441	-0.0170944	-0.125839	-0.166185	-0.101536	-0.0171783	0.0108109	-0.0130704	1.08931	-0.289546	0.0238106	0.0845574	0.182322	0.0918075	-0.378066	-0.186412	0.182322	0.0723207	0.255933	0.104261	-0.829166	-0.076961	-0.308735	-0.933533	0.620871
OG6w	-0.0096206	-0.0096206	0.0188445	0.108409	-0.00533335	-0.124703	-0.00408164	-0.106768	0.129082	-0.0526437	-0.371917	-0.0458095	0.0240976	-0.119059	-0.0190482	-0.0723207	0.305117	-0.120398	-0.0180185	-0.185717	0.0411581	0.0847653	0.0512933	0.447138	0.0442061	-0.0589435
CG6w	0.0126317	0.0126317	-0.0187001	-0.0846659	-0.0540672	0.239673	-0.0709517	0.0289875	-0.0350459	-0.138836	-0.454018	0.0859424	0.231802	0.215111	0.0339016	-0.0870114	0.176832	0.13206	0.141079	0.14154	-0.0110498	-0.183369	0.0344862	0.285742	-0.172954	-0.109842
OG6w	0.0106071	0.0106071	0.018065	0.0479395	0.108733	0.076961	0.00238379	0.0519597	-0.0628193	0.0229895	-0.111552	0.254892	0.300105	0.238411	0.127833	0.167054	0.470004	0.121958	0.04652	0.134919	0.00749067	0.114192	0.0160003	0.396485	0.106684	0.181353
OG6w	-0.0100687	-0.0100687	0.00804919	-0.028102	-0.0917084	-0.0443358	-0.0405119	-0.291197	0.162828	-0.108803	-0.0534887	-0.175891	0	0	-0.274437	0	-0.559616	-0.400243	-0.120628	-0.37695	-0.0101524	-0.228842	0.0350913	1.95942	-0.220062	-0.219407
CG6w	0.00102512	0.00102512	0.00869991	-0.0936855	-0.0828877	-0.0279739	-0.0038835	0.090514	-0.109431	0.405465	-0.0642196	0.17185	0	0	-0.111226	0.0350913	-0.413764	-0.0139213	-0.0377403	0.00738011	-0.0507723	-0.0968945	0.0755076	0	-0.0471468	0.165982
CG6w	0.00956945	0.00956945	-0.00140614	0.148846	0.0405461	-0.0076046	-0.0399327	0.0396091	-0.0478874	-0.324496	-0.104261	0.0752234	0	-0.122602	-0.405465	0	-0.102654	-0.0651393	0.133531	-0.0681378	-0.082521	-0.501069	0.0202027	0.897059	-0.412845	-0.375542
OG6w	0.0201736	0.0201736	0.00702136	0.0037244	-0.0518848	-0.0194181	-0.0553333	-0.0504309	0.0165918	-0.497838	-0.0658817	-0.133531	-0.143101	-0.0606246	0.356675	0	0.0413852	-0.146142	-0.0425596	-0.136412	0.0307717	0.0453478	0.0531098	0	0.0121214	-0.126583
CG6w	0.0138817	0.0138817	0.0270619	-0.0982557	-0.0448856	-0.101185	-0.00437637	-0.0377403	0.0456281	-0.0727594	0.288878	0.076961	0.405465	0.364643	0.19671	0.0930904	-0.19628	-0.0774875	0.0709517	-0.0484524	0.0392207	0.211758	-0.0344862	0.297924	0.170626	-0.0092625
CG6w	0	0	-0.00101574	-0.0990909	-0.0330063	-0.0710959	-0.0023015	-0.0606246	0.0732952	-0.428996	0.276812	0	0.0870114	0.405465	0.133531	0.0526437	-0.140582	-0.105949	0.0307717	-0.134733	0.178483	0.612386	-0.0202027	-1.09064	0.433865	-0.595855
CG6w	-0.0136587	-0.0136587	-0.0322262	0.0287494	-0.00664454	-0.0491902	-0.0350913	-0.0893451	0.108018	-0.154151	-0.106565	-0.185142	-0.0645385	0	0	0.133531	0.435318	0.04567	-0.0833816	-0.0953102	0.13084	0.241493	-0.0370413	-0.323363	0.110666	-0.297887
CG6w	0.00152866	0.00152866	0.0117235	-0.0936559	0.0555699	0.0584962	0.030153	-0.115311	0.139411	0	-0.0486077	-0.0139862	0	0.310155	-0.0833816	0	-0.0444518	-0.0319516	-0.100644	-0.0322609	-0.0102565	-0.478737	0.0173917	-0.137471	-0.459532	0.482652
OG6w	-0.00594886	-0.00594886	0.00710062	-0.0176371	-0.0292704	-0.0341914	-0.0414454	0.0662494	-0.0800955	0.0512933	-0.133023	-0.126294	0	0	0.277632	0.0870114	0.17185	0.0796176	-0.0631789	0.0310102	-0.0723207	-0.165928	-0.0550598	0.879429	-0.0918075	0.621367
CG6w	0.0185305	0.0185305	0.0184011	-0.0752234	-0.0941872	-0.0456455	#VALUE!	0.0285734	-0.0218831	-0.145182	0.161461	0.127833	0.117783	-0.133531	0	1.00982	0.189242	0.132458	0.0363676	0.102809	0.0782522	0.314659	0	-0.227259	0.235225	0.126315
OG6w	0.0181736	0.0181736	0.0496716	0.0844893	0.0842603	-0.100348	0.0229895	-0.188401	0.15349	-0.987387	-0.00539085	-0.0400053	-0.133531	-0.127833	0.04652	0.487703	0.0860746	-0.304321	-0.209092	-0.241162	0.00966191	0.617095	-0.0370413	-0.247241	0.606136	-0.784236
OG6w	0.00210084	0.00210084	-0.0537497	-0.0125788	-0.0235305	-0.0863281	0.0365777	-0.182322	0.220427	-0.0240976	0.00754721	0.0206193	-0.14842	0.200671	0	0	-0.0661398	0.0392207	-0.159065	0.0820132	-0.04652	-0.528598	0	-1.13369	-0.478893	-0.115146
OG6w	0.0124223	0.0124223	-0.00552742	0.098888	0.151641	0	0.0277796	-0.0444518	0.0358088	-0.280902	0.104389	-0.0363676	0.462624	0.0425596	-0.174353	0.305382	0.140452	0.249999	-0.065958	0.241162	0.0981179	0.734115	0.0357181	1.43848	0.634965	-0.190858
OG6w	0.00864974	0.00864974	-0.0232569	-0.0250013	-0.00738011	0.0330609	-0.00750942	-0.0512933	0.0620136	-0.244453	0.198359	-0.131576	-0.0339016	-0.34484	-0.346276	0.248461	-0.132268	-0.0166209	-0.165514	-0.00881063	0.0926588	0.889488	-0.0170944	-0.370618	0.797981	-0.515632
CG6w	0	0	-0.020432	0.0738698	0.052368	0	-0.00652886	0.076373	-0.0251267	-0.271934	0.517169	0.191055	-0.125163	-0.277632	-0.0425596	0.243622	-0.175891	-0.0925234	-0.107631	-0.167054	0.0224729	0.442688	0	-0.0529224	0.418369	0.240519
OG6w	-0.0132955	-0.0132955	0.00278293	-0.107989	-0.0923733	0.0239055	-0.00934586	0.0243915	-0.0294893	0.040822	0.0569549	0	0.130053	0.040822	0.470004	-0.101783	-0.328504	0.0603198	0	0.0783318	0.0444518	-0.638145	0.0173917	0.173969	-0.682676	0.402509
OG6w	0.0212491	0.0212491	0.00465117	-0.0032	-0.00573067	0.0136057	0.00408164	0.0136057	-0.0164492	-0.524524	0.241381	0.0438026	0	-0.241162	-0.129212	0.0363676	-0.291434	-0.0631007	0	-0.0455775	-0.0161294	0.311183	-0.0180185	0.214479	0.328504	-0.243576
CG6w	-0.0181457	-0.0181457	-0.0042644	-0.0365004	-0.0481192	-0.124563	0.00589972	-0.0292704	0.0353879	0.192904	0.289376	-0.0130721	0.105361	0.0392207	0.0645385	0.0327898	-0.0699586	-0.0346856	-0.0281709	-0.0178576	-0.125163	-0.301475	0	-0.541267	-0.178879	-0.110971
CG6w	-0.00413224	-0.00413224	0.00909315	0.0271203	0.0638515	0.1723	-0.0878307	-0.00904984	0.0109413	-0.157186	0.240073	0.0870114	0.19671	0	-0.0909718	0.0759859	-0.581922	-0.0130154	0.0246926	0.0361485	0.152469	0.438086	0.0186921	0.174659	0.284931	0.0566368

## Sheet: Microbiome_CLR_0.01_genera
Group	Methanobrevibacter	Bifidobacterium	Coriobacteriaceae_UCG-003	Collinsella	d__Bacteria_Actinobacteriota_Coriobacteriia_Coriobacteriales_Coriobacteriales_Incertae_Sedis_uncultured	Adlercreutzia	Eggerthella	Enterorhabdus	Senegalimassilia	Slackia	d__Bacteria_Actinobacteriota_Coriobacteriia_Coriobacteriales_Eggerthellaceae_uncultured	Bacteroides	Barnesiella	Coprobacter	d__Bacteria_Bacteroidota_Bacteroidia_Bacteroidales_Barnesiellaceae_uncultured	Butyricimonas	Odoribacter	CAG-873	Muribaculaceae	Alloprevotella	Paraprevotella	Prevotella	Prevotellaceae_NK3B31_group	Prevotellaceae_UCG-001	Prevotellaceae_UCG-003	Prevotellaceae_UCG-004	d__Bacteria_Bacteroidota_Bacteroidia_Bacteroidales_Prevotellaceae_uncultured	Alistipes	Rikenellaceae_RC9_gut_group	Parabacteroides	d__Bacteria_Bacteroidota_Bacteroidia_Bacteroidales_uncultured_uncultured	Gastranaerophilales	Bilophila	Desulfovibrio	d__Bacteria_Desulfobacterota_Desulfovibrionia_Desulfovibrionales_Desulfovibrionaceae_uncultured	Anaeroplasma	Catenibacterium	Erysipelatoclostridium	Erysipelotrichaceae_UCG-003	[Clostridium]_innocuum_group	Faecalitalea	Holdemanella	Holdemania	Merdibacter	Solobacterium	Turicibacter	d__Bacteria_Firmicutes_Bacilli_Erysipelotrichales_Erysipelotrichaceae_uncultured	Izemoplasmatales	Enterococcus
CG6w	0.18864	0.170779	0.18864	0.18864	0.18864	3.6765	0.1947	0.18864	0.18864	0.18864	0.18864	-0.481347	0.18864	0.18864	0.18864	0.18864	0.18864	0.18864	0.18864	0.18864	0.18864	0.18864	0.18864	0.18864	0.18864	0.18864	0.18864	0.18864	0.18864	0.18864	0.18864	0.18864	0.18864	0.18864	0.18864	0.18864	0.18864	0.770035	-0.0639277	0.18864	0.18864	0.18864	0.341306	0.18864	0.18864	0.18864	0.18864	0.18864	0.18864
OG6w	0.189306	0.404763	0.189306	-0.959453	0.189306	0.189306	-0.892282	0.189306	0.189306	0.189306	0.189306	1.18908	0.189306	-0.0749517	0.189306	0.189306	1.49919	0.189306	1.83703	0.189306	0.77825	0.189306	0.189306	0.189306	0.189306	0.189306	2.2111	3.17882	0.189306	0.771461	0.189306	0.189306	0.189306	0.189306	0.189306	0.189306	0.189306	-0.627717	-3.91831	-0.371708	-0.398984	0.189306	0.189306	0.189306	0.189306	-1.09266	0.189306	0.189306	-1.84323
CG6w	1.67633	-0.116932	-0.176574	1.09128	-0.032955	-0.55688	-0.176574	0.934447	-0.668471	2.61702	1.02351	-0.685573	-0.06439	-0.176574	-0.292624	-0.456242	-0.691911	-0.176574	-0.176574	-0.176574	-0.176574	-0.176574	-0.176574	-0.176574	-0.176574	-0.176574	-0.176574	0.0571366	-0.176574	-0.448108	-0.176574	1.0335	-0.0178036	-0.252639	-0.176574	-0.176574	-0.176574	-0.176574	1.1998	1.98328	-0.176574	-0.176574	-0.0254568	-0.0581826	-0.176574	-5.54096	3.00188	-0.176574	-0.176574
OG6w	2.3876	-0.761519	-0.442816	-1.03155	-0.896568	-0.896568	-0.896568	0.63267	-0.758723	-3.90754	-0.896568	-1.37008	1.03956	-0.896568	-0.896568	2.50121	0.84045	2.11233	0.591313	-0.460551	0.368292	-1.43918	-0.896568	-0.896568	-0.896568	2.41039	-0.283253	0.904741	-0.896568	-1.63653	1.00917	-0.896568	-0.896568	-0.896568	-0.896568	-0.896568	-0.896568	1.10784	-0.580226	-0.896568	-0.253566	-0.896568	1.73124	-0.896568	-0.896568	1.46735	-0.896568	-0.896568	-0.896568
OG6w	-0.176785	-0.845986	-0.176785	-0.530283	0.553069	0.0521142	-0.176785	-0.176785	-0.762084	0.142535	-0.591305	-0.565089	0.355105	-1.13579	-0.176785	-0.176785	-0.382023	-0.176785	-0.176785	-0.176785	-0.176785	-0.194244	-0.176785	-0.176785	-0.176785	-0.176785	-0.176785	-0.382365	-0.176785	-0.359173	-0.176785	-0.176785	-0.0859516	-0.176785	-0.176785	-0.176785	-0.176785	-0.176785	-0.132234	-0.176785	-0.176785	-0.176785	-0.176785	2.26408	-0.176785	2.73945	0.19974	-0.176785	-0.176785
OG6w	-1.39098	1.69436	0.376328	0.759249	0.542781	0.14022	0.376328	0.376328	0.376328	-0.461814	0.376328	0.362849	-0.0421739	-1.65293	0.376328	1.9403	-0.445147	0.376328	-0.675566	0.376328	0.376328	-1.52837	0.376328	0.376328	0.376328	0.376328	0.376328	0.173737	0.376328	-0.847111	0.376328	-4.63	0.862048	0.376328	-0.233807	0.376328	0.376328	0.704325	0.790907	-3.96731	0.376328	0.376328	0.475862	3.26305	0.376328	-1.30648	-0.664138	-4.74434	5.77516
CG6w	0.0280787	0.661073	0.0280787	0.685213	0.887997	0.03123	-3.11037	2.28606	0.0280787	0.0280787	0.0280787	0.139785	0.378453	-1.35769	0.0280787	0.749985	0.162732	0.0280787	0.0280787	0.0280787	0.0280787	0.0280787	0.0280787	0.0280787	0.0280787	0.0280787	0.0280787	0.468326	0.0280787	-0.148598	0.0280787	-2.35761	0.891949	0.0280787	-0.281641	0.0280787	0.0280787	4.02671	-0.372113	0.0280787	0.0280787	0.0280787	2.48807	0.0280787	0.0280787	0.0280787	0.914166	0.0280787	0.0280787
CG6w	-0.0808302	-0.171462	-0.0808302	-0.412796	-1.10727	0.343596	-0.14926	-0.0808302	-0.0808302	-0.0808302	-0.0808302	-0.492131	-0.961253	-0.46049	-0.0808302	-0.747022	-0.549981	-0.0808302	-0.0808302	-0.0808302	-0.0808302	-0.0808302	-0.0808302	-0.0808302	-0.0808302	-0.0808302	-0.0808302	-0.418598	-0.0808302	0.428529	-0.0808302	0.818159	-0.396704	-0.0808302	-0.0808302	-0.0808302	-0.0808302	0.0402994	-0.48312	-2.168	-0.832692	-0.0808302	0.251186	-0.0808302	-0.0808302	2.60204	-0.0808302	-2.168	2.60204
CG6w	-0.16839	0.97108	-0.16839	1.37417	-0.16839	1.59963	3.72957	-0.16839	-0.16839	2.11217	-0.16839	-0.28254	0.0599691	-0.635627	-0.635627	-0.75113	-0.500997	-0.16839	-0.16839	-0.16839	-0.16839	-1.83028	-0.16839	-0.16839	-0.16839	-0.16839	-0.16839	0.709634	-0.16839	-0.803254	-0.16839	-0.208989	-0.151995	-0.14515	-0.0300111	-0.16839	-0.16839	-4.94249	0.632053	-0.333263	-0.16839	-0.16839	0.0987839	-0.16839	1.85799	3.0565	0.155902	-0.16839	-0.16839
OG6w	-0.123855	-1.45048	-0.123855	-1.23792	-1.3933	2.60151	-0.123855	-3.84487	-0.102105	-0.123855	-0.123855	0.854395	0.599585	-0.123855	-0.123855	3.60781	0.437388	-0.123855	-0.123458	1.4629	-0.123855	0.699578	-0.123855	-0.123855	-0.1031	-0.123855	1.59927	0.393015	-0.123855	-0.149991	-0.123855	-0.123855	-0.313057	-0.123855	-0.123855	-0.123855	-0.123855	-0.123855	-0.0642796	-0.123855	-0.450283	-0.123855	-0.123855	-0.123855	-0.123855	-4.62352	-0.123855	-0.123855	-0.123855
OG6w	0.118389	-0.791588	0.118389	-0.271103	0.118389	0.118389	-0.849395	0.118389	0.118389	0.118389	-0.762569	1.01953	0.118389	0.118389	0.118389	0.118389	0.118389	0.118389	0.118389	0.118389	0.118389	0.118389	0.118389	0.118389	0.118389	0.118389	0.118389	0.686236	0.118389	0.900821	0.118389	0.118389	-0.195675	0.118389	0.118389	0.118389	0.118389	-0.266837	-0.7794	-3.27197	0.118389	0.118389	0.118389	0.151324	0.118389	0.118389	-0.900335	0.118389	0.118389
CG6w	0.0788128	1.01714	0.0788128	0.517796	0.504478	3.19996	0.0788128	0.0788128	0.0788128	0.0788128	0.0788128	0.623736	0.245782	0.104714	0.77323	0.620469	0.595568	0.0788128	0.0788128	0.0788128	-0.71959	0.0788128	0.0788128	0.0788128	0.0788128	0.0788128	0.0788128	0.513118	0.0788128	-0.125495	0.0788128	0.0788128	0.695769	0.0788128	0.0788128	0.0788128	0.0788128	0.0788128	0.385716	0.0788128	3.19996	0.0788128	-0.808343	2.09395	0.0788128	3.58875	0.0788128	0.0788128	0.0788128
OG6w	1.21897	1.92886	-0.927666	3.94725	-1.33954	-1.34942	1.75341	2.02382	2.46391	-0.927666	3.50453	-1.07887	-0.790528	-1.85189	-2.28411	-1.58003	-0.843695	-0.927666	5.50301	-0.927666	-0.927666	8.47663	-0.927666	-0.927666	-0.927666	-0.927666	-0.927666	-0.193427	4.95187	-1.43332	-0.927666	-4.71996	-2.34876	1.21897	-0.927666	-0.927666	3.50453	-3.19866	-4.26428	-0.927666	-2.11747	4.92619	-1.56599	-3.29183	4.13597	1.6059	-0.927666	-0.927666	-0.927666
CG6w	-0.0889307	-1.72966	-0.0889307	-0.32661	-1.46251	-0.0889307	-0.0889307	-0.0889307	-0.0889307	-0.0889307	-0.0889307	0.317458	-0.44118	-0.0889307	-0.0889307	-2.5874	-0.591075	-0.0889307	-0.0889307	-0.0889307	-0.0889307	-0.0889307	-0.0889307	-0.0889307	-0.0889307	-0.0889307	-0.0889307	-0.322206	-0.0889307	-0.112364	-0.0889307	-0.0889307	-0.153373	-0.0889307	-0.0889307	-0.0889307	-0.0889307	4.37224	-0.26586	1.48831	-0.0889307	-0.0889307	-0.0889307	-0.0889307	1.9044	-1.25128	-2.5874	-0.0889307	-2.96508
OG6w	-4.04602	2.07418	0.304619	5.27005	0.304619	0.304619	0.487261	0.399666	0.304619	0.304619	0.304619	-0.104135	0.180484	-0.858885	0.304619	0.304619	-0.929477	0.304619	0.304619	0.304619	0.643152	0.304619	-0.277519	0.304619	0.304619	0.304619	-0.261622	-1.28965	0.304619	-0.722142	0.304619	0.304619	-0.849358	0.304619	-2.78055	0.304619	0.304619	-0.0618695	1.52036	0.304619	-1.70253	0.304619	-3.05674	0.304619	0.304619	0.212852	0.304619	-4.08991	0.304619
OG6w	-1.39326	1.65783	-0.178991	0.60875	3.37853	2.37455	2.96617	-3.75171	-1.2835	-1.1273	-2.14263	0.364812	-0.116872	0.938415	-1.51639	-0.255053	1.36936	-0.178991	-1.24843	-0.178991	-0.178991	-1.45314	-0.178991	-0.178991	-0.178991	-0.178991	-0.178991	0.516609	-1.23622	-0.266733	-0.178991	-0.178991	1.27004	-0.596789	-0.178991	-0.178991	0.153824	1.17136	6.37463	-0.178991	4.45795	-0.0391913	3.29027	-0.178991	-0.603871	-3.40985	-0.178991	-0.178991	-0.178991
CG6w	0.397658	0.934167	0.397658	1.22162	-2.53382	0.397658	0.536792	0.397658	0.397658	0.397658	0.397658	0.0851441	2.57605	0.397658	0.397658	0.397658	0.0332483	0.397658	0.397658	0.397658	0.397658	0.397658	0.397658	0.397658	0.397658	0.397658	0.397658	-0.963811	0.397658	0.314321	0.397658	0.397658	-1.14558	0.397658	0.397658	0.397658	0.397658	-4.17581	1.03842	-3.29277	-0.412958	0.397658	-2.32392	0.397658	0.397658	-2.32392	0.397658	0.397658	0.397658
CG6w	3.17472	1.58131	-0.247047	0.347583	3.01359	-0.247047	-0.247047	0.100864	0.746678	0.969712	0.802432	-0.791299	-0.0502624	-0.359917	-0.247047	-1.32782	-0.518924	-0.247047	-0.40091	-0.247047	-1.91089	-0.247047	-0.247047	-0.604305	-0.247047	-0.247047	0.180961	-0.0879714	0.238721	-0.370992	0.341255	-1.33372	0.620393	0.628705	-0.247047	-1.18492	-0.247047	-0.247047	0.0957872	-0.247047	-0.247047	0.503794	-0.247047	-0.247047	0.939881	-0.455789	0.850861	-0.247047	-3.3994
OG6w	0.00836702	-0.254919	0.00836702	-0.241885	-0.316723	-0.562924	0.00836702	-0.206713	-0.553764	-3.04335	0.00836702	0.0603498	0.63654	0.864711	0.00836702	-0.327231	-0.213389	0.00836702	0.00836702	0.00836702	0.00836702	0.00836702	0.00836702	0.00836702	0.00836702	0.00836702	-1.1666	0.0446026	0.00836702	0.343013	0.00836702	2.35976	-0.0939751	0.00836702	2.35976	0.00836702	0.00836702	-1.10306	0.02804	0.00836702	0.00836702	0.00836702	2.56368	0.00836702	0.00836702	0.00836702	0.00836702	-0.546683	0.00836702
CG6w	-0.17644	-1.60852	-0.17644	-0.104005	-0.701532	-1.02716	-0.17644	-0.17644	-0.0553984	-0.17644	-0.17644	0.00283692	0.010195	0.662561	-0.17644	-0.17644	-0.339272	-0.17644	-0.417022	-0.17644	-0.17644	-0.17644	-0.17644	-0.17644	-0.17644	-0.17644	-0.17644	-0.403773	-0.17644	-0.36699	-0.17644	1.89002	3.09088	-0.17644	-0.54259	-0.17644	-0.17644	2.23018	-0.180412	-0.17644	-0.17644	-0.17644	2.23018	-0.17644	-0.17644	-1.99263	1.37138	0.16836	2.60515
CG6w	-0.269049	1.70976	-0.269049	1.60814	-0.0940724	-0.0177956	-0.269049	-0.269049	-0.269049	-0.269049	-0.269049	-1.13839	-0.269049	-0.269049	-0.269049	0.064696	-0.776322	-0.269049	-0.269049	-0.269049	-0.269049	-0.269049	-0.269049	-0.269049	-0.269049	-0.269049	-0.269049	-0.854699	-0.269049	0.125041	-0.269049	1.83831	-0.447075	-0.269049	-0.359792	-0.269049	-0.269049	0.2127	0.368408	2.75977	0.76351	-0.269049	-0.429133	-0.269049	-0.269049	-3.49034	-0.269049	-0.269049	1.97498
CG6w	-1.15752	-1.1068	-1.15752	4.01931	1.39649	2.49936	-3.74278	3.63422	3.8661	-1.15752	-1.15752	-2.07372	-1.80226	-2.58592	-1.15752	3.21982	-4.90617	-1.15752	-1.15752	-1.15752	5.24224	4.33623	-1.15752	-1.15752	-1.15752	-1.15752	2.78057	-1.92093	-1.15752	-2.98018	2.10672	4.93221	4.50265	5.7259	2.89618	-1.15752	-1.15752	-4.26956	2.49035	-1.7889	-3.95073	-1.15752	-0.686491	-4.1228	-1.15752	-1.15752	-1.15752	-1.15752	-1.15752
CG6w	0.0807751	-7.0321	0.0807751	6.54993	-1.50224	2.51317	-2.93222	0.0807751	0.0807751	0.0807751	4.99357	-0.0502638	0.615008	-5.01619	0.0807751	3.74645	-3.80925	0.0807751	0.0807751	-2.08705	0.0807751	-3.02305	0.0807751	0.0807751	0.0807751	0.0807751	0.0807751	0.607365	0.0807751	-0.941514	0.0807751	0.0807751	5.06716	0.0807751	0.0807751	0.0807751	0.0807751	0.443845	-0.177207	-1.03087	-4.57775	0.0807751	0.167753	-0.883564	0.0807751	-4.061	0.0807751	0.0807751	0.0807751
OG6w	-0.928959	5.67741	-0.928959	-1.177	3.19247	2.88008	-0.928959	2.59976	3.83134	-0.928959	-5.75649	-1.37651	-0.758763	2.20886	-0.928959	-2.72726	-0.556593	-0.928959	-0.928959	-0.928959	6.33382	4.34508	-0.928959	-0.928959	-0.928959	-0.928959	5.11134	-0.860044	-0.928959	-2.16809	3.56208	2.81702	-0.637651	5.78002	2.51541	-0.928959	-0.928959	-5.88557	-0.280598	-3.35599	-0.928959	-0.928959	-2.73606	-4.39393	-0.928959	1.93553	-0.928959	-0.928959	-0.928959
CG6w	-0.0536007	-0.0536007	-0.0536007	0.127857	2.23353	-3.66148	-0.0536007	-0.677632	-0.0536007	-0.688673	-0.0536007	-0.207063	-0.304633	-0.0536007	-0.0536007	-0.411531	-0.211622	-0.0536007	-0.0536007	-0.0536007	0.622822	-1.54272	-0.0536007	-0.0536007	-0.0536007	-0.0536007	-0.0536007	-0.0621364	-0.0536007	-0.897114	-0.0536007	-0.0536007	-0.24041	-0.0536007	-0.0536007	-0.0536007	-0.0536007	-3.51184	-0.0622446	-1.86628	-0.0536007	-0.0536007	-0.196888	-0.0536007	-0.0536007	-0.0536007	-0.0536007	-0.0536007	-0.0536007
OG6w	0.053306	0.937486	0.053306	0.156493	-0.693565	0.053306	0.053306	-2.98414	-1.00323	-2.08021	0.053306	0.275542	-0.493649	-0.590663	0.458536	0.0624839	-0.192008	0.053306	0.053306	0.053306	0.053306	0.144074	0.053306	0.053306	0.053306	0.053306	0.053306	-1.03205	0.053306	1.02575	0.053306	0.053306	-1.12761	0.053306	0.053306	0.053306	6.6405	-0.703167	-1.93954	2.6274	0.053306	-0.17987	-2.08021	-1.45842	0.053306	0.053306	0.053306	0.053306	0.053306
OG6w	-0.279525	-0.123194	-0.279525	1.48794	0.207919	0.128392	-0.279525	-0.726548	-0.279525	-0.279525	-0.279525	-0.582736	-0.473291	-0.719964	-0.279525	-0.448088	-0.63327	-0.279525	0.166673	-0.279525	-0.279525	-0.279525	-0.279525	-0.279525	-0.279525	-0.279525	-0.279525	-0.343241	-0.279525	-0.282852	-0.279525	-0.279525	-0.377164	-0.279525	-0.279525	-0.279525	0.0615338	-0.279525	1.1586	0.275705	-0.279525	-0.554358	-0.279525	-3.15672	-0.279525	-0.279525	-0.268692	1.85717	-0.279525
OG6w	-0.063619	-0.330079	-0.063619	-0.211213	-0.063619	-0.238375	-2.28857	-1.28121	-0.063619	-1.36745	-0.606551	0.244471	-0.063619	-0.063619	-0.063619	-0.063619	0.179418	-0.063619	-0.063619	-0.063619	-0.063619	2.26049	-0.063619	-0.063619	-0.063619	-0.063619	-0.063619	0.693948	-0.063619	-0.0960148	-0.063619	-0.063619	-0.133444	-0.063619	-0.063619	-0.063619	-0.063619	-0.988089	-0.428533	-0.063619	-0.063619	-1.78125	0.722541	-0.417927	-0.063619	0.38796	-0.063619	-0.063619	-0.063619
OG6w	-0.822383	1.96655	-0.822383	-0.0433712	0.442226	3.23486	-0.822383	-3.6181	-0.822383	-5.17745	-0.822383	-2.01504	4.96633	-2.24688	-0.822383	-1.39295	-1.89731	-0.822383	4.30905	-0.822383	-0.822383	-0.822383	-0.822383	-0.822383	-0.822383	-0.822383	-0.822383	0.234674	-0.822383	-1.3261	-0.822383	-0.822383	-2.03605	4.8531	-0.822383	-0.822383	-0.822383	-3.48796	4.26955	-0.822383	-4.79781	-0.822383	-0.971135	-1.32715	-0.822383	4.24232	2.09439	5.04356	-2.78946
CG6w	-0.135704	-0.622009	-0.0444428	-0.502558	-0.925561	-0.0444428	-0.0444428	-0.643867	-0.279292	-0.211246	-0.338612	0.577091	0.393668	1.15142	1.46423	0.806682	1.1309	-0.0444428	0.18992	-0.0444428	-0.0444428	-0.0444428	-0.0444428	-0.0444428	-0.0444428	-0.0444428	-0.339099	0.30427	-0.105106	-0.105128	-0.0444428	3.99433	0.511664	-0.925596	0.57352	-0.0444428	-0.0444428	1.96155	-0.737187	-0.0444428	-0.0444428	-1.01561	-0.379043	0.0797999	-0.0444428	2.09443	-0.121122	3.06809	-0.0444428
OG6w	1.19363	-3.38909	-0.787147	-1.89833	2.4707	-4.69171	-0.787147	3.9444	3.31317	2.4707	-1.25685	-0.89942	-2.79175	2.02352	3.01369	0.341476	0.930167	4.8664	6.69471	7.02193	0.393221	1.8153	-0.787147	-0.787147	-0.787147	-0.787147	0.461678	1.06581	4.34692	-0.436987	4.48431	-3.75885	-1.06754	-0.787147	2.19576	-0.787147	-9.45265	-5.35088	-0.5674	-3.11565	-0.787147	6.42351	-3.97169	-0.787147	3.01369	2.5842	1.8153	-0.787147	-0.787147
OG6w	-3.42235	2.70277	0.281352	0.415852	1.1106	5.31162	0.281352	-4.92438	-4.70829	-3.52008	-5.52488	-0.914511	-0.130031	0.942993	-4.1031	-0.131338	-0.423278	-6.04946	-4.20623	-6.10011	-6.22901	0.281352	0.281352	0.281352	0.281352	0.281352	-6.83559	0.549794	-4.07677	-0.984533	-5.62049	-1.1779	-0.403146	6.20292	-1.89213	0.281352	0.281352	0.281352	-0.864515	-1.69995	0.281352	-7.50351	2.96303	4.57979	-4.67951	2.52502	0.00990151	5.85775	0.281352
CG6w	0.595017	0.222322	0.595017	0.538348	-3.8941	-2.98164	0.595017	0.595017	0.595017	0.595017	6.37648	2.05687	0.892663	-2.98164	0.595017	1.63761	-0.365096	0.595017	-5.47863	0.595017	6.70492	0.595017	0.595017	0.595017	0.595017	0.595017	6.11604	-1.81313	0.595017	1.32857	0.595017	-0.954018	0.294142	-5.08492	3.22902	0.595017	7.76793	4.19386	1.28865	0.595017	0.595017	0.595017	4.91708	-3.86773	0.595017	-3.75418	-2.37721	-4.92207	0.595017
CG6w	-0.144674	-0.615581	-0.144674	0.259293	1.07043	0.124963	-0.144674	-0.144674	0.0940454	-0.144674	-0.144674	-1.07124	-0.892701	-0.0677605	-0.144674	-0.347092	-0.607735	-0.144674	-0.144674	-0.144674	-0.969356	-0.144674	-0.144674	-2.66477	-0.144674	-0.144674	-0.144674	-0.764508	-0.144674	-0.911563	-1.25605	-0.285936	-1.81094	0.231812	-3.2846	-0.144674	-0.144674	-0.144674	0.184135	0.588952	-0.144674	-0.144674	0.805025	-0.144674	-0.144674	-0.144674	-0.144674	3.0727	-0.144674
[truncated: 97 more columns]

## Sheet: Plasma metabolites_logFC
Group	S-1-pyrroline-5-carboxylate	spermidine	1-methylnicotinamide	5-hydroxyindoleacetate	alpha-ketoglutarate	kynurenate	3-hydroxyisobutyrate	3-hydroxy-3-methylglutarate	3-phosphoglycerate	cholate	4-hydroxyphenylacetate	5,6-dihydrothymine	hypoxanthine	9,10-DiHOME	linoleate (18:2n6)	laurate (12:0)	quinolinate	N6,N6,N6-trimethyllysine	N-acetylputrescine	N-formylmethionine	S-adenosylhomocysteine (SAH)	adenosine 3',5'-cyclic monophosphate (cAMP)	adenosine 5'-diphosphate (ADP)	adenosine 5'-monophosphate (AMP)	5-methylthioadenosine (MTA)	N6-methyladenosine	arachidonate (20:4n6)	arginine	aspartate	2-hydroxyphenylacetate	3-(4-hydroxyphenyl)lactate	phenylpyruvate	beta-alanine	carnosine	biliverdin	succinate	3-hydroxybutyrate (BHBA)	cholesterol	choline phosphate	corticosterone	cortisone	creatinine	cysteinylglycine	cystine	sphingosine	deoxycholate	cystathionine	sphinganine	behenate (22:0)*
CG6w	-0.0475206	-0.0887432	-0.11952	0.40691	0.0780669	-0.0509465	-0.0249824	-0.00554132	-0.663472	1.39114	0	-0.651695	0.335686	0	0.196502	-0.155235	-0.00438604	0.760353	-0.0193483	0.121713	-0.160806	0	-0.569236	-0.069538	0.100018	-0.0498677	0.0872683	0.0337298	-0.00543093	-0.0109606	0.163908	-0.639723	0.0554155	-1.00678	-0.161447	-0.112758	-0.455811	0.0579832	-0.0651858	0.219038	-0.778916	-0.0233841	-0.0830823	-0.01405	0.118563	1.90053	-0.298504	-0.0534701	0
OG6w	0.604166	-0.00674833	0.227802	0.163998	-0.246242	-0.0218004	-0.108162	-0.30801	-0.612831	0.0869446	-0.0116821	-0.403513	-0.0723879	0.210679	-0.129501	-0.680228	0.902464	0.079821	0.12952	0.00776043	-0.129141	-0.146789	-0.158231	0.00122253	0.168599	-0.152768	-0.0383393	-0.0539263	-0.0165476	0.517012	0.0253391	0.466191	0.133915	0.260779	-0.504829	-0.0290381	-0.62499	-0.0483817	0.172505	-0.440379	-0.113265	-0.0123716	-0.366981	1.35215	-0.197502	0.5571	-0.472395	-0.0871323	-0.118146
CG6w	0.194698	-0.36641	0.0835487	0.00837545	0.0710182	-0.146982	0.937819	-0.0180693	-0.625183	0	0	0.0447122	0.0119106	0	-0.661498	-1.42295	-0.016322	-0.222567	-0.131012	0.0336886	0.637938	0.673838	-0.753722	-0.263946	-0.00629694	-0.216198	-0.597497	0.0113706	0.0948502	0.0899183	0.399093	0	-0.191429	-0.0312714	-0.624134	-0.200325	-1.59539	-0.138537	-0.173655	0.0487672	-0.12042	-0.0168594	-0.417399	0.0281485	-0.244734	0	0.439948	-0.0502641	0
OG6w	-0.526103	-0.0725139	0.0759517	-0.444616	0.0145894	0.156517	-0.383343	0.0426871	0.166875	3.85284	0	1.91073	-0.0999788	0	0.145823	0.120958	-0.281801	0.120244	-0.163506	0.0712852	-0.380159	0	1.34674	-0.115751	-0.0373177	0.0944507	0.111403	-0.0452975	0.0181567	-0.371525	-0.163469	0	-1.14153	1.05821	0.126887	-0.190591	1.4635	-0.0713534	-0.333982	0	-0.0760108	0.0272218	0.596413	-1.61147	0.0948118	0.706908	-0.240045	0.0666208	0
OG6w	0.0241252	0.623902	0.138806	0.0847159	-0.174141	-0.212351	-0.571584	-0.150515	0.419846	-0.477701	0	2.69558e-05	0.158145	-0.724136	-0.357483	-0.559009	0.206943	0.0812566	-0.166631	-0.127312	0.0712014	0	0.334594	0.262195	0.183553	-0.304192	-0.0588973	0.22569	0.220389	-0.308927	0.0227477	0	-0.645936	0.400436	0.406351	-0.030992	-0.480868	-0.131774	0.110651	1.01413	-0.106465	-0.00271959	0.035201	0.0133704	0.382259	2.47544	-0.153799	0.487448	0
OG6w	0.395566	-0.395241	-0.696659	0.105215	-0.0812172	-0.178523	-0.829729	-0.667102	-0.472683	0.787546	0.608586	0.678669	0.236241	0.572811	-0.184614	-0.282859	0.619133	-0.19401	-0.133532	-0.142046	-0.100458	0.0669518	0.725453	0.521925	0.16511	-1.07713	-0.155533	-0.0402129	0.351048	0.464181	0.0919336	0.595597	-0.494894	0.370409	-0.593077	-0.207759	-1.39179	0.038907	0.0323908	-0.167393	0.181756	-0.0786642	-0.204101	1.2067	0.311641	0.290736	0.437029	0.56131	-2.2436
CG6w	-0.0414977	0.266711	-0.0225098	-0.469116	0.206172	-0.073037	-0.474939	0.251214	0.641289	-0.358409	0	-0.366358	-0.163695	0	-0.336061	-0.0917599	0.189245	0.0960778	-0.0846154	0.583336	0.103608	-0.41452	0.15391	0.577261	-0.032918	-0.714586	-0.262271	0.0485032	0.365385	0	0.129043	0	-0.0679233	-0.236274	-0.0284193	0.103677	-0.992126	-0.0642789	-0.0170802	-1.33838	0.0599473	0.0287098	-0.115062	-0.117106	0.315555	0.622996	0.386744	0.546295	0
CG6w	0.256123	-0.256233	-0.191724	-0.196313	0.0407117	0.237652	-0.585845	0.0911683	-0.785378	0	0	0.125717	-0.943446	0	0.322804	0.52354	0.233257	0.196104	0.0458714	-0.0751026	0.134952	1.03286	1.37336	1.01372	0.195584	-0.0768873	0.36261	0.0958325	-0.0290012	0.389966	0.0447885	0	0.647845	0	-0.480282	0.122412	-1.46419	-0.0917195	0.29651	-2.51775	-0.0526273	0.0929548	0.0583523	1.68979	0.630846	0	-0.243182	0.656031	0
CG6w	-0.480892	0.273864	-0.351806	-0.118734	-0.107025	0.02148	-0.364871	-0.100007	0.232524	-3.46945	0	-0.114781	0.239347	0	0.508368	0.547262	-0.63802	-0.604498	-0.166972	-0.122894	0.337437	-1.05112	0.810547	0.692655	-0.0863461	0.376215	0.366702	0.0586456	0.171832	-0.0898108	-0.349191	0	-0.251945	-1.10356	0.135923	0.100875	1.05615	0.0489058	0.0563764	0.163481	0.138853	-0.0571706	-0.0532279	-0.114484	0.0875553	-0.090337	-0.60362	-0.0890116	0
OG6w	0.0568915	-0.121279	0.106896	0.578027	-0.0232165	-0.058564	0.0591419	-0.0909276	-0.528359	-1.62629	0.467225	0.115882	-0.488497	0.234655	-0.013426	-0.04442	0.0811433	-0.278436	0.0018892	-0.0371804	-0.141845	0.117982	-0.976349	-0.346339	0.126352	0	-0.0610062	0.151163	-0.0133836	0.185097	-0.0715077	0.174314	-0.329269	-0.951467	0.0101526	-0.0023662	-0.25198	0.0944072	0.00953813	0.353632	0.105449	-0.00535396	0.227875	0.0911296	0.0626968	-0.590946	-0.600118	-0.0664611	0
OG6w	0.389889	-0.220791	-0.69238	-0.282464	0.119017	-0.0343446	-0.0905928	0.158191	-0.894372	0	0	-0.338069	-0.444911	0	0.610987	0.423935	0.282831	-0.19617	-0.0535851	-0.180314	-0.806985	-0.850279	-0.349215	-0.39877	0.21725	-0.132877	0.43205	0.0468665	-0.0517347	1.06656	-0.335599	-0.443675	0.553304	0.746626	0.473313	-0.0381262	0.536552	-0.068124	0.105662	-2.43591	-0.630723	-0.065546	0.272438	1.43203	-0.0160779	0	-0.188159	-0.00507713	0
CG6w	0.359414	-0.348132	0.273514	-1.319	0.051223	0.0454569	0.0189847	-0.154035	-0.265423	-3.59293	0	-1.14901	-1.00535	0	0.70169	0.815932	0.13131	-0.0349417	-0.179793	-0.118326	-0.0920189	-0.495932	-0.218081	-1.1298	-0.173855	-0.490201	0.761054	-0.0647077	-0.110937	-0.499451	-0.422418	0	0.162259	-0.00517279	1.06294	0.00172252	0.335314	0.0856283	0.123572	0	0.297076	-0.0340459	-0.248061	1.62867	-0.602648	-1.59081	-0.981006	-0.29719	0
OG6w	-0.293245	-0.400816	0.139891	-0.0584446	-0.0308405	-0.274429	-0.0329608	-0.173541	-0.0757053	-0.422811	0	-0.0897754	0.261022	0	0.0252982	-0.0833424	-0.276604	-0.437723	-0.170409	0.0847329	0.615849	0	-0.0691352	0.0257555	-0.0644407	0.0374759	-0.145541	0.143989	0.0682433	-0.384943	0.207751	0	-0.613599	-0.0193262	-0.0547972	-0.19778	-0.0261919	-0.136106	-0.322561	-0.546866	0.044483	0.00123856	0.644184	-0.870017	0.562314	-1.8637	1.01114	0.221172	0
CG6w	-0.314162	0.315158	-0.25958	-0.090146	0.221491	-0.216987	-0.434971	-0.0537983	-0.369008	-0.526776	-0.0538446	-0.1254	-0.0124822	0.558594	0.0381514	-0.0276458	-0.0360505	-0.681665	0.00141015	-0.051498	-0.165191	0.162879	-0.868953	0.0918007	-0.0621895	-0.326291	0.0536857	0.10563	0.070724	-0.505763	-0.0696468	-0.327273	-0.228819	-0.0561876	-0.382392	0.0767455	-0.265042	0.185959	0.216921	0.236631	0.0925825	0.0716183	-0.201576	0.124972	0.375688	-0.182695	-0.445444	0.16662	0.98833
OG6w	0.00323711	-0.134708	-0.283349	0.453423	0.214727	0.2321	-0.322543	0.145619	0.0144738	0	0	0.442808	0.564612	0	0.215047	0.423487	0.153409	0.49435	0.408189	0.146913	0.525067	0	-0.337372	-0.326093	0.037493	-0.280941	0.098891	0.118214	0.0213307	0	0.109034	0.532649	-0.699357	0.0850249	0.145068	0.0736172	-0.62502	0.0510611	0.0290797	0.865254	-0.0229391	0.137928	-0.218164	0.518254	-0.0568214	0.357585	0.0400536	-0.165852	0
OG6w	0.154704	-0.314796	-0.140852	-0.935084	-0.325303	-0.121475	-0.162383	-0.0736911	-0.57188	-2.07847	1.32949	-1.61498	-0.381955	0	-0.0459728	0.0801192	0.196585	-0.172873	-0.232342	-0.227567	-0.41747	-1.18446	-2.46552	-1.08805	-0.175038	-0.104692	0.0254579	0.0512838	-0.629572	-0.29552	-0.00795469	0.509849	0.126998	-0.333089	-0.0912468	-0.162081	-0.408548	-0.346568	-0.42862	-1.15619	-0.796713	-0.0862476	0.502713	0.0891018	-1.03121	-1.57325	0.0237979	-0.896986	0
CG6w	0.0127592	-0.159839	0.86079	-0.177966	0.0310754	0.0250704	-0.0760973	-0.0816636	-0.326325	-0.96285	-0.373923	-0.14343	-0.289235	0	0.113505	0.502073	-0.148226	-0.0225646	-0.244504	-0.077887	-0.316135	-1.21552	-0.901144	-0.371084	-0.0209322	0.215367	0.0193477	-0.0199389	-0.206639	-0.224993	-0.225582	0	0.0539562	0.479849	0.268207	0.0632511	0.197506	-0.388778	-0.323113	0.132552	-0.353337	0.00475465	0.0608342	-0.0368287	-0.718117	1.85157	0.211765	-0.425542	0
CG6w	0.045274	-0.340533	0.00764713	-0.344386	-0.0935067	-0.305873	0.218862	-0.186344	-0.800234	0.0863351	0.386876	0.453746	-0.676506	-0.404624	-0.264595	-0.231059	-0.3927	0.0604173	0.0516271	0.0757968	-0.249092	-0.0292545	-0.263377	-1.7531	0.0141039	0	-0.267391	-0.0666136	-0.148278	-0.107686	0.161597	-0.294036	-0.000632258	0.671299	-0.642569	0.0969162	-0.67976	-0.0683903	0.0210677	-0.26174	-0.151391	-0.00378929	0.0736883	-1.2018	0.671668	0	0.942346	0.357253	-0.247751
OG6w	-0.129422	-0.084893	-0.083082	0.265092	0.212761	-0.0842834	-0.0802213	-0.0602479	-0.0670576	0	0	-0.137973	0.00942216	0	0.11067	0.194728	-0.126255	0.109874	-0.0648954	0.499497	0.583788	0	-0.719843	0.281155	-0.159394	-0.46209	-0.052193	0.0296388	0.0492749	0	0.0586496	-0.57908	-0.136428	0.963011	-0.442547	0.25939	-0.280762	0.0619446	-0.0737361	-0.715907	0.147882	0.0254195	0.580954	-1.66008	0.149217	0.595389	-0.285202	0.269695	0
CG6w	-0.192537	0.386022	0.647757	0.0839733	0.148234	0.392058	-0.115378	0.265897	0.00219773	0	0	0.343394	-0.153063	0	0.154423	0.689769	0.225572	0.172948	0.120435	-0.101715	0.387414	0.877922	0.667407	0.103229	-0.0124135	0.0701397	0.155175	-0.0591749	0.226399	-0.724687	0.0725129	-0.459926	-0.379646	0.0327139	-0.0547879	-0.0767459	-0.136414	0.339929	0.00925771	-0.450667	-0.0423695	0.0565695	-0.237466	-1.46823	0.555792	0	0.595773	0.116712	0
CG6w	0.353448	-0.178662	-0.226332	-0.348701	0.0861314	0.0700491	-0.223339	0.141425	0.543864	0.832722	0	0.0402208	0.155541	0	-0.600206	-0.478662	0.0786281	-0.00326557	0.0701061	-0.0803995	-0.209126	-1.56927	1.9045	0.130799	-0.0184435	-0.501939	-0.509068	-0.18774	0.421175	0.410058	-0.207773	0	-0.162872	0.538254	-0.586618	-0.179488	-0.753773	-0.198181	-0.0638929	-0.261244	0.224672	-0.174234	-0.491006	0.949544	-0.0602326	0.433626	-2.11055	0.142354	0
CG6w	-0.0812613	-0.0142714	-0.744902	0.17651	-0.149613	-0.184108	-1.76419	-0.128289	-0.219844	2.31271	-0.218592	-0.547272	0.361101	-0.402475	-0.0722999	0.0797059	-0.092876	0.451456	0.0530654	-0.0715774	0.145403	0.0107621	-0.790697	-0.347265	0.0862333	0.158119	-0.154204	0.0506556	0.162498	0.198466	-0.0364732	0.509949	-0.00410877	-0.89891	-0.156427	0.0548546	-2.43726	-0.206614	-0.144805	0.18443	0.0696374	-0.0834589	0.270255	-0.0732242	-0.359571	0.164124	0.0290987	-0.354067	0
CG6w	0.135613	-0.31098	0.162415	-0.137695	0.0491894	-0.0681299	-0.198945	-0.0031079	-0.398771	0	0	0.150547	-0.0305072	0	0.391129	0.417486	-0.0970322	-0.0541032	-0.116777	0.197406	-0.440681	0	-0.727914	-0.364949	-0.111281	0.191703	0.221775	-0.017731	-0.209	-0.125357	-0.0541851	-0.77293	0.00551493	-0.565641	-0.168909	0.0665714	0.85198	-0.083478	-0.230501	0.574983	-0.163224	-0.0476843	0.457298	-0.0256182	-0.292848	-1.10821	-0.775622	-0.354039	0
OG6w	-0.47946	0.32041	0.610907	0.528991	-0.0877166	-0.0483778	-0.482593	-0.298119	0.51729	-0.662109	0	0.220172	0.476522	0	0.479602	0.963957	0.131169	0.090606	0.0809994	0.027392	0.609054	0	0.145844	0.201148	-0.0662625	0.095127	0.453416	-0.195109	0.262768	0	0.142256	0	0.27337	-0.699487	0.204271	0.26462	-0.0979402	-0.0595873	0.0312447	0.988538	0.628052	0.0253073	0.808608	0.0726029	0.48102	0.341261	-0.604735	0.246208	0
CG6w	0.564305	-0.00679861	0.777485	0	0.111026	-0.179801	-0.135609	0.00406621	0.477954	0	0	-0.020196	-0.683772	0	0.145371	0.324754	0.292955	0.1916	0.588625	-0.0962358	0.0584345	-1.211	0.901544	2.06502	0.0710966	-0.186409	0.0582715	0.0609622	0.0946932	-0.0259529	-0.128237	0	0.510059	0	-0.11122	0.0282334	-0.595595	0.129876	0.368689	2.44272	0.506509	-0.166696	0.179629	1.15896	-0.515395	-2.1431	-0.0857173	-0.312422	0
OG6w	0.306292	-0.351592	-0.0950758	0.897174	-0.141482	-0.145077	-0.507093	0.0877903	-0.137369	2.76752	0.29617	0.0234546	-0.0645202	0.75131	-0.571389	-0.108241	-0.0182739	0.403658	0.280812	0.0994178	0.125853	-0.0495734	-0.312457	0.0304685	0.16065	-1.34729	-0.192269	-0.00385269	0.259485	0.201482	0.0161752	-0.244438	0.460416	0.203955	-1.04077	-0.106953	-2.52694	-0.244157	0.0195965	0.431198	-0.0570875	-0.0768525	-0.344024	1.47951	-0.261961	0.912565	0.903471	-0.0816301	2.15493
OG6w	0.0443571	0.209469	0.678681	0.705613	-0.0217043	0.0576552	0.611581	0.216362	-0.18755	-0.593256	0	0.195682	0.302087	0	0.2829	0.324983	0.104366	0.385927	0.149042	-0.0471098	0.757827	0	-0.999024	-0.0394411	0.194018	0.245568	0.365615	0.256758	0.115567	-0.111275	-0.103522	0	0.608709	-0.139719	0.115593	-0.117414	0.199613	0.341097	0.154233	-1.44228	-0.184151	0.0959804	0.158895	0.297648	-0.152637	-0.32405	0.42358	0.079889	0
OG6w	-0.242345	-0.49295	-0.486483	0.689305	0.196004	0.540488	1.04277	-0.273002	-0.297347	2.40659	0	0.28437	0.0340565	0	-0.33163	-0.176772	0.159948	0.497614	-0.134379	-0.127004	0.246108	-0.768834	0	-0.662445	-0.10517	0	-0.228402	-0.105342	0.0661076	-0.0385397	0.0569339	0.63961	-0.273333	-0.662644	-0.285653	-0.173384	-1.71539	0.181571	-0.232952	0	-0.132743	-0.0626404	0.400078	-1.59854	-0.254978	-0.334099	-0.0303422	-0.253192	0
OG6w	0.0940417	-0.228726	-0.00707277	0.428122	-0.0334717	0.21094	0.606558	-0.0362515	0.257751	0.243805	0	0.526605	0.635193	0	-0.382033	-0.49656	0.0505489	0.271066	0.00751073	0.123361	0.696094	2.10292	-0.0239899	-0.049386	0.427152	0.0603876	-0.308689	0.136783	0.505443	0.252911	-0.0119994	1.23087	-0.194285	0.479217	-0.153703	0.00579426	-2.23379	0.0993218	0.00664997	0.485952	0.215529	0.00955745	-0.39379	-0.942389	-0.147126	0.759994	1.51362	0.0728475	0
CG6w	0.378791	-0.19054	0.0530129	0.36675	0.1882	0.348847	-0.210558	-0.0373867	-0.0202997	0.220204	0	0.151903	-0.454413	-0.132165	0.0639889	0.404446	-0.0442277	0.78575	0.0695404	0.0301446	-0.18012	0.159466	0.821846	-0.144627	-0.159485	-1.35332	-0.00728508	0.0961206	0.136947	-0.262931	0.139351	-0.191122	0.720033	0	-0.0116631	-0.052262	-1.11334	0.0119607	-0.192187	2.34562	0.141322	-0.0457054	0.193657	-1.10768	0.13956	0.166835	0.694442	-0.201202	-1.74714
OG6w	-0.160279	0.300347	0.199618	-0.870931	-0.0198658	0.454385	0.0354912	-0.299986	0.077619	0	0	0.267562	0.33582	0	0.477556	0.460717	0.376016	0.0190721	-0.0624636	-0.0310705	-0.374588	-0.945423	-0.635984	-0.27641	0.129059	-0.0554677	0.356853	-0.00284599	0.0151013	0.00197987	-0.0775642	-0.0169942	0.0452223	0.16744	0.173797	0.189232	-0.350908	0.069974	0.0500122	-1.61027	-0.295178	0.0226117	-0.405709	1.51336	-0.222446	1.17324	-0.529993	-0.21854	0
OG6w	0.0941335	-0.147713	0.0517061	0.579812	0.0527596	0.381251	-0.169117	-0.00847923	0.503046	4.25939	0	0.169877	0.39327	0	-0.380972	0.026208	-0.0662223	0.756538	0.37777	0.0758538	0.128793	0	2.00929	0.714723	0.11506	0.570549	-0.491382	0.0762046	0.530877	0.0961561	0.00731203	0.595716	0.264373	0.514177	-0.524034	-0.0780651	-0.795797	-0.050094	0.33403	0.244384	0.358574	-0.0283809	-0.0543315	-0.102031	0.583738	1.89779	0.734844	0.619229	0
CG6w	-0.638299	-0.414224	0.529523	0.382114	0.0316758	-0.148655	0.500413	0.112236	-0.433449	0.642721	0	-0.293913	0.435469	0	0.0167124	0.0742746	0.13263	0.0121041	-0.0901605	0.148001	0.00470672	0	-0.45757	-0.36213	-0.0330908	-0.0656413	0.0797289	0.000655253	-0.250035	0.0886237	0.0268729	-0.134943	0.301472	-0.528159	-0.023857	0.14146	0.496481	-0.0835653	-0.0454171	1.11124	-0.0391733	0.0125075	-0.124156	-1.27006	-0.337498	-1.43598	0.447065	-0.141072	0
CG6w	-0.469798	-0.32935	-0.496661	-0.355083	0.13002	0.267952	0.70291	-0.0544606	-0.533869	0.0978887	-0.0851626	-0.308919	0.239137	-0.0209485	0.0726396	-0.265817	-0.0543681	0.0714265	-0.227096	0.0297634	-0.396587	-0.228716	-0.282153	-0.166688	-0.0924517	-0.00563852	-0.0927972	-0.0990021	0.240123	0.228433	0.0706438	-0.227668	-0.698864	-0.432305	-0.437247	-0.0398453	0.857031	0.0834569	-0.372038	-1.34402	-0.460434	-0.000625395	-0.583878	-1.22187	-0.507692	-0.371443	-0.469108	-0.303403	0.984642
[truncated: 1,080 more columns]

## Sheet: Fecal metabolites_logFC
Group	mevalonate	S-1-pyrroline-5-carboxylate	putrescine	spermidine	1-methyladenine	1-methylnicotinamide	12,13-DiHOME	5-hydroxyindoleacetate	adenosine-2',3'-cyclic monophosphate	cytidine 2',3'-cyclic monophosphate	guanosine-2',3'-cyclic monophosphate	uridine-2',3'-cyclic monophosphate	alpha-ketoglutarate	kynurenate	3-hydroxy-3-methylglutarate	3-hydroxyphenylacetate	3-hydroxypropanoate	cholate	4-hydroxyphenylacetate	hypoxanthine	guanine	9,10-DiHOME	linoleate (18:2n6)	laurate (12:0)	quinolinate	N('1)-acetylspermidine	N6,N6,N6-trimethyllysine	N-acetylputrescine	N-acetylserotonin	N-formylmethionine	adenosine 5'-monophosphate (AMP)	2'-deoxyadenosine	5-methylthioadenosine (MTA)	N6-methyladenosine	arachidonate (20:4n6)	arginine	aspartate	2-hydroxyphenylacetate	3-(4-hydroxyphenyl)lactate	phenylpyruvate	beta-alanine	carnosine	biliverdin	biotin	succinate	3-hydroxybutyrate (BHBA)	cholesterol	choline phosphate	creatinine
CG6w	0.085277	0.765666	2.04337	1.59394	1.8299	0.705796	0.74884	0	0	0	2.10521	1.36239	-0.340502	0.947754	-0.643642	0	0.79682	0.0661906	0.374092	-0.764711	-0.137663	1.35455	1.16849	-0.331789	0.144568	3.61583	-0.781715	1.21212	0	-0.0526799	0.372866	0	0.896713	0.230252	-0.429715	-0.241821	-1.15238	-1.12642	1.85177	0.285965	-0.0217759	1.14089	-1.59663	0	1.45664	-0.162459	-1.26634	4.5848	4.03707
OG6w	-0.71568	0.25579	0.385417	-0.215098	0.213024	-2.25944	0.644341	0.666811	0	-1.14971	-0.148663	-0.61368	-0.283186	-0.549668	-0.298485	1.41006	-1.42443	1.76185	0.0786336	-0.348227	-0.836148	-0.47498	-0.819649	0.938246	0.240215	-0.330725	-0.313206	-0.207895	-1.14766	-0.556099	-0.429346	0.0636656	0	0.0600666	4.62317	1.72628	0.0613844	1.03725	-0.992842	0.0373453	-0.83492	-1.67591	1.24414	0.0892713	-0.369856	-0.753383	2.29563	1.98451	-1.24537
CG6w	-0.817613	-1.2109	1.75545	1.20865	-1.38654	-3.59706	-0.457249	-1.7496	0	0	0.222102	-0.388453	0.313024	-1.86265	1.09281	-0.643317	2.661	-2.67348	-1.56955	0.551732	0.250503	-1.73912	2.05833	1.16118	-1.17796	0.756083	-0.160343	-0.123597	0.268268	-0.594977	1.40122	1.87133	-0.6438	0.126259	1.00958	-0.515201	0.0276904	-0.753226	0.202497	0.702178	-0.763316	0.679892	-0.904895	1.2897	-0.0628591	-0.649816	-1.15197	0	-1.30655
OG6w	-1.65539	-0.236079	-3.32518	-1.34698	0.564901	-2.6703	-1.7707	1.98757	0	-0.881801	-0.334525	-0.708604	-0.525998	0.274346	-1.15559	-1.25415	-1.96168	-4.29622	-2.28378	0.0770172	-0.781872	-0.851993	2.77802	1.219	-0.805495	-1.84919	-2.26803	-2.32387	1.60798	-0.964429	2.17718	1.70127	-1.18865	-0.380312	-1.23357	-1.11862	-0.177911	1.69228	0.365125	-0.203177	-2.45186	-2.3588	-2.38141	0.6561	1.34624	-1.09109	-1.47473	0.377048	-4.40667
OG6w	0.146864	0.395206	0.256666	3.0233	0.383325	0	0.135882	1.09818	0	1.14809	-0.018788	0.177835	-0.371368	0.377301	0.275228	-0.215256	0	-0.485675	0.501106	-0.089309	0.307086	0.16762	0.721571	-0.352286	-0.0873977	0.044048	0.290626	-0.490491	-0.067686	-0.170911	-0.775489	-0.282829	0.0470991	1.155	0.244997	0.564193	-0.338508	-1.3919	-0.190024	-0.671791	-0.0874674	-1.05492	-0.50171	-0.0174775	-0.141102	-0.913674	-2.22251	2.62038	0.266123
OG6w	1.649	-0.942048	2.04412	0.846728	0.291112	0	2.09946	1.09882	-1.41732	-1.51898	-1.94375	-1.81207	0.506645	1.49107	1.25311	0.964565	4.04097	2.34227	-0.11795	0.773535	0.895488	1.33798	-0.560063	0.41927	0	1.31725	1.51828	1.11213	-2.14629	0.468081	0	-0.28593	0	0.775214	0.985599	0.665351	-0.0270822	-1.39179	1.49318	0.728068	0.824275	0	-0.114928	-1.01088	0.554451	0.409698	-0.186182	0	1.44182
CG6w	0.101358	0.0661178	0	-0.0706235	0.366738	0.279272	0.448504	0	0	0.245638	0.885348	0.934702	0.117542	0.365186	1.77527	0.527821	0	-2.78915	0.349837	0.206124	1.01614	0.963607	-1.28176	-0.116665	-2.00043	-1.25305	0.922778	-0.787953	0.207234	-0.265113	0.339998	-0.0996994	-0.993164	0.660083	0.163526	-0.113008	0.712016	0.315197	-0.354203	0.37055	0.441809	1.26725	0.640381	0.764884	0.328442	-1.16061	0.160192	0.571378	2.42993
CG6w	2.60192	1.64161	-0.661891	2.80943	-0.584653	2.12534	3.23254	-1.09287	0	-0.966965	-0.381811	-0.585965	0.726356	2.1809	0.723792	0.331107	0	-5.6495	2.08171	0.5087	-0.221195	2.53884	-2.4663	2.16927	1.18533	2.0483	-0.0535967	-0.468837	-0.852052	1.44462	-2.59345	-0.184649	1.92961	-0.707768	3.0002	0.265915	-0.713052	0.475466	0.397225	1.22663	2.78202	1.01924	0.35899	-0.0356044	1.40418	-0.517168	1.5504	-5.15221	-0.653048
CG6w	-0.623171	1.19945	0.282028	0.313675	0.0255014	-3.08652	-0.249164	0.848889	0	0.804568	-1.08502	0.223531	-0.00963423	-0.210745	0.174743	-0.37831	-0.111117	0.860803	-1.53149	0.139733	0.0400263	-0.597074	-0.881328	-2.84118	-0.73647	-1.0997	0.273823	-0.439077	0.854118	0.735488	1.71776	-0.127608	-0.767407	-0.495342	0.531284	-0.315611	0.442512	1.20651	0.179737	1.59773	-0.696867	-0.455354	-0.0209041	0.77703	1.21849	-1.21121	0.210745	-0.89507	-5.09838
OG6w	-0.199226	-0.603313	-0.760914	0	-1.2143	-0.0910855	0.666371	-0.404982	-2.32912	-1.70917	-2.88338	-0.964557	-0.544495	-0.747884	0.207952	1.69177	-0.0938555	-0.952571	0.873967	-0.483347	0.0187332	0.977007	0.125208	0.691291	0.302311	0.018822	-1.106	-0.870959	0.743499	-0.600155	-0.475824	-0.0581512	-0.626632	0.64408	0.0188058	-0.628614	-0.846085	0.124307	-1.34526	-0.374236	-0.275219	0	-0.226245	0	-0.369426	-0.124077	-0.00247261	-1.56114	-0.335096
OG6w	0.303344	-0.501484	0.370516	1.6111	0.359876	-1.27002	-0.776431	1.1338	0	0	0	-0.546466	-0.695387	-0.489652	0	-1.2707	-1.36135	-3.85836	-1.35284	1.26373	0.26232	0.718354	1.78294	0.0416991	0.0605706	-0.802862	0.729682	-0.937338	1.47508	0.774532	0	0	-0.513808	1.97354	1.73101	-1.21658	0.89183	-2.38187	-1.62535	0.0514885	-0.319906	-0.385536	0.741031	0.489669	0.959281	-2.76409	0.317029	-2.55876	-0.151633
CG6w	-1.72412	0.0171634	-0.758629	-2.12294	0.760048	0	-0.444573	-1.39953	0	-1.04472	-2.11523	-1.99102	-0.934404	-1.28428	-2.92875	-1.09492	0	-5.3125	-1.60628	-0.624235	-1.35081	-0.21868	1.04904	0.0917654	-3.63977	-1.35505	-1.18146	-1.82382	-2.39694	-1.42107	1.10214	0.114224	-1.66091	0.820997	-0.121047	-0.4865	0.0542344	-1.86021	-1.01229	-2.61518	-0.454749	0	-1.48441	1.61864	-0.452923	-0.035881	-0.943505	0.900595	-1.99577
OG6w	0.395042	-0.374519	0.991288	-1.90417	2.68218	-0.687833	0.507802	0.777217	0	-0.745931	1.88236	-0.766899	-0.614545	-0.123152	1.31936	0.00292066	0.715155	5.78216	-1.28165	0.101498	0.945735	0.527096	2.29305	0.28441	0.151071	-1.15083	2.10837	0.69698	0.326097	-0.450427	1.50627	-1.86096	-0.0677077	2.17482	2.4502	-0.369684	0.0102757	-0.436075	1.12606	0.335524	-0.748251	2.72419	1.00136	-1.19091	-2.03979	2.82875	0.231827	3.13016	5.01088
CG6w	0.692869	0.675803	-0.901815	2.00951	-0.342931	1.39696	-2.31877	0	0	0	0	0.124646	0.140385	0.283453	-3.46138	0.00440391	0	-2.79259	-0.941996	0.327178	0.228599	-1.22525	-1.86456	-0.197089	0.404367	-0.128055	-0.946557	-1.78124	1.08785	0.456345	-1.85391	0.551649	0.0125914	-0.44391	0.376405	-0.64139	0.163764	0.58128	-0.370335	-0.428995	-0.212215	-2.67749	0.677882	1.84191	1.28514	-0.615298	1.47757	-3.15961	-4.9955
OG6w	1.11748	-0.909548	4.58344	-3.08495	0.118273	0.650433	3.61549	2.01395	0	2.67217	3.69927	1.92024	0.153204	1.40781	2.18045	0.851164	3.92776	7.37214	2.50316	-0.109377	1.62666	2.49575	0.480128	-1.25111	1.31933	3.48325	1.76058	4.3113	-1.25295	0.731864	1.4525	-0.269671	2.7837	-1.73389	1.36905	0.585016	0.749666	-0.376444	2.7499	0.111156	0.75864	2.46823	2.57085	-2.33319	2.67331	1.65822	2.6244	6.22064	7.04544
OG6w	-1.38198	-1.18456	-0.0784286	-0.766512	0.603044	-3.24924	0.666763	0	0	-1.127	-2.52656	-1.1208	-0.0619171	0.546576	-1.37514	-1.98896	-2.64507	-6.14555	-0.923424	-0.0623209	-0.633263	3.58871	-0.484079	1.49107	-1.03618	-0.932539	0.02733	-1.07118	-0.636484	-0.934417	0.0451496	-1.50799	0	-0.804358	-0.575928	-0.798364	0.476899	-2.2062	-1.22595	-1.20465	-1.43055	-0.124108	1.71381	0.687757	-0.557211	-2.52361	-2.6035	0.0652281	-2.22085
CG6w	0.0284677	-0.448758	3.88758	-0.446911	0.135722	0	-0.856007	0	0.148629	0	-0.610331	0.211192	1.07054	0.175357	1.81979	-3.73356	-3.00549	-0.818494	-1.0413	0.75681	1.09496	-0.322747	1.14143	0.770437	1.48992	-0.518625	0.998742	2.87238	-0.119572	1.05689	0	-1.14632	-0.281405	-0.434859	-0.742483	-0.254062	1.0489	-0.286996	1.89391	1.67775	0.61213	2.11271	1.47997	-0.777603	1.31666	1.47092	-0.926923	1.7869	4.40821
CG6w	2.37834	-0.911547	1.73615	1.07879	-0.062832	2.12805	0.47941	-1.40372	0.509037	1.05028	0.873362	0.559517	0.515747	1.08614	1.36304	0.553959	0	-0.184661	-1.35554	0.321163	0.54549	-2.48497	-1.36718	2.50173	2.25409	2.91705	2.52639	1.41016	-0.148681	0.154449	0.0134308	0.819204	1.52702	-0.173395	1.0521	-0.475797	0.0462057	-0.265813	1.12165	-0.104469	1.87058	3.52901	0.615663	-0.216948	-0.26734	0.851105	1.42293	-0.208119	4.35889
OG6w	0.166192	0.895502	0.564673	0.287014	0.26437	1.0703	3.02616	1.99944	0	0	-0.846828	-1.01428	0.24165	0.281414	-0.766849	0.648298	0	-1.02957	1.08722	0.385586	-0.105937	2.70538	1.4368	-1.19009	1.644	0.715143	0.903383	0.186278	-0.777644	0.562389	0.0404262	0.191457	0.427167	0.23779	3.20013	-0.197985	0.210816	-0.95568	0.223034	0.559824	1.0125	0.785321	0.998661	0.51956	0.478106	0.575166	0.843317	0.141687	4.62354
CG6w	0.52067	0.444331	0.314781	1.59113	-0.706673	0.795103	-0.63932	-0.903956	0	-2.39147	0.0804193	-2.74125	-0.1106	0.265754	-0.0718201	1.24648	-1.88392	1.4896	-0.598789	-0.100938	-0.863952	-0.47499	-1.0959	1.04316	0	-0.229565	-0.20805	-0.164639	1.90562	0.798158	-1.08439	0.793786	-0.526467	0.21184	-0.20768	-0.887263	-0.182173	0.570026	0.171408	0.82999	-0.602095	0	-0.0580738	0.842233	0.424862	0.182236	1.64521	-3.18927	-1.51825
CG6w	-0.961163	-0.935694	-1.64391	-0.389972	0.0812472	0.201572	2.50034	0	0	0	-0.916123	-1.57364	-0.308492	-0.517769	-4.21633	-0.462848	-2.85066	0.0342704	-0.234142	-0.438328	-0.890838	1.8986	-2.73533	1.46435	0	0.18666	-0.111724	-1.96575	1.22583	0.0490884	-2.0615	-0.414889	0	-0.442434	-0.3729	-1.39943	-0.713367	-0.474633	-0.143219	0.964966	0.416234	2.1894	0.790616	0.138177	-0.394545	1.75043	-0.304627	-1.13231	1.66593
CG6w	1.43035	-1.60882	-0.527455	-0.218042	-0.889781	0.71962	0.887474	1.90621	0	0	0	-1.2207	-0.647906	0.497414	-0.185296	0.773774	0	1.74935	-0.48944	-0.652724	-1.02927	0.121129	0.816719	1.95638	-1.22162	-0.137713	0.926299	-0.161801	-0.0219992	-0.127279	0	0.480467	0.192234	-0.977847	-0.0926572	-0.0646321	-0.335561	0.00875285	-1.24651	-0.365551	0.653579	-0.586987	0.255111	-0.74297	-0.213145	-0.502852	2.07165	0	-0.696633
CG6w	-2.09845	-2.0005	-1.68216	-0.420945	-0.0191618	0	-0.641571	1.39955	0	-0.240968	0	-0.22572	-0.394733	-0.160584	-0.383658	0.0768324	0	-0.793603	0.436098	-0.269018	0.578214	2.54144	0.9545	0.0217719	-0.828839	-1.65102	0.0198645	-2.44445	-0.365792	0.260848	-1.37053	-0.572948	-0.514014	0.243839	-0.597259	0.297788	0.196537	-0.323418	-0.965474	0.114209	-0.429672	-1.51382	0.0627656	-0.157558	-0.210259	-1.08975	-0.172396	0.419263	-1.59519
OG6w	0.580851	1.94272	-0.718835	0.00202697	0.950645	-0.529	1.76149	0.884596	0	0	0	1.18469	0.805893	0.36354	0.295603	0.624246	0	2.71798	1.17211	1.12733	0.21268	-0.00218297	-0.658096	2.27747	-1.06969	0.747179	0.212054	1.22377	0.49812	0.260836	2.21362	-1.07548	0	1.02381	1.26383	-1.29352	0.556975	1.08993	0.42415	0	0.536417	0.869061	0.941874	-0.329074	0.298979	0.510065	-0.0466371	0.454301	-4.38525
CG6w	-0.508174	0.247169	0	3.90759	-0.0682218	-0.936523	-0.487914	0.490562	0	0.241385	-0.652743	-0.241854	0.31076	-0.851359	-0.846309	0.315891	-1.61452	0.614135	-0.908995	-0.273257	0.404749	1.01765	-0.200338	3.26237	-0.408202	-0.877816	-0.630756	-0.794332	-2.18029	1.07192	-0.810163	1.48067	0	-1.66416	-1.42786	1.92352	0.169742	-1.68554	-0.986852	0.190171	-1.01154	1.5623	-0.248261	0.640352	-0.540032	-1.19994	0.279524	-2.4596	-0.742452
OG6w	-0.577054	-2.2964	-0.141524	-2.51759	1.2267	-2.23177	0.00733878	-0.663335	0	-0.297909	-1.46152	-0.038225	-0.977113	-0.667054	-0.510877	-1.53761	2.47796	-2.26389	-0.719652	0.513913	-0.761989	0.54824	3.50513	0.538248	-2.24164	-2.14186	-0.56814	-1.13822	-0.856096	-1.16794	1.69098	-0.0538942	-1.81498	1.16949	-0.743418	-1.19956	0.393122	-1.43834	-1.06762	0.465801	-1.80779	-2.33627	-2.0405	1.68036	0.352213	-1.53581	-1.49276	1.27663	-2.37232
OG6w	-0.386791	0.325763	0.860908	-1.53687	-0.209698	-0.174157	-0.646304	0	0	0	-0.0989266	-0.450832	-0.195273	-0.361847	-0.390698	-1.67973	0	2.98393	-0.694901	0.447779	-1.20339	0.818421	1.99749	0.556769	-2.79019	-0.423091	-0.874815	1.72761	0.888979	0.641261	1.41348	-0.544856	0	0.18976	1.55314	-0.73583	-0.169838	0.0126772	1.27376	-2.24496	0.0168915	0	0.73141	-0.178629	0.977682	0.222742	0.848288	0	-5.14665
OG6w	-0.88143	0	-0.686458	0.824324	0.548746	-1.04649	-0.102804	-0.691998	0	-0.672236	-1.88369	-0.986104	-0.424855	0.600213	-2.27599	1.05697	-1.69767	-0.995274	-0.529449	0.193744	-0.779585	-0.84793	-1.90929	0.531671	0.0374132	-0.701339	0.33701	-0.638899	0.32909	0.252441	-1.65907	0.834553	-1.46986	1.13236	0.118699	-0.995978	0.0139335	-1.57568	0.071002	0.91814	0.580578	1.46759	-0.618788	1.59505	-0.314668	0.0186215	0.0142853	-2.11477	1.34994
OG6w	-0.571684	-0.758556	-2.57912	-1.24212	0.386668	-0.00803213	1.56308	1.10295	0	0	0	0	-0.241494	-0.88852	0.032535	-0.576093	0	0.997975	-0.718552	-0.0159803	-0.11676	4.49199	1.52146	2.01952	0	0.663565	-0.128874	-0.728634	-1.1282	-0.387886	-0.430384	0.128806	-0.359458	-0.230999	-0.499684	-0.121167	-0.738689	-1.61344	-0.034068	0	-0.256038	-1.44458	-1.30348	0.200719	-0.719447	1.15482	-1.44979	-2.49299	-0.63751
CG6w	0.238128	1.12613	0	-1.46488	-0.759019	0.392708	0	-0.982135	0	-1.52571	-1.96562	-1.81513	2.19489	-1.13577	0.437074	-1.39594	-0.805755	0.235635	1.04254	-0.593329	-0.534675	0	-3.98779	1.75187	0.743789	-1.03425	0.416161	-0.19673	-0.861954	0.58073	0.989084	0.18584	-0.623957	-0.467771	-1.48408	0.317623	-0.693211	-1.2515	0.283226	2.3306	-0.529794	-1.73603	-0.141575	1.131	0.369503	1.34749	1.40039	-1.77091	1.21525
OG6w	0.404586	-0.115123	-0.922314	0.288217	0.0694471	-2.95782	-1.73912	0	0	0	-1.65012	-1.3078	-0.505057	-2.28188	-0.616329	-1.46494	-2.44004	-1.26861	-2.43984	0.117577	-0.85502	-0.156352	-2.03551	-0.522754	-1.12711	-0.203638	-0.984824	-1.13347	1.12954	-0.93952	-0.466931	0.92582	0	0.308612	-0.640885	-0.287731	-0.199441	0.820118	-0.510438	-0.535494	0.578823	-1.41308	0.10819	0.489212	-0.459885	-1.16362	-0.19858	-1.0716	-5.52237
OG6w	-0.979381	-1.04334	0.284988	-2.07618	0.0379893	-1.00068	-0.996187	0	0	0	0.0207554	0.19869	-0.953608	0.237547	-0.703605	-0.241692	0	-2.02862	-0.788983	-0.24972	-0.0678374	-2.07547	0.0548208	-0.24235	1.00832	-2.44956	-0.945547	-0.7096	0.628777	-1.03035	1.09131	-0.654937	0	-1.19599	0.477214	-0.55319	-0.67982	-0.544513	-0.315844	-2.13201	-1.02299	0	-1.53634	-0.524667	-0.8427	-0.355083	-1.02344	2.53553	3.84481
CG6w	1.10609	0.620777	0.0841011	0.541685	0.143009	0.816532	0.849152	0.341412	0	-1.19589	-0.412637	-0.744736	0.011551	0.1216	-0.210587	-1.60866	0	-0.558715	0.800943	0.0339423	0.234829	0.617682	-0.780784	0.180789	1.20283	0.630702	-0.20253	0.102309	-1.19501	0.277967	0	0.208899	0.548064	-0.388347	-1.911	2.3231	0.0778912	-1.55212	-0.475843	-0.375711	0.476034	-1.4049	0.135846	-0.0900564	0.229667	-0.459113	-0.384325	0	-0.417524
CG6w	-0.355606	0.779056	-2.68493	-0.21106	-1.23747	0	-2.97672	0	0	0	-0.676675	-1.16902	-0.252894	0.488906	0.243572	-0.0724589	0	-2.31669	-0.355525	-0.501261	-0.529632	-0.624146	-0.315591	-3.39516	-2.09465	-2.1943	-0.404384	-1.85262	0.623012	0.701528	-1.88394	-1.36986	-0.882374	-1.37247	-0.563966	-0.762604	-0.369235	-0.941078	-0.339588	-0.0909458	-1.16644	0	0.23081	0.935951	-0.893564	-0.943346	1.06864	-2.07894	-0.913711
[truncated: 1,005 more columns]
