# Supplementary material for: Cholesterol-lowering effects of oats induced by microbially produced phenolic metabolites in metabolic syndrome: a randomized controlled trial
Source: Nat Commun. 2026 Jan 14;17:598. doi: 10.1038/s41467-026-68303-9 (PMC12808737; doi:10.1038/s41467-026-68303-9)
Supplement: Supplementary file 11 — Source Data [file 41467_2026_68303_MOESM11_ESM.zip › Source-Data_NCOMMS-24-16685D_revised/Source Data_revised.xlsx]

## Sheet: Figure 2 
Figure 2a						Figure 2b
	Group	Ferulic_acid_V1_log	Ferulic_acid_V2_log	Ferulic_acid_logFC			Group	Dihydroferulic_acid_V1_log	Dihydroferulic_acid_V2_log	Dihydroferulic_acid_logFC
1	OG	11.925	11.62	-0.305051			OG	3.69824	4.10492	0.406688
2	OG	11.2268	11.925	0.698193			OG	1.49962	2.48108	0.98146
3	OG	10.8425	10.8404	-0.00215285			OG	2.35833	2.12518	-0.233153
4	CG	10.9145	10.5493	-0.365262			CG	3.37232	2.51568	-0.856643
5	CG	11.5541	11.0013	-0.552801			CG	2.88819	2.87543	-0.0127643
6	OG	10.7808	12.0968	1.31599			OG	1.18803	2.7138	1.52577
7	OG	10.8337	11.1135	0.279811			OG	2.98724	3.33386	0.346628
8	CG	10.2201	10.0222	-0.197962			CG	0.962716	0.305055	-0.657661
9	CG	9.75499	9.70869	-0.0462991			CG	-1.02527	-0.531709	0.49356
10	OG	9.8611	11.4414	1.58033			OG	-0.190313	2.95532	3.14563
11	CG	12.1024	12.6552	0.552858			CG	1.88254	3.16858	1.28604
12	OG	9.94894	11.6518	1.70288			OG	-0.691748	3.89117	4.58292
13	CG	11.9264	11.3199	-0.606411			CG	3.54955	3.2414	-0.308158
14	CG	12.2582	12.556	0.297834			CG	2.1352	2.63155	0.496355
15	OG	10.8626	11.2415	0.378864			OG	1.9468	2.17564	0.228842
16	OG	11.1328	11.7044	0.571536			OG	3.57153	3.96768	0.396145
17	CG	11.2437	12.1823	0.938554			CG	1.09611	1.11897	0.0228612
18	OG	11.4381	11.3354	-0.102742			OG	3.30844	3.46384	0.155405
19	OG	9.97301	11.1597	1.18666			OG	0.0712969	2.8264	2.7551
20	CG	10.1777	10.7697	0.592043			CG	0.357395	2.54499	2.1876
21	CG	10.821	11.0086	0.187601			CG	2.81427	2.92279	0.10852
22	OG	10.0737	11.0959	1.02224			OG	0.327431	2.13302	1.80559
23	OG	10.353	11.1027	0.749729			OG	0.79263	2.74027	1.94764
24	CG	10.4522	10.4487	-0.00347223			CG	0.764956	0.683147	-0.0818087
25	CG	10.1007	10.6801	0.579359			CG	0.659901	2.69181	2.03191
26	OG	11.1497	11.6101	0.460395			OG	1.99433	2.17335	0.17902
27	OG	10.1036	11.7645	1.66089			OG	0.077794	4.36909	4.2913
28	CG	10.1965	9.89646	-0.300067			CG	0.780975	0.266433	-0.514542
29	CG	10.3896	10.3565	-0.0331384			CG	1.55494	1.50935	-0.0455871
30	OG	11.6307	12.9831	1.35239			OG	4.04314	5.65197	1.60883
31	OG	10.9979	10.8729	-0.124985			OG	2.57218	2.36866	-0.203514
32	CG	10.2989	10.3747	0.0758381			CG	0.767466	0.410917	-0.356549
Figure 2c						Figure 2d
	Group	Ferulic_acid_V1_log	Ferulic_acid_V4_log	Ferulic_acid_logFC			Group	Dihydroferulic_acid_V1_log	Dihydroferulic_acid_V4_log	Dihydroferulic_acid_logFC
1	CG6w	11.8941	11.9197	0.0256251			CG6w	2.66528	2.94866	0.28338
2	OG6w	10.9185	11.066	0.147476			OG6w	3.87263	3.56281	-0.309827
3	CG6w	10.6449	10.6994	0.0544683			CG6w	0.696791	1.52161	0.824821
4	OG6w	10.1826	10.2664	0.0837598			OG6w	2.03841	-0.401523	-2.43993
5	OG6w	11.7913	11.7951	0.00377787			OG6w	3.90773	3.09164	-0.816092
6	OG6w	10.7564	11.228	0.471627			OG6w	1.37356	2.58837	1.21481
7	CG6w	10.2524	10.2601	0.00773019			CG6w	1.14158	0.941958	-0.199618
8	CG6w	11.3763	10.3779	-0.998447			CG6w	3.24632	1.11281	-2.13351
9	CG6w	10.5797	9.7959	-0.783841			CG6w	2.28765	0.209856	-2.0778
10	OG6w	10.9939	10.8891	-0.104782			OG6w	2.60927	1.9104	-0.698867
11	OG6w	12.8223	12.7072	-0.115188			OG6w	4.10875	2.39705	-1.7117
12	CG6w	12.0867	10.582	-1.5047			CG6w	3.24888	2.25564	-0.993237
13	OG6w	11.3783	12.1232	0.744984			OG6w	2.93589	1.9901	-0.945782
14	CG6w	10.8396	10.1405	-0.699047			CG6w	1.87472	0.777626	-1.09709
15	OG6w	10.6525	11.0132	0.360662			OG6w	0.551065	1.54703	0.995965
16	OG6w	12.348	11.5541	-0.793939			OG6w	3.16853	2.61585	-0.552671
17	CG6w	10.2314	9.81356	-0.417789			CG6w	2.36834	-1.1904	-3.55874
18	CG6w	10.3116	10.8928	0.581227			CG6w	0.300919	1.09701	0.796092
19	OG6w	10.2432	10.7113	0.468133			OG6w	1.32149	2.31554	0.994052
20	CG6w	9.87714	10.0164	0.139226			CG6w	0.0140015	-0.00642057	-0.0204221
21	CG6w	10.5152	10.6636	0.148439			CG6w	1.53081	2.32503	0.794225
22	CG6w	10.5721	10.891	0.318896			CG6w	1.98974	1.94977	-0.0399615
23	CG6w	10.6375	10.5062	-0.131374			CG6w	2.05211	1.20926	-0.84285
24	OG6w	10.3453	10.779	0.433672			OG6w	1.53228	0.997428	-0.534848
25	CG6w	9.83414	10.0159	0.181786			CG6w	0.100659	0.269034	0.168375
26	OG6w	10.1796	11.2573	1.07766			OG6w	0.619124	1.82213	1.203
27	OG6w	10.484	10.3838	-0.100275			OG6w	1.39399	0.694396	-0.699593
28	OG6w	11.398	10.8184	-0.579586			OG6w	3.03534	0.857517	-2.17782
29	OG6w	10.2867	11.4742	1.18748			OG6w	0.535616	1.64849	1.11287
30	CG6w	10.0592	10.0208	-0.0383824			CG6w	-0.877551	-1.14508	-0.267524
31	OG6w	10.4	10.5856	0.185562			OG6w	1.80819	1.90036	0.0921693
32	OG6w	10.531	11.6767	1.14571			OG6w	1.13956	3.03112	1.89156
33	CG6w	10.4487	10.8366	0.387921			CG6w	1.42643	3.05143	1.625
34	CG6w	10.5149	11.3483	0.833404			CG6w	1.55568	2.52546	0.969778

## Sheet: Figure 3
Figure 3a					Figure 3b									Figure 3c									Figure 3d
	Group	Component 1	Component 2			Selected feature component 1	Weight loading	OG vs. CG	estimate	95%_CI	q-value				Group	Total_cholesterol _V1_mgdL-1	Total_cholesterol _V2_mgdL-1	Total_cholesterol _absolute change_mgdL-1	LDL-cholesterol_V1_mgdL-1	LDL-cholesterol_V2_mgdL-1	LDL-cholesterol_absolute change_mgdL-1			Group	Total_cholesterol_mgdL-1_V1	Total_cholesterol_mgdL-1_V2	Total_cholesterol_mgdL-1_V3	Total_cholesterol_mgdL-1_V4	Total_cholesterol_mgdL-1_V5	LDL-cholesterol_mgdL-1_V1	LDL-cholesterol_mgdL-1_V2	LDL-cholesterol_mgdL-1_V3	LDL-cholesterol_mgdL-1_V4	LDL-cholesterol_mgdL-1_V5
1	OG	-0.606239	3.15423			LDL-C	-0.795214	decrease	-16.26	-23.60, -10.32	0.011	*			OG	192	195	3	141	140	-1			OG	192	195	236	230	214	141	140	172	169	155
2	OG	3.66276	-1.09444			TC	-0.54801	decrease	-15.61	-24.17, -7.80	0.02	*			OG	214	168	-46	139	100	-39			OG	214	168	219	207	215	139	100	135	127	130
3	OG	1.27784	0.720421			DBP	-0.25946	decrease	-4.404	-8.06, 0.19	0.264				OG	328	298	-30	260	230	-30			OG	328	298	311	309	273	260	230	232	244	209
4	CG	-0.0946809	-2.08366												CG	276	258	-18	196	178	-18			OG	226	212	228	218	210	160	142	155	157	142
5	CG	0.163403	1.74401			For further information on the data for the linear regression, see Supplementary Table 2.									CG	193	180	-13	129	120	-9			OG	268	250	269	290	252	186	167	183	212	176
6	OG	0.727302	-0.372012												OG	226	212	-14	160	142	-18			OG	176	172	197	200	213	107	106	126	134	142
7	OG	0.991315	1.39362												OG	268	250	-18	186	167	-19			OG	295	258	257	268	260	205	178	185	188	182
8	CG	0.214745	-1.41083												CG	162	152	-10	93	89	-4			OG	210	185	196	191	200	145	123	130	121	133
9	CG	-0.36381	-3.00286												CG	238	231	-7	157	153	-4			OG	102	104	106	119	114	68	67	55	72	80
10	OG	-0.65914	-0.0105638												OG	176	172	-4	107	106	-1			OG	187	173	191	185	194	125	105	129	115	134
11	CG	-0.419291	-4.37312												CG	217	204	-13	139	140	1			OG	299	257	286	279	260	225	183	207	193	192
12	OG	1.78892	0.00926409												OG	295	258	-37	205	178	-27			OG	281	267	231	251	249	205	187	165	191	194
13	CG	-2.35771	1.1535												CG	168	187	19	103	115	12			OG	295	255	263	278	222	215	184	195	219	158
14	CG	-1.36776	-1.51027												CG	192	191	-1	133	140	7			OG	315	272	318	318	386	223	213	206	209	185
15	OG	1.47285	-0.222967												OG	210	185	-25	145	123	-22			OG	204	193	236	205	216	147	141	165	143	150
16	OG	-0.787217	1.40322												OG	102	104	2	68	67	-1			OG	268	267	244	250	265	191	195	174	176	172
17	CG	-0.503122	-0.119445												CG	218	213	-5	155	159	4			OG	199	182	177	175	181	130	115	113	117	109
18	OG	0.983237	-0.325897												OG	187	173	-14	125	105	-20
19	OG	2.33413	0.325917												OG	299	257	-42	225	183	-42
20	CG	-1.57105	-2.59276												CG	173	182	9	108	115	7
21	CG	-0.52529	-1.59384												CG	224	216	-8	150	145	-5
22	OG	1.09958	3.0567												OG	281	267	-14	205	187	-18
23	OG	1.52369	-1.73734												OG	295	255	-40	215	184	-31
24	CG	-1.61131	0.307905												CG	202	217	15	138	147	9
25	CG	-1.11338	0.00672827												CG	222	223	1	152	159	7
26	OG	0.492581	-0.858598												OG	315	272	-43	223	213	-10
27	OG	0.114297	1.63858												OG	204	193	-11	147	141	-6
28	CG	-2.15629	1.20898												CG	177	184	7	106	123	17
29	CG	-1.85397	0.413257												CG	191	191	0	109	127	18
30	OG	-0.605886	3.03326												OG	268	267	-1	191	195	4
31	OG	0.904439	2.27307												OG	199	182	-17	130	115	-15
32	CG	-1.15494	-0.534047												CG	226	231	5	170	174	4
Figure 3e					Figure 3f									Figure 3g									Figure 3h
	Group	Component 1	Component 2			Top 10 features component 1	Weight loading	OG6w vs. CG6w	estimate	95%_CI	q-value				Group	Total_cholesterol_mgdL-1_V1	Total_cholesterol_mgdL-1_V4	Total_cholesterol _absolute change_mgdL-1	LDL-cholesterol_mgdL-1_V1	LDL-cholesterol_mgdL-1_V4	LDL-cholesterol_absolute change_mgdL-1			Group	Total_cholesterol_mgdL-1_V1	Total_cholesterol_mgdL-1_V2	Total_cholesterol_mgdL-1_V3	Total_cholesterol_mgdL-1_V4	LDL-cholesterol_mgdL-1_V1	LDL-cholesterol_mgdL-1_V2	LDL-cholesterol_mgdL-1_V3	LDL-cholesterol_mgdL-1_V4
1	CG6w	2.21227	0.440399			hsCRP	-0.391594	increase	2.34	0.16, 5.38	0.776				CG6w	209	234	25	132	143	11			CG6w	209	190	216	234	132	104	132	143
2	OG6w	-1.35097	-0.0893555			FM (%)	-0.298636	increase	0.65	-0.13, 1.45	0.984				OG6w	232	192	-40	154	109	-45			OG6w	232	191	211	192	154	120	136	109
3	CG6w	0.520517	1.623			GFR	-0.258193	increase	5.43	0.71, 9.64	0.18				CG6w	267	255	-12	187	166	-21			CG6w	267	242	244	255	187	164	161	166
4	OG6w	0.769015	-1.04972			SBP	-0.226299	increase	4.54	-3.35, 12.69	1				OG6w	165	153	-12	102	95	-7			OG6w	165	143	147	153	102	88	86	95
5	OG6w	0.709604	0.594738			Pulse	-0.163741	increase	2.47	-1.24, 6.09	1				OG6w	213	215	2	134	155	21			OG6w	213		221	215	134		156	155
6	OG6w	-2.78967	0.398712			TC	0.198609	decrease	-11.4	-32.27, 12.86	1				OG6w	256	278	22	158	187	29			OG6w	256	261	264	278	158	177	169	187
7	CG6w	1.35589	1.58432			Uric acid	0.250681	decrease	-0.36	-0.69, -0.04	0.18				CG6w	232	231	-1	107	110	3			CG6w	232	220	207	231	107	102	94	110
8	CG6w	2.2383	-0.0241929			Creatinine	0.294579	decrease	-0.06	-0.13, -0.01	0.18				CG6w	196	212	16	128	134	6			CG6w	196	204	209	212	128	124	138	134
9	CG6w	0.726172	-0.689716			ALT	0.347821	decrease	-3.56	-10.31, 4.14	1				CG6w	289	302	13	212	213	1			CG6w	289	289	276	302	212	199	188	213
10	OG6w	-0.281682	-0.723879			HDL-C	0.349245	decrease	-4.01	-6.10, -1.75	0.044	*			OG6w	149	162	13	88	98	10			OG6w	149	157	148	162	88	97	88	98
11	OG6w	-0.35263	-1.04106												OG6w	177	177	0	119	116	-3			OG6w	177	173	196	177	119	109	123	116
12	CG6w	3.32042	-0.866199			For further information on the data for the linear regression, see Supplementary Table 2.									CG6w	185	222	37	120	155	35			CG6w	185	203	199	222	120	141	140	155
13	OG6w	-1.79102	-0.467296												OG6w	335	297	-38	236	196	-40			OG6w	335	287	263	297	236	181	165	196
14	CG6w	1.51431	0.659697												CG6w	255	291	36	171	197	26			CG6w	255			291	171			197
15	OG6w	1.20873	-0.253402												OG6w	239	270	31	180	206	26			OG6w	239	235		270	180	175		206
16	OG6w	-3.46691	-0.512775												OG6w	191	128	-63	121	83	-38			OG6w	191	181	177	128	121	121	115	83
17	CG6w	0.986042	-0.276247												CG6w	217	214	-3	135	136	1			CG6w	217	212	206	214	135	125	124	136
18	CG6w	-0.394172	0.842167												CG6w	222	208	-14	167	156	-11			CG6w	222	240	239	208	167	169	173	156
19	OG6w	-1.07803	-0.0642101												OG6w	228	197	-31	149	130	-19			OG6w	228	260	205	197	149	171	135	130
20	CG6w	1.48161	0.365983												CG6w	228	211	-17	148	141	-7			CG6w	228	215	208	211	148	139	137	141
21	CG6w	1.20432	1.93975												CG6w	189	170	-19	119	104	-15			CG6w	189	194	181	170	119	121	113	104
22	CG6w	-0.668601	0.541268												CG6w	107	112	5	77	70	-7			CG6w	107	105	113	112	77	67	70	70
23	CG6w	-0.861564	-1.72001												CG6w	159	154	-5	63	61	-2			CG6w	159	160	162	154	63	65	61	61
24	OG6w	0.632697	-1.66715												OG6w	181	196	15	127	131	4			OG6w	181	187	191	196	127	131	134	131
25	CG6w	1.70925	0.0508942												CG6w	233	266	33	157	174	17			CG6w	233	262	264	266	157	190	192	174
26	OG6w	-3.59493	1.04395												OG6w	202	149	-53	140	110	-30			OG6w	202	197	205	149	140	131	130	110
27	OG6w	-1.44995	-0.207144												OG6w	200	208	8	117	127	10			OG6w	200	202	223	208	117	122	138	127
28	OG6w	-1.68408	-0.0630188												OG6w	169	217	48	99	126	27			OG6w	169	199	212	217	99	117	127	126
29	OG6w	-2.21671	0.69554												OG6w	182	179	-3	114	113	-1			OG6w	182	195	180	179	114	115	113	113
30	CG6w	-0.638099	-0.969862												CG6w	215	196	-19	156	132	-24			CG6w	215	215	228	196	156	143	155	132
31	OG6w	1.68664	-0.735673												OG6w	193	205	12	135	146	11			OG6w	193	194	184	205	135	131	129	146
32	OG6w	-1.03497	0.27893												OG6w	278	261	-17	202	193	-9			OG6w	278	274	269	261	202	198	197	193
33	CG6w	0.614464	0.395197												CG6w	176	170	-6	113	111	-2			CG6w	176	177	184	170	113	117	118	111
34	CG6w	0.957438	0.0239823												CG6w	232	229	-3	163	169	6			CG6w	232	243	229	229	163	173	154	169

## Sheet: Figure 4
Figure 4a					Figure 4b											Figure 4c
	Group	Component 1	Component 2			Top 10 features component 1	Super pathway	Sub-pathway	Weight loading	OG vs. CG	estimate	95%_CI	q-value				Group	plasma_2-acetamidophenol_sulfate_V1_log	plasma_2-acetamidophenol_sulfate_V2_log	plasma_2-acetamidophenol_sulfate_logFC	plasma_2-aminophenol_sulfate_V1_log	plasma_2-aminophenol_sulfate_V2_log	plasma_2-aminophenol_sulfate_logFC	plasma_4-vinylphenol_sulfate_V1_log	plasma_4-vinylphenol_sulfate_V2_log	plasma_4-vinylphenol_sulfate_logFC	plasma_vanilloylglycine_V1_log	plasma_vanilloylglycine_V2_log	plasma_vanilloylglycine_logFC	plasma_4-hydroxyhippurate_V1_log	plasma_4-hydroxyhippurate_V2_log	plasma_4-hydroxyhippurate_logFC
1	OG	-2.71697	-2.59428			2-acetamidophenol sulfate	Xenobiotics	Food Component/Plant	-0.362428	increase	2.75531	2.00, 3.51	1.98349e-05	***			OG	0.767549	3.16404	2.39649	0.0449077	3.00599	2.96109	0.401487	1.30435	0.902863	1.07839	0.908924	-0.169466	1.18227	1.08783	-0.0944391
2	OG	-2.18238	-0.638215			2-aminophenol sulfate	Xenobiotics	Food Component/Plant	-0.342377	increase	2.40872	1.83, 2.98	4.9414e-06	***			OG	-0.164023	2.98676	3.15078	0.0926856	2.95065	2.85797	0.776218	1.41827	0.642054	0.0336352	0.172738	0.139103	1.16457	1.36855	0.203978
3	OG	-3.02452	0.174686			4-vinylphenol sulfate	Xenobiotics	Benzoate Metabolism	-0.290427	increase	1.18686	0.78, 1.59	0.000471648	***			OG	-0.0696113	1.02618	1.0958	0.328472	1.18856	0.860084	-0.298965	0.0702345	0.3692	-0.462377	-0.560785	-0.0984077	-1.15653	-0.770271	0.386255
4	CG	2.05594	5.0572			5-hydroxyindole sulfate	Amino Acid	Tryptophan Metabolism	-0.26746	increase	1.9631	1.28, 2.65	0.000478536	***			CG	-0.803718	0.271233	1.07495	-0.175447	0.0147071	0.190154	-0.149962	-0.499593	-0.349631	0.643508	0.0770818	-0.566426	0.526911	0.625601	0.0986896
5	CG	3.38377	1.09152			4-hydroxyhippurate	Xenobiotics	Benzoate Metabolism	-0.258702	increase	0.691694	0.40, 0.98	0.00290762	**			CG	0.0683609	-2.07102	-2.13938	-0.197302	-1.96466	-1.76736	-0.570411	-0.942014	-0.371603	-0.635077	-1.46139	-0.826315	0.486806	-0.555198	-1.042
6	OG	-2.65652	0.340894			vanilloylglycine	Xenobiotics	Food Component/Plant	-0.20791	increase	1.3623	0.90, 1.82	0.000444746	***			OG	1.15398	3.328	2.17402	1.0299	2.88185	1.85195	-0.0830685	1.78377	1.86684	-0.619135	1.0634	1.68254	-0.138162	0.798135	0.936298
7	OG	-3.70455	-0.647676			arabonate/xylonate	Carbohydrate	Pentose Metabolism	0.23324	decrease	-0.42086	-0.59, -0.25	0.00249821	**			OG	-2.28607	1.64074	3.92681	-3.29481	1.91398	5.20879	-0.460591	1.36214	1.82273	0.607347	1.19223	0.584886	0.143798	0.337678	0.19388
8	CG	2.6585	1.999			3-methylhistidine	Amino Acid	Histidine Metabolism	0.217992	decrease	-1.74976	-2.50, -1.0	0.00408302	**			CG	-0.0128952	-0.210328	-0.197433	0.0165244	-0.0856356	-0.10216	0.0631502	-0.654794	-0.717944	-1.46139	-1.30827	0.153118	-0.298956	-0.617779	-0.318823
9	CG	2.25871	4.1316			behenoylcarnitine (C22)*	Lipid	Fatty Acid Metabolism (Acyl Carnitine, Long Chain Saturated)	0.20099	decrease	-0.319613	-0.45, -0.19	0.00214504	**			CG	-1.93011	-1.60652	0.323591	-0.657994	-1.96977	-1.31177	0.05238	-0.456328	-0.508708	-1.46139	-1.46139	0	-0.392749	-0.691263	-0.298514
10	OG	-1.90278	-4.66389			homostachydrine*	Xenobiotics	Food Component/Plant	0.296465	decrease	-0.461994	-0.65, -0.27	0.00290762	**			OG	-0.325264	3.08522	3.41049	-1.46809	2.49238	3.96047	0.867466	0.941688	0.0742211	-0.813974	0.650238	1.46421	-0.022403	0.594591	0.616994
11	CG	3.18021	6.14874														CG	0.101974	0.941808	0.839834	0.235188	0.938148	0.70296	0.106701	1.26995	1.16325	0.335542	0.74756	0.412019	0.670211	0.282415	-0.387796
12	OG	-2.61219	-2.7557			Further information on the data for the linear regression can be found in the raw data provided.											OG	-0.56574	1.77246	2.3382	-0.0461296	2.1663	2.21243	-1.05537	0.547614	1.60299	-1.12659	0.983769	2.11035	-0.447616	0.327171	0.774788
13	CG	3.19685	-0.741571														CG	0.412427	0.99825	0.585822	0.291488	1.15663	0.865146	-0.292033	-0.505636	-0.213603	0.455371	-0.330404	-0.785775	0.126007	0.0467023	-0.0793045
14	CG	2.53539	4.42089														CG	-0.876094	0.714666	1.59076	-1.14627	0.525393	1.67166	0.222068	-0.104633	-0.326701	0.125121	-0.0861566	-0.211278	0.638957	0.0917909	-0.547167
15	OG	-2.27752	1.09282														OG	-0.696455	1.99967	2.69613	-0.271678	1.83331	2.10499	-0.0157577	0.76109	0.776848	0.925877	1.3059	0.38002	-0.570087	0.265966	0.836053
16	OG	-3.20406	-0.53716														OG	0.155916	2.66661	2.51069	0.589176	2.60362	2.01444	-1.09471	0.964295	2.05901	0.853214	1.47148	0.618261	0.794179	0.739579	-0.0546001
17	CG	3.18448	-0.92837														CG	-0.367744	-2.28607	-1.91833	0.0392107	-0.574532	-0.613742	0.596852	0.0231812	-0.57367	0.0676155	-0.743712	-0.811327	-0.52407	-0.66173	-0.13766
18	OG	-2.89397	1.31121														OG	-2.28607	3.11481	5.40088	-2.88893	2.63657	5.5255	0.638579	1.27231	0.633736	0.875293	1.05819	0.182898	0.205837	1.17611	0.970269
19	OG	-2.16207	-1.32627														OG	-2.28607	1.50002	3.78609	-2.33535	1.88101	4.21636	-0.752183	0.315205	1.06739	-0.439404	0.384706	0.82411	0.286707	0.468138	0.181431
20	CG	2.20372	6.66882														CG	-2.28607	0.480867	2.76694	-1.98455	0.490479	2.47503	-0.355454	-0.150008	0.205446	-0.969886	-0.525148	0.444738	-0.0886651	0.209691	0.298356
21	CG	3.50195	-1.09853														CG	-2.28607	0.191532	2.4776	-0.748437	0.957839	1.70628	0.332644	-0.056275	-0.388919	-0.32896	-0.3523	-0.0233401	2.165	1.60399	-0.561013
22	OG	-4.06495	5.51038														OG	0.541051	3.17726	2.63621	0.788191	2.73842	1.95023	-0.000982314	0.928756	0.929739	-0.0963284	1.25192	1.34825	-0.141937	0.654293	0.79623
23	OG	-3.80752	5.02981														OG	-0.157876	2.46623	2.6241	-0.225921	2.01812	2.24404	-0.648059	-0.0760507	0.572008	-0.480141	0.987645	1.46779	-0.85945	-0.0195967	0.839853
24	CG	2.30316	1.98592														CG	-1.26691	-0.00302763	1.26388	-1.22595	0.0355528	1.2615	-0.0796254	-0.495768	-0.416142	-1.35037	-1.24179	0.108585	-0.863599	-0.42336	0.440239
25	CG	4.6014	-5.51391														CG	-1.27281	-1.96155	-0.688733	-0.716828	-0.446834	0.269994	1.05651	-0.407509	-1.46402	0.994306	-0.314969	-1.30928	0.409802	0.0059025	-0.403899
26	OG	-2.24389	2.08337														OG	-0.587345	2.44911	3.03645	-0.108999	2.05025	2.15925	0.160548	0.0795573	-0.0809903	-0.202976	0.644215	0.847191	-0.321079	0.699249	1.02033
27	OG	-4.18413	2.04278														OG	-2.28607	2.7851	5.07117	-1.55343	2.72684	4.28027	-0.139252	0.877458	1.01671	-1.46139	1.37162	2.83301	-0.384015	1.04431	1.42833
28	CG	3.34172	-3.33551														CG	-0.446577	-0.943985	-0.497409	-0.238596	-0.48244	-0.243844	-0.754912	-1.62377	-0.868863	-0.431048	-1.46139	-1.03034	-0.688466	-1.48771	-0.799244
29	CG	3.70664	-2.49406														CG	-0.820902	-0.482446	0.338456	-0.238123	0.0879173	0.326041	0.0590878	-0.717226	-0.776314	-1.46139	-1.46139	0	-0.494789	-0.648471	-0.153682
30	OG	-1.42748	-7.75044														OG	-1.38212	2.08145	3.46357	-0.764972	2.19106	2.95603	0.305457	0.480336	0.174879	0.641397	1.75453	1.11313	0.708059	0.380849	-0.32721
31	OG	-0.0958602	-12.3922														OG	0.343757	2.20331	1.85955	0.446689	2.54325	2.09656	0.430744	-0.151267	-0.582011	0.230267	-0.300197	-0.530464	-0.0235107	-0.0481038	-0.0245932
32	CG	3.04891	-1.67181														CG	-0.680494	-1.14687	-0.466379	-0.464162	-0.0882303	0.375932	0.338293	-0.356783	-0.695076	-0.928725	-1.46139	-0.532667	-0.328442	-0.61281	-0.284368
Figure 4d					Figure 4e											Figure 4f	Intervention	plasma_2-acetamidophenol_sulfate_V1_log	plasma_2-acetamidophenol_sulfate_V4_log	plasma_2-acetamidophenol_sulfate_logFC	plasma_2-aminophenol_sulfate_V1_log	plasma_2-aminophenol_sulfate_V4_log	plasma_2-aminophenol_sulfate_logFC
	Group	Component 1	Component 2			Top 10 features component 1	Super pathway	Sub-pathway	Weight loading	OG6w vs. CG6w	estimate	95%_CI	q-value				CG	-1.25767	-0.253249	1.00442	-0.858203	0.0430504	0.901254
1	CG6w	1.6522	3.03366			O-sulfo-tyrosine	Xenobiotics	Chemical	-0.553267	increase	0.298658	0.14, 0.46	0.135908				OG	-0.819902	0.359385	1.17929	-0.387359	0.577817	0.965176
2	OG6w	-1.19695	-4.70188			2-aminophenol sulfate	Xenobiotics	Food Component/Plant	-0.442808	increase	1.47882	0.93, 2.03	0.00791827	*			CG	-1.12087	0.0289174	1.14979	-0.688981	-0.318437	0.370543
3	CG6w	2.17039	9.72887			4-methoxyphenol sulfate	Amino Acid	Tyrosine Metabolism	-0.377785	increase	1.32845	0.71, 1.95	0.0558932				OG	-1.68551	0.013647	1.69916	-0.291343	0.221083	0.512427
4	OG6w	-1.12971	-6.0421			2-acetamidophenol sulfate	Xenobiotics	Food Component/Plant	-0.336733	increase	1.42711	0.84, 2.01	0.0151273	*			OG	1.11117	2.43608	1.3249	1.00114	2.45635	1.45522
5	OG6w	-1.86486	-9.26423			prolylglycine	Peptide	Dipeptide	-0.290648	increase	0.62506	0.29, 0.97	0.145799				OG	-0.920321	1.75714	2.67746	-1.30933	1.51347	2.82281
6	OG6w	-2.9802	2.38961			methyl glucopyranoside (alpha + beta)	Xenobiotics	Food Component/Plant	-0.276303	increase	0.616873	0.19, 1.05	0.385138				CG	-0.80407	0.00301849	0.807089	-0.389516	-0.594278	-0.204762
7	CG6w	0.982059	6.10736			glycocholate	Lipid	Primary Bile Acid Metabolism	-0.198758	increase	0.666644	0.26, 1.07	0.234593				CG	-1.12196	-1.37565	-0.253687	-0.571015	-0.947987	-0.376972
8	CG6w	2.64321	-1.39477			N6-acetyllysine	Amino Acid	Lysine Metabolism	-0.160624	increase	0.12056	0.01, 0.23	0.548731				CG	0.672525	-1.08387	-1.75639	0.721693	-0.666674	-1.38837
9	CG6w	2.56979	-7.67014			glycochenodeoxycholate 3-sulfate	Lipid	Primary Bile Acid Metabolism	-0.0849852	increase	1.01509	0.02, 2.01	0.611251				OG	-0.958403	1.65795	2.61636	-0.385735	1.63167	2.01741
10	OG6w	-0.655494	-5.54366			uracil	Nucleotide	Pyrimidine Metabolism, Uracil containing	0.0676994	decrease	-0.327435	-0.54, -0.12	0.301972				OG	-0.799541	1.61662	2.41616	-0.539257	1.72841	2.26766
11	OG6w	-1.10303	-17.5769														CG	-0.739746	-0.53152	0.208226	-0.990976	-0.643755	0.347221
12	CG6w	2.56482	-16.4401			Further information on the data for the linear regression can be found in the raw data provided.											OG	-0.880181	0.488941	1.36912	-0.845466	1.16054	2.00601
13	OG6w	-1.72685	0.687866														CG	-0.833873	-2.28607	-1.4522	-0.536073	-1.18315	-0.64708
14	CG6w	1.96793	-0.257867														OG	-2.28607	1.49156	3.77763	-1.88532	1.47223	3.35754
15	OG6w	-2.41138	1.97877														OG	0.993869	1.54507	0.551204	0.919043	1.64896	0.729922
16	OG6w	-0.535234	-14.757														CG	-2.28607	-2.28607	0	-2.67975	-3.58937	-0.909618
17	CG6w	2.19322	-4.519														CG	-0.312581	0.0650794	0.37766	-0.129376	0.268443	0.397819
18	CG6w	1.61698	9.544														OG	0.520896	2.24853	1.72763	0.202824	2.03954	1.83672
19	OG6w	-1.65929	-0.0492092														CG	-0.592275	0.688159	1.28043	-0.556179	0.0901614	0.64634
20	CG6w	-0.108319	10.8451														CG	-0.806284	0.972404	1.77869	-0.595963	0.886302	1.48227
21	CG6w	1.45875	6.9488														CG	-1.11243	0.205121	1.31755	-1.7815	0.0204618	1.80196
22	CG6w	-0.403119	12.4702														CG	1.39507	0.631107	-0.763961	0.616918	0.42484	-0.192078
23	CG6w	1.4767	2.70418														OG	-0.655839	1.10955	1.76539	-0.903863	0.870858	1.77472
24	OG6w	-1.35244	-10.958														CG	-0.364864	-0.768097	-0.403232	-0.646995	-0.0834966	0.563499
25	CG6w	1.71635	4.40816														OG	-0.922588	0.830543	1.75313	-0.341312	0.854304	1.19562
26	OG6w	-2.49237	7.59787														OG	-0.198678	0.365905	0.564583	-0.345341	0.399172	0.744513
27	OG6w	-1.11792	-4.03881														OG	-2.28607	0.572267	2.85834	-0.294213	1.46356	1.75777
28	OG6w	-3.84808	12.7553														OG	-0.446611	0.314703	0.761314	0.220173	0.900021	0.679847
29	OG6w	-2.37108	10.842														CG	-0.968518	-0.530476	0.438042	-0.247307	-0.755099	-0.507792
30	CG6w	2.22471	9.87372														OG	-0.335376	0.577554	0.91293	-0.0149266	0.371994	0.386921
31	OG6w	-0.606943	-18.2975														OG	0.202733	1.25676	1.05403	0.369058	1.39983	1.03077
32	OG6w	-1.40055	2.82974														CG	-1.49418	-0.617648	0.876531	-0.477581	0.244535	0.722116
33	CG6w	1.36137	5.41976														CG	-0.530666	1.01521	1.54588	-0.0208893	0.774825	0.795714
34	CG6w	2.36536	1.34621

## Sheet: Figure 5
Figure 5a					Figure 5b										Figure 5c
	Group	Component 1	Component 2			Top 10 features component 1	Super pathway	Sub-pathway	Weight loading	OG vs. CG	estimate	95%_CI	q-value			Group	feces_8-methoxykynurenate_V1_log	feces_8-methoxykynurenate_V2_log	feces_8-methoxykynurenate_logFC	feces_pyridoxate_V1_log	feces_pyridoxate_V2_log	feces_pyridoxate_logFC	feces_indolepropionate_V1_log	feces_indolepropionate_V2_log	feces_indolepropionate_logFC	feces_3-hydroxyphenylacetate_V1_log	feces_3-hydroxyphenylacetate_V2_log	feces_3-hydroxyphenylacetate_logFC
1	OG	1.89641	-8.884			indolepropionate	Amino Acid	Tryptophan Metabolism	-0.238771	decrease	-1.10526	-1.57, -0.64	0.022134	*		OG	-1.45718	0.911127	2.36831	-0.764748	1.65242	2.41717	1.51634	-0.784133	-2.30047	-0.274147	-0.918146	-0.643999
2	OG	-0.579793	-9.73639			3-hydroxyphenylacetate	Amino Acid	Phenylalanine Metabolism	-0.213833	decrease	-1.73672	-2.45, -1.03	0.022134	*		OG	-1.45718	-1.45718	0	-0.339943	-1.85691	-1.51697	-1.048	-1.39005	-0.342051	-0.878325	-2.27083	-1.3925
3	OG	3.70184	-0.734448			agmatine	Amino Acid	Polyamine Metabolism	-0.213272	decrease	-1.74334	-2.62, -0.87	0.0643019			OG	-1.45718	0.886261	2.34344	0.480564	1.5617	1.08113	1.63075	-0.0966901	-1.72744	-0.554425	-0.578048	-0.0236225
4	CG	-2.94232	6.99822			N-acetyltryptophan	Amino Acid	Tryptophan Metabolism	-0.210869	decrease	-0.821188	-1.34, -0.30	0.0996918			CG	-1.45718	-0.503266	0.953917	0.0596357	-0.189171	-0.248807	1.19622	0.6559	-0.540318	-0.207993	1.87898	2.08697
5	OG	2.79669	-4.79249			2-oxo-1-pyrrolidinepropionate	Xenobiotics	Chemical	-0.208696	decrease	-1.02861	-1.83, -0.23	0.174101			OG	-1.45718	0.919733	2.37692	-0.0669275	1.47831	1.54524	1.06026	-0.435114	-1.49537	-0.0240482	0.312843	0.336892
6	OG	7.6168	12.0682			isocaproate (i6:0)	Lipid	Fatty Acid, Branched	-0.191827	decrease	-1.65651	-2.54, -0.77	0.0643019			OG	-1.45718	0.857573	2.31476	-0.180791	1.70065	1.88144	1.07585	-0.739989	-1.81584	1.06066	-1.4823	-2.54296
7	CG	-6.86335	-4.97241			homostachydrine*	Xenobiotics	Food Component/Plant	-0.190673	decrease	-1.55314	-2.47, -0.63	0.083405			CG	-1.45718	-0.309162	1.14802	-0.676413	-0.0283422	0.648071	-0.202097	0	0.202097	-0.2456	-0.167201	0.0783986
8	CG	-3.97597	11.5064			branched chain 14:0 dicarboxylic acid**	Lipid	Fatty Acid, Dicarboxylate	-0.18946	decrease	-1.41552	-2.18, -0.65	0.0643019			CG	-1.45718	-1.45718	0	0.417917	0.338077	-0.0798404	0.108004	0.411839	0.303835	0.940168	1.36305	0.422884
9	OG	1.04547	-6.24639			pyridoxate	Cofactors and Vitamins	Vitamin B6 Metabolism	0.195934	increase	1.62215	0.86, 2.38	0.0450771	*		OG	-1.45718	-1.45718	0	-3.30776	-3.8543	-0.546538	-1.54767	-1.91402	-0.366348	-2.9116	-2.9116	0
10	CG	-4.31903	1.35255			8-methoxykynurenate	Amino Acid	Tryptophan Metabolism	0.3258	increase	1.73107	1.07, 2.40	0.0217274	*		CG	-1.45718	-1.45718	0	0.261014	0.0618935	-0.19912	1.12794	1.45012	0.322181	0.378568	0.408432	0.0298646
11	OG	4.79038	-3.01499													OG	-1.45718	1.06208	2.51926	-0.450029	1.44772	1.89775	0.857606	0.833838	-0.0237682	0.929282	-1.31591	-2.2452
12	CG	-2.32693	6.92089													CG	-1.45718	-1.45718	0	-0.706539	-0.822113	-0.115574	-0.569437	-0.207612	0.361825	-0.675649	0.0237668	0.699416
13	CG	-5.9312	1.17228													CG	-1.45718	-1.45718	0	-2.33944	-3.21304	-0.873604	0.222695	-0.128396	-0.351091	-0.0312667	1.01594	1.04721
14	OG	2.94724	-6.49503													OG	-1.09782	1.23467	2.33249	0.214898	1.57903	1.36413	0.259953	-0.422398	-0.682351	-0.118356	-0.283589	-0.165233
15	OG	6.87699	9.07131													OG	-1.45718	1.44871	2.90589	-0.474778	1.84424	2.31902	1.07163	-0.458475	-1.5301	1.55895	0.0266953	-1.53225
16	CG	-4.3771	-0.655448													CG	-1.45718	-1.45718	0	-0.515953	0.313729	0.829681	-0.562806	-0.973536	-0.41073	-0.105483	-0.910619	-0.805136
17	OG	3.52883	-6.80741													OG	-1.45718	0.928749	2.38593	-1.15334	1.47301	2.62636	-0.369254	-0.70502	-0.335766	0.430418	-0.333599	-0.764017
18	OG	5.55762	1.93305													OG	-1.45718	1.46329	2.92047	0.136596	1.92806	1.79146	-0.165678	-0.704087	-0.538409	-0.0408259	-0.185239	-0.144413
19	CG	-7.96251	-7.0683													CG	-1.45718	-1.45718	0	-0.0438216	-0.272253	-0.228431	-0.0576859	0.260949	0.318635	-0.14497	1.43581	1.58078
20	OG	4.28413	-1.12812													OG	-1.45718	0.312085	1.76927	-0.170781	0.870774	1.04155	1.25922	-0.0489939	-1.30821	0.516263	-0.287025	-0.803288
21	CG	-6.39284	-2.80605													CG	-1.45718	-1.45718	0	-0.085787	-0.286997	-0.20121	-0.42116	0.237849	0.659009	1.57749	1.51281	-0.0646852
22	OG	4.85059	3.68401													OG	-1.45718	0.275648	1.73283	0.625263	1.57556	0.950302	1.61463	0.159736	-1.4549	0.518962	-0.430978	-0.949939
23	OG	3.53731	-4.80783													OG	-1.45718	0.859284	2.31647	-0.00777641	1.49328	1.50106	0.583082	0.218546	-0.364536	-0.297711	0.0299312	0.327642
24	CG	-5.13448	6.25124													CG	0.427826	0	-0.427826	-0.0150042	0	0.0150042	0.781198	1.4374	0.6562	-0.907587	0.661538	1.56913
25	CG	-3.6316	10.0725													CG	-0.559189	-0.419161	0.140028	-0.29578	-0.350138	-0.0543581	0.640278	0.919207	0.278928	-0.748225	0.773689	1.52191
26	OG	3.46725	-0.597757													OG	-1.45718	0.886464	2.34365	-0.16232	2.12706	2.28938	-0.0450672	-0.204028	-0.15896	1.59838	-1.11615	-2.71453
27	OG	3.54625	-2.98966													OG	-1.45718	0.183103	1.64029	-0.72619	1.53278	2.25897	0.594893	-1.40573	-2.00062	1.8892	-0.754958	-2.64416
28	CG	-6.00667	0.706089													CG	-1.45718	-1.45718	0	0.90272	-0.30408	-1.2068	-0.335916	0.2734	0.609316	-0.931879	1.32832	2.2602
Figure 5d					Figure 5e
	Group	Component 1	Component 2			Top 10 features component 1	Super pathway	Sub-pathway	Weight loading	OG6w vs. CG6w	estimate	95%_CI	q-value
1	CG6w	-1.31342	7.01797			p-cresol	Xenobiotics	Benzoate Metabolism	-0.366285	decrease	-0.91389	-1.62, -0.21	0.32743
2	OG6w	0.922871	-2.84494			3-carboxy-4-methyl-5-pentyl-2-furanpropionate (3-CMPFP)**	Lipid	Fatty Acid, Dicarboxylate	-0.338546	decrease	-1.04133	-1.62, -0.46	0.105189
3	CG6w	-1.05384	5.06438			undecanoate (11:0)	Lipid	Medium Chain Fatty Acid	-0.241271	decrease	-0.697002	-1.05, -0.35	0.0844983
4	OG6w	3.1818	-4.76373			isovalerate (i5:0)	Amino Acid	Leucine, Isoleucine and Valine Metabolism	-0.198363	decrease	-0.973593	-1.58, -0.37	0.14121
5	OG6w	0.827965	-3.48298			phosphate	Energy	Oxidative Phosphorylation	0.211489	increase	2.26497	1.17, 3.36	0.0771111
6	OG6w	1.39043	-2.08903			OAHSA (18:1/OH-18:0)	Lipid	Fatty Acid Hydroxyl Fatty Acid	0.243271	increase	1.55912	0.72, 2.40	0.105189
7	CG6w	-0.430928	2.65018			1-palmitoyl-2-linoleoyl-GPE (16:0/18:2)	Lipid	Phosphatidylethanolamine (PE)	0.245284	increase	1.05909	0.43, 1.68	0.128217
8	CG6w	-5.25744	-4.89331			3-hydroxymargaroylglycine	Lipid	Fatty Acid Metabolism (Acyl Glycine)	0.24685	increase	1.15602	0.46, 1.85	0.135406
9	CG6w	-1.52634	3.62809			1-palmitoyl-2-linoleoyl-GPI (16:0/18:2)	Lipid	Phosphatidylinositol (PI)	0.352925	increase	1.26079	0.52, 2.00	0.128217
10	OG6w	0.916472	-6.04227			bilirubin degradation product, C16H18N2O5 (4)**	Partially Characterized Molecules	Partially Characterized Molecules	0.39363	increase	1.25474	0.44, 2.07	0.176779
11	OG6w	4.7174	0.227193
12	CG6w	0.00357335	6.43894
13	OG6w	4.0285	3.28684
14	CG6w	-3.2273	-0.200883
15	OG6w	5.12245	6.58674
16	OG6w	2.52132	-2.84343
17	CG6w	0.961465	13.1875
18	CG6w	-2.53793	1.43085
19	OG6w	0.562389	-4.50607
20	CG6w	-1.88765	1.64631
21	CG6w	-4.72602	-1.56748
22	CG6w	-2.0066	0.998928
23	CG6w	-0.620233	2.93915
24	OG6w	2.49387	-1.45255
25	CG6w	-2.89789	-0.0219503
26	OG6w	3.78298	0.135976
27	OG6w	1.89384	-3.39179
28	OG6w	-0.44206	-7.77482
29	OG6w	-0.461469	-4.60139
30	CG6w	-5.44702	0.217685
31	OG6w	1.70567	-3.93603
32	OG6w	3.898	-2.31421
33	CG6w	-2.18854	0.827885
34	CG6w	-2.90631	0.442274

## Sheet: Figure 6
Figure 6a					Figure 6b											Figure 6c
	Group	Component 1	Component 2			Genus	log2 fold change	-log10(q-value)	baseMean	lfcSE	stat	P-value	q-value	df			Group	Erysipelotrichaceae_UCG-003_relative_abundance_V1	Erysipelotrichaceae_UCG-003_relative_abundance_V2a	Erysipelotrichaceae_UCG-003_relative_abundance_V2b	Erysipelotrichaceae_UCG-003_relative_abundance_V3	Erysipelotrichaceae_UCG-003_relative_abundance_V4	Erysipelotrichaceae_UCG-003_relative_abundance_V5
1	OG	0.121714	-0.952695			Erysipelotrichaceae_UCG-003	1.00945	1.59439	16109.5	0.231806	4.35471	0.000176703	0.0254453	26.6186			OG	0.0066183	0.0104216	0.00985343	0.00774823	0.010396	0.00339929
2	OG	-1.42764	1.33263			Marvinbryantia	-1.58269	1.08418	980.167	0.434605	-3.64168	0.00114416	0.0823792	26.7557			OG	0.00268875		0.00886046	0.00353948	0.00208101	0.00407418
3	OG	-0.841134	-0.27528			Eggerthella	2.16242	0.437371	110.829	0.786546	2.74926	0.0105923	0.365283	26.6338			OG	0.00888081	0.0217173	0.0186511	0.0100623	0.0113544	0.00664012
4	CG	1.02663	1.12575			DTU089	-1.62365	0.437371	47.2279	0.57525	-2.82251	0.00882603	0.365283	27.0576			OG	0.0212843	0.0330583	0.0414847	0.0179412	0.0190028	0.0183218
5	OG	-0.583985	-0.449481			Parasutterella	1.72185	0.437371	1452.94	0.64422	2.67276	0.0126834	0.365283	26.6182			OG	0.0034834	0.00748369	0.00632133	0.0146643	0.0181458	0.0139847
6	OG	-0.549354	-2.16587			Eisenbergiella	-2.33419	0.322775	78.8577	0.946596	-2.46588	0.0201801	0.475581	27.5045			OG	0.00163316	0.00118891	0.00286716	0.00259773	0.00260567	0.00451897
7	CG	1.97875	0.91463			Intestinimonas	1.90975	0.322775	106.136	0.79234	2.41027	0.0231185	0.475581	26.6601			OG	0.0151137	0.0194256	0.00746998	0.00967895	0.0416199	0.0187853
8	CG	0.954237	0.873554			Christensenellaceae_R-7_group	-1.44247	0.209486	4802.06	0.646721	-2.23044	0.0342959	0.617326	26.7808			OG	0.0212909	0.0511546	0.0788352	0.00765587	0.0257934	0.0171563
9	OG	-0.757092	0.823064			Enterorhabdus	-1.29514	0.165129	38.27	0.607749	-2.13105	0.0427318	0.683708	25.932			OG	0.0209452	0.0557713	0.0490517	0.0327974	0.0245604	0.0168897
10	CG	-0.436709	3.15427			Lactococcus	-2.67971	0.149484	96.1818	1.29683	-2.06635	0.0492214	0.708788	25.1922			OG	0.0179086	0.0151901	0.0140244	0.00648321	0.00598006	0.0166622
11	OG	-0.24538	-4.36904			Clostridium_sensu_stricto_1	-2.40381	0.101435	661.381	1.22764	-1.95808	0.0604777	0.791708	27.3916			OG	0.0110889	0.017641	0.0128521	0.00511399	0.00411108	0.00694004
12	CG	0.117969	1.45572			Collinsella	0.51637	0.0915974	4231.88	0.359386	1.43681	0.162552	0.809846	26.3224			OG	0.0240437		0.0176436	0.013898	0.0132128	0.0145176
13	CG	0.400942	1.39134			Senegalimassilia	0.64065	0.0915974	66.3106	0.732111	0.875072	0.389409	0.809846	26.4604			OG	0.0139155	0.0181506	0.0276265	0.0141586	0	8.68961e-05
14	OG	-2.22518	1.29268			Slackia	-0.762653	0.0915974	73.7924	0.663934	-1.14869	0.260932	0.809846	26.5422			OG	0.0110118	0.00080032	0.0138104	0.00764883	0.0103179	0.0163337
15	OG	-1.28468	0.581267			Barnesiella	0.74619	0.0915974	1640.84	0.752476	0.991646	0.330309	0.809846	26.59			OG	0.0490585	0.0285348	0.0720302	0.00172347	0.0347111	0.0234893
16	CG	1.22854	-0.378405			Butyricimonas	-0.576181	0.0915974	667.789	0.660259	-0.872658	0.390731	0.809846	26.3539			OG	0	0	0	0	0	0
17	OG	0.463205	-3.00304			Muribaculaceae	-1.13392	0.0915974	589.716	0.734706	-1.54336	0.13479	0.809846	26.0842			OG	0.0165832	0.015173	0.0212452	0.0130951	0.0121445	0.0095357
18	OG	-0.158059	-0.625361			Prevotella	1.11227	0.0915974	273.697	1.22962	0.904565	0.373807	0.809846	26.6307			CG	0.00959235	0.0155236	0.00744198
19	CG	0.373038	1.61446			Prevotellaceae_UCG-001	-0.401224	0.0915974	23.7442	0.332289	-1.20745	0.237918	0.809846	26.5166			CG	0.00196232
20	OG	-0.490783	-0.289638			d__Bacteria_Bacteroidota_Bacteroidia_Bacteroidales_Prevotellaceae_uncultured	-0.669314	0.0915974	182.964	0.542986	-1.23265	0.228695	0.809846	26.0961			CG	0.0190556	0.015289	0.00822021
21	CG	0.0120421	2.12176			Parabacteroides	-0.296295	0.0915974	13271.5	0.298666	-0.99206	0.33016	0.809846	26.4448			CG	0.0498599	0.037647	0.0295359
22	OG	-0.0781354	-2.39174			d__Bacteria_Desulfobacterota_Desulfovibrionia_Desulfovibrionales_Desulfovibrionaceae_uncultured	0.880983	0.0915974	124.59	0.786844	1.11964	0.272527	0.809846	27.5697			CG	0.000520737	0.000794565	0.000828801
23	OG	-0.922176	-1.83303			Erysipelatoclostridium	-1.15121	0.0915974	378.845	0.939825	-1.22492	0.231055	0.809846	27.3363			CG	0.00614235	0.00516949	0.00478536
24	CG	2.29854	-3.14503			[Clostridium]_innocuum_group	-1.14626	0.0915974	153.403	1.05388	-1.08766	0.286251	0.809846	27.3056			CG	0	0	0
25	CG	0.850334	5.04923			Turicibacter	-1.16834	0.0915974	100.573	1.16084	-1.00646	0.323549	0.809846	25.775			CG	0.025303	0.0147521	0.0142517
26	OG	-0.42316	-2.06477			Izemoplasmatales	-0.513604	0.0915974	51.9659	0.567023	-0.905791	0.373432	0.809846	25.789			CG	0.00407425	0.00382649
27	OG	-0.320347	-1.0771			Lactobacillus	-1.22716	0.0915974	189.09	1.1403	-1.07618	0.29122	0.809846	27.4388			CG	0.00601884	0.00703338	0.00636805
28	CG	0.917881	1.29011			Ruminiclostridium	0.343865	0.0915974	33.4697	0.389537	0.882755	0.385264	0.809846	26.6463			CG	0.0162247	0.0123881
						[Eubacterium]_eligens_group	-1.61226	0.0915974	2476.39	1.34683	-1.19708	0.241548	0.809846	27.3502			CG	0.00453279	0.00131159	0.00567973
						[Eubacterium]_hallii_group	-0.265001	0.0915974	43066	0.215318	-1.23074	0.22927	0.809846	26.4064			CG	0.0153611	0.00722504	0.00549123
						[Ruminococcus]_gnavus_group	-0.865966	0.0915974	55.129	0.783746	-1.10491	0.278995	0.809846	26.8742			CG	0.0179357	0.0187737	0.0126801
						[Ruminococcus]_torques_group	-0.409198	0.0915974	13656.7	0.430595	-0.950307	0.350316	0.809846	27.2268			CG	0.019456	0.016221	0.014894
						Dorea	-0.272392	0.0915974	19377	0.219616	-1.24031	0.22581	0.809846	26.3083
						Frisingicoccus	0.824386	0.0915974	140.998	0.801336	1.02876	0.312989	0.809846	26.2153
Figure 6d						Fusicatenibacter	0.358847	0.0915974	45375.3	0.279757	1.28271	0.210738	0.809846	26.4073			Figure 6e											Figure 6f
	Group	Component 1	Component 2			Howardella	0.937065	0.0915974	28.0159	0.780132	1.20116	0.240186	0.809846	26.8271				Genus	log2 fold change	-log10(q-value)	baseMean	lfcSE	stat	P-value	q-value	df			Group	[Ruminococcus]_torques_group_relative_abundance_V1	[Ruminococcus]_torques_group_relative_abundance_V2	[Ruminococcus]_torques_group_relative_abundance_V3	[Ruminococcus]_torques_group_relative_abundance_V4
1	CG6w	0.147952	-0.25313			Lachnoclostridium	0.584185	0.0915974	11418.2	0.569659	1.0255	0.314231	0.809846	26.9921				[Ruminococcus]_torques_group	-1.58466	1.13854	11695.1	0.409533	-3.86944	0.000504779	0.0726881	31.9954			CG6w	0.0263141	0.0181436	0.0167593	0.0143239
2	OG6w	1.10759	0.622618			Lachnospira	-1.13692	0.0915974	4762.95	0.925477	-1.22847	0.230188	0.809846	26.2127				d__Bacteria_Actinobacteriota_Coriobacteriia_Coriobacteriales_Eggerthellaceae_uncultured	-1.91449	0.196049	115.057	0.900348	-2.12639	0.0412829	0.636724	31.9895			OG6w	0.00365031	0.00165575	0.000529229	0.000712959
3	CG6w	-1.07993	0.638341			Lachnospiraceae_FCS020_group	-0.891407	0.0915974	800.757	0.745642	-1.19549	0.242232	0.809846	27.1551				Alistipes	0.917968	0.196049	31385	0.447172	2.05283	0.0483369	0.636724	32.016			CG6w	0.00162476	0.0017903	0.00916585	0.00463875
4	OG6w	0.183516	0.781951			Lachnospiraceae_ND3007_group	-0.819671	0.0915974	8295.27	0.864486	-0.94816	0.351223	0.809846	27.7833				Gastranaerophilales	-1.56609	0.196049	132.241	0.855286	-1.83108	0.0764201	0.636724	31.9805			OG6w	0.00977161	0.0132983	0.00602954	0.0151347
5	OG6w	1.55674	0.469599			Lachnospiraceae_NK4A136_group	-0.998561	0.0915974	9719.14	0.971868	-1.02747	0.312734	0.809846	28.8681				Bilophila	-1.38909	0.196049	562.784	0.657149	-2.11382	0.0424205	0.636724	31.9901			OG6w	0.00262005		0.00146308	0.000455298
6	OG6w	-0.537925	-0.105411			Lachnospiraceae_UCG-001	-1.87218	0.0915974	828.656	1.15177	-1.62548	0.115231	0.809846	28.083				RF39	1.82955	0.196049	128.101	0.909941	2.01063	0.0528618	0.636724	31.9743			OG6w	0.0117336	0.0170954	0.00986105	0.0108535
7	CG6w	-0.156005	-0.518225			Lachnospiraceae_UCG-003	-0.980626	0.0915974	12.9359	0.819682	-1.19635	0.242465	0.809846	25.7389				Clostridia_vadinBB60_group	1.36739	0.196049	313.516	0.727489	1.8796	0.0693133	0.636724	31.9362			CG6w	0.0105377	0.0121485	0.00835688	0.00923429
8	CG6w	0.121553	-1.3116			Lachnospiraceae_UCG-008	1.01593	0.0915974	89.6951	1.02983	0.986495	0.332197	0.809846	28.4843				Clostridium_sensu_stricto_1	3.02141	0.196049	3227	1.1743	2.57295	0.0149252	0.636724	31.9961			CG6w	0.0231447	0.0194504	0.01695	0.0169609
9	CG6w	-2.04417	-0.943191			Moryella	-0.663303	0.0915974	251.07	0.602458	-1.101	0.280515	0.809846	27.2901				Blautia	-0.650228	0.196049	103275	0.33409	-1.94627	0.0604486	0.636724	31.9991			CG6w	0.00190196	0.000813309	0.00206349	0.0148539
10	OG6w	-0.129538	0.982961			Roseburia	-0.687213	0.0915974	13468.2	0.60238	-1.14083	0.263836	0.809846	27.3407				Frisingicoccus	-1.69367	0.196049	58.0709	0.882859	-1.91839	0.0640212	0.636724	31.9975			OG6w	0.00430872	0.00391986	0.00423038	0.00429257
11	OG6w	0.319996	0.0846812			Sellimonas	-0.72314	0.0915974	20.6419	0.666361	-1.08521	0.287302	0.809846	27.3538				Sellimonas	-2.00795	0.196049	40.0824	1.01033	-1.98741	0.0554967	0.636724	31.9821			OG6w	0.0311427	0.010572	0.0171023	0.0151684
12	CG6w	-0.35877	0.130519			Tyzzerella	-0.833915	0.0915974	840.441	0.830981	-1.00353	0.324672	0.809846	26.5242				Tyzzerella	-1.86315	0.196049	153.203	1.00699	-1.85021	0.073533	0.636724	32.0087			CG6w	0.0080907	0.0204426	0.0103961	0.0083628
13	OG6w	2.11308	-0.731628			Monoglobus	-0.90644	0.0915974	1945.72	0.625115	-1.45004	0.15831	0.809846	27.6204				d__Bacteria_Firmicutes_Clostridia_Lachnospirales_Lachnospiraceae_uncultured	-0.938562	0.196049	4067.01	0.427014	-2.19796	0.0353262	0.636724	31.9037			OG6w	0.0193179	0.0395542	0.0159262	0.0040424
14	CG6w	-0.431438	-1.24076			[Clostridium]_methylpentosum_group	1.17407	0.0915974	93.7761	0.886093	1.32499	0.19584	0.809846	28.12				UCG-003	1.36373	0.196049	2129.71	0.616242	2.21298	0.0341483	0.636724	32.0168			CG6w	0.0176994			0.0233303
15	OG6w	1.42913	1.47763			[Eubacterium]_coprostanoligenes_group	-1.23394	0.0915974	9158.26	0.814025	-1.51586	0.140834	0.809846	27.8279				Negativibacillus	-1.06425	0.196049	506.683	0.59323	-1.79398	0.0822772	0.636724	31.9756			OG6w	0.0184231	0.0105995		0.00231743
16	OG6w	-0.896865	4.3885			Butyricicoccus	0.320826	0.0915974	6774.98	0.333482	0.96205	0.344702	0.809846	26.5607				Peptococcus	0.868615	0.196049	133.032	0.494257	1.75741	0.0884338	0.636724	31.9267			OG6w	0.00336949	0.00262787	0.0029677	0.00794781
17	CG6w	0.36107	-1.5506			UCG-008	1.37027	0.0915974	75.3292	0.719315	1.90496	0.0677556	0.809846	26.3467				Intestinibacter	2.79443	0.196049	3727.68	1.29843	2.15215	0.0390361	0.636724	31.9856			CG6w	0.00152033	0	0.000915646	0.000528656
18	CG6w	-0.588378	-0.551145			Oscillibacter	-0.684311	0.0915974	1269.32	0.526112	-1.30069	0.204389	0.809846	26.917				Romboutsia	1.27512	0.196049	7369.2	0.721197	1.76805	0.0866112	0.636724	31.9157			CG6w	0.00962121	0.0164809	0.00971424	0.0175642
19	OG6w	-0.0890598	0.215332			Hydrogenoanaerobacterium	0.608134	0.0915974	42.2956	0.636459	0.955496	0.347709	0.809846	27.3101				Terrisporobacter	3.03745	0.196049	1410.83	1.19381	2.54433	0.015975	0.636724	32.0025			OG6w	0.00493864	0.00604149	0.00573578	0.00411755
20	CG6w	-0.411389	-0.277575			[Eubacterium]_siraeum_group	-1.87326	0.0915974	367.756	1.01584	-1.84405	0.076176	0.809846	27.0004				Escherichia-Shigella	-2.32266	0.196049	182.582	1.27576	-1.82061	0.0780279	0.636724	32.0068			CG6w	0.0093684	0.00604369	0.0108464	0.0131583
21	CG6w	-0.579437	-0.344876			Faecalibacterium	-0.194296	0.0915974	112204	0.215543	-0.901423	0.375372	0.809846	26.8742				Incertae_Sedis	1.129	0.195683	2546.33	0.651911	1.73184	0.0929339	0.637261	32.0002			CG6w	0.00276287	0.00336746	0.00121886	0.00511381
22	CG6w	-0.429047	-1.93069			Incertae_Sedis	-0.708648	0.0915974	2864.34	0.50358	-1.40722	0.170796	0.809846	26.9395				Bifidobacterium	1.43431	0.163838	10481.6	0.931843	1.53922	0.133581	0.685744	32.0054			CG6w	0.00326975	0.00829164	0.00824338	0.0126104
23	CG6w	-0.422083	-0.544678			Negativibacillus	-1.01422	0.0915974	1104.17	1.16994	-0.866897	0.393675	0.809846	26.867				Enterorhabdus	-1.25505	0.163838	45.9522	0.825106	-1.52108	0.138101	0.685744	31.8692			CG6w	0.00862684	0.0119426	0.00937021	0.00949367
24	OG6w	0.93494	-1.32139			Ruminococcus	-1.01947	0.0915974	8184.24	1.13585	-0.897543	0.377222	0.809846	27.4957				Odoribacter	0.687348	0.163838	3185.05	0.434139	1.58325	0.123208	0.685744	31.9738			OG6w	0.0125812	0.0118439	0.0173388	0.00915625
25	CG6w	-0.821044	-0.191704			UBA1819	-1.37542	0.0915974	226.097	0.807736	-1.70281	0.0997314	0.809846	27.8756				Muribaculaceae	1.53188	0.163838	98.5937	0.955189	1.60374	0.118608	0.685744	31.9637			CG6w	0.0154123	0.0136501	0.0304535	0.0295682
26	OG6w	0.362306	0.738422			d__Bacteria_Firmicutes_Clostridia_Oscillospirales_Ruminococcaceae_uncultured	-0.577544	0.0915974	3068.81	0.425802	-1.35637	0.18594	0.809846	27.6885				UCG-009	0.945261	0.163838	107.064	0.620442	1.52353	0.13745	0.685744	31.9958			OG6w	0.0115706	0.00879197	0.0105035	0.00573851
27	OG6w	-0.358012	0.0411994			UCG-010	-0.820926	0.0915974	630.873	0.875041	-0.938157	0.356382	0.809846	27.3273				Family_XIII_AD3011_group	-1.14757	0.163838	511.65	0.753375	-1.52323	0.137522	0.685744	32.0021			OG6w	0.00419126	0.00491428	0.00370153	0.00618124
28	OG6w	0.0548236	0.48169			Family_XIII_UCG-001	-0.852142	0.0915974	720.113	0.559259	-1.5237	0.138838	0.809846	27.9057				Acidaminococcus	1.14518	0.163838	51.0059	0.740669	1.54615	0.131899	0.685744	32.0117			OG6w	0.0217491	0.0107311	0.00815025	0.0167782
29	OG6w	2.16663	0.808222			Phascolarctobacterium	0.963878	0.0915974	4378.91	0.828034	1.16406	0.254804	0.809846	26.4255				Parasutterella	1.64638	0.163838	2083.25	1.03762	1.58669	0.122414	0.685744	32.0068			OG6w	0.0174894	0.0101874	0.0165149	0.00311074
30	CG6w	0.156032	-0.271026			Allisonella	0.692251	0.0915974	35.8571	0.505416	1.36967	0.182308	0.809846	26.4505				d__Bacteria_Actinobacteriota_Coriobacteriia_Coriobacteriales_Coriobacteriales_Incertae_Sedis_uncultured	0.812222	0.135678	262.945	0.662499	1.226	0.229152	0.731681	31.9768			CG6w	0.011266	0.00615787	0.00676515	0.00762665
31	OG6w	1.54094	-1.23272			Veillonella	1.07096	0.0915974	43.5527	1.21575	0.880905	0.386054	0.809846	27.3168				Prevotella	1.14509	0.135678	91.9995	0.938508	1.22011	0.231419	0.731681	31.7079			OG6w	0.0239151	0.00723866	0.0228062	0.0079321
32	OG6w	0.0895602	1.55919			Escherichia-Shigella	-1.89651	0.0915974	638.907	1.25159	-1.51528	0.142006	0.809846	25.4903				Desulfovibrio	1.25841	0.135678	241.479	0.910775	1.38169	0.176644	0.731681	31.9844			OG6w	0.00803878	0.00520984	0.00447753	0.00422315
33	CG6w	-1.90557	0.342364			Haemophilus	2.1214	0.0915974	47.2831	1.19759	1.77138	0.0874236	0.809846	27.8948				Erysipelatoclostridium	-1.42851	0.135678	167.704	1.03823	-1.37591	0.178405	0.731681	32.0003			CG6w	0.0040185	0.0110257	0.0196347	0.0126558
34	CG6w	-1.4072	-0.442866			Akkermansia	-0.843491	0.0915974	2483.58	0.921328	-0.915517	0.368095	0.809846	26.7679				[Clostridium]_innocuum_group	-0.82163	0.135678	119.327	0.687427	-1.19522	0.240796	0.731681	31.9496			CG6w	0.0161914	0.0076982	0.0172792	0.062733
						CAG-56	-0.885251	0.0748308	3221.42	1.07421	-0.824093	0.416994	0.841723	27.4321				Turicibacter	1.26521	0.135678	398.957	1.0775	1.17421	0.248975	0.731681	32.0044
						UCG-002	0.574071	0.0748308	12911.8	0.70608	0.81304	0.423207	0.841723	27.3902				Streptococcus	-1.34432	0.135678	1690.25	0.939252	-1.43127	0.16206	0.731681	31.9614
Figure 6g						Terrisporobacter	-1.21754	0.0748308	120.599	1.5376	-0.791843	0.435249	0.841723	27.422				Anaerostipes	-0.676961	0.135678	18646.7	0.515902	-1.31219	0.19879	0.731681	32.0058		Figure 6h
	Group	Component 1	Component 2			Mitsuokella	0.161706	0.0748308	9.72368	0.205534	0.78676	0.438397	0.841723	26.5191				Butyrivibrio	-0.220758	0.135678	131.991	0.182787	-1.20774	0.236278	0.731681	31.0163			Top 10 features component 1	Pathway description	Weight loading	OG vs. CG	log2 fold change	95% CIs	P-value
	OG	-2.47656	0.764026			d__Bacteria_Verrucomicrobiota_Verrucomicrobiae_Opitutales_Puniceicoccaceae_uncultured	0.516723	0.0748308	63.4425	0.656672	0.78688	0.438373	0.841723	26.348				Dorea	-0.329934	0.135678	18535.4	0.275016	-1.19969	0.239067	0.731681	32.0024			ko00627	Aminobenzoate degradation	-0.599591	increase	0.114178	[0.02, 0.20]	0.00821096	**
	OG	1.11893	0.293531			Methanobrevibacter	0.498595	0.0680376	189.393	0.780478	0.638833	0.528433	0.854993	26.4136				Eisenbergiella	-1.22456	0.135678	55.1353	1.04584	-1.17089	0.246198	0.731681	61			ko00450	Selenocompound metabolism	-0.304619	increase	0.0275027	[-0.01, 0.05]	0.0563795
	OG	-1.77	0.719572			Gastranaerophilales	-0.902401	0.0680376	128.638	1.38244	-0.65276	0.519376	0.854993	27.274				GCA-900066575	1.04247	0.135678	439.857	0.813862	1.2809	0.209439	0.731681	31.9881			ko02060	Phosphotransferase system (PTS)	-0.178388	increase	0.165449	[-0.01, 0.35]	0.0478801	*
	CG	1.15389	-0.732247			Holdemanella	-0.913097	0.0680376	251.509	1.20312	-0.758938	0.45471	0.854993	26.0224				Lachnospiraceae_UCG-001	1.43043	0.135678	2220.4	1.03783	1.37829	0.177676	0.731681	31.9989			ko00401	Novobiocin biosynthesis	-0.168208	increase	0.027807	[-0.00, 0.04]	0.0642326
	OG	-1.30341	-0.159735			d__Bacteria_Firmicutes_Bacilli_Erysipelotrichales_Erysipelotrichaceae_uncultured	0.28309	0.0680376	45.7764	0.378933	0.747073	0.4616	0.854993	26.4858				Roseburia	-0.882459	0.135678	25988	0.628124	-1.40491	0.169681	0.731681	32.0023			ko04011	MAPK signaling pathway - yeast	-0.167563	increase	0.0638792	[-0.00, 0.13]	0.0460865	*
	OG	-0.799582	-1.10911			RF39	-0.54473	0.0680376	122.917	0.746108	-0.730096	0.471664	0.854993	26.8079				Colidextribacter	-0.72852	0.135678	1603.28	0.570131	-1.27781	0.210507	0.731681	32.0008			ko00643	Styrene degradation	-0.165829	increase	0.290306	[0.01, 0.57]	0.0280311	*
	CG	1.18168	-0.403189			[Eubacterium]_xylanophilum_group	0.66776	0.0680376	2163.67	0.974338	0.685347	0.498971	0.854993	26.9794				UCG-002	1.09809	0.135678	6058.77	0.857678	1.2803	0.209648	0.731681	31.9785			ko00072	Synthesis and degradation of ketone bodies	-0.136753	increase	0.155236	[-0.00, 0.31]	0.0373127	*
	CG	2.43168	2.42995			[Ruminococcus]_gauvreauii_group	-0.672822	0.0680376	663.156	0.905692	-0.742882	0.464047	0.854993	26.6682				Veillonella	0.866882	0.135678	242.165	0.730857	1.18612	0.244368	0.731681	31.7803			ko00920	Sulfur metabolism	-0.0929944	increase	0.015797	[-0.00, 0.04]	0.0720022
	OG	-1.93501	0.727529			Agathobacter	0.243823	0.0680376	52233.1	0.36798	0.662599	0.51335	0.854993	26.314				Oxalobacter	0.887923	0.135678	55.7043	0.681582	1.30274	0.20196	0.731681	32.0031			ko00626	Naphthalene degradation	0.185418	decrease	-0.0534131	[-0.11, 0.00]	0.0376	*
	CG	0.383328	-1.53636			Coprococcus	-0.188735	0.0680376	40707.7	0.29471	-0.640408	0.527409	0.854993	26.4889				Citrobacter	0.797336	0.135678	43.1432	0.585777	1.36116	0.182972	0.731681	32.0011			ko04973	Carbohydrate digestion and absorption	0.608503	decrease	-0.37029	[-0.66, -0.09]	0.00700763	**
	OG	-1.58956	-0.335121			GCA-900066575	-0.49455	0.0680376	365.946	0.693098	-0.713536	0.481424	0.854993	27.9791				Klebsiella	0.911934	0.135678	36.7233	0.68944	1.32272	0.195305	0.731681	32.0024
	CG	0.674784	-0.0913426			Lachnospiraceae_NK4B4_group	-0.357907	0.0680376	41.7143	0.524024	-0.682998	0.500496	0.854993	26.6813				Lachnospira	0.900387	0.12637	5940.01	0.796352	1.13064	0.266609	0.747532	32.0036
	CG	0.831071	-3.25943			d__Bacteria_Firmicutes_Clostridia_Lachnospirales_Lachnospiraceae_uncultured	0.321217	0.0680376	4105.55	0.455933	0.704527	0.487094	0.854993	27.1968				[Eubacterium]_coprostanoligenes_group	0.467037	0.12637	11879.7	0.415981	1.12274	0.269942	0.747532	31.8486		Figure 6j
	OG	-0.851381	0.0945757			UCG-009	-0.525953	0.0680376	67.0861	0.800298	-0.657197	0.516434	0.854993	27.9288				UCG-010	1.18785	0.12637	452.659	1.04146	1.14056	0.262516	0.747532	32.0037			Top 10 features component 1	Pathway description	Weight loading	OG6w vs. CG6w	log2 fold change	95% CIs	P-value
	OG	-0.905325	2.31043			Peptococcus	-0.418555	0.0680376	79.5862	0.638392	-0.655639	0.517742	0.854993	26.3412				Collinsella	-0.865019	0.110801	3057.73	0.799228	-1.08232	0.287199	0.774818	32.0036			ko00312	beta-Lactam resistance	-0.29395	decrease	-0.284222	[-0.51, -0.06]	0.00507621	**
	CG	1.30426	1.19251			Intestinibacter	-0.75184	0.0640613	183.077	1.20879	-0.621976	0.539285	0.862857	26.4366				Ruminococcus	0.960819	0.110801	12793.3	0.894057	1.07467	0.290557	0.774818	32.006			ko00051	Fructose and mannose metabolism	-0.282974	decrease	-0.0689327	[-0.13, -0.01]	0.015581	*
	OG	-0.980172	0.575844			Bacteroides	-0.221955	0.0622575	240981	0.364382	-0.609128	0.547547	0.866448	26.9151				d__Bacteria_Bacteroidota_Bacteroidia_Bacteroidales_Barnesiellaceae_uncultured	-0.475612	0.0847534	94.4275	0.471438	-1.00885	0.32064	0.82271	31.8852			ko02060	Phosphotransferase system (PTS)	-0.280356	decrease	-0.258	[-0.47, -0.04]	0.00830858	**
	OG	-1.26374	0.321472			Blautia	0.138213	0.0560164	148010	0.235072	0.587959	0.561577	0.878989	26.2919				Lactococcus	-0.98317	0.0847534	157.746	1.00256	-0.980662	0.334116	0.82271	31.9981			ko02010	ABC transporters	-0.221326	decrease	-0.128382	[-0.23, -0.02]	0.00630266	**
	CG	-0.235376	-2.33631			Rikenellaceae_RC9_gut_group	0.103673	0.0373672	52.9003	0.191394	0.541676	0.592589	0.917556	26.3769				[Eubacterium]_ruminantium_group	-1.19153	0.0847534	72.3103	1.26748	-0.940079	0.354222	0.82271	31.9873			ko00140	Steroid hormone biosynthesis	0.204905	increase	0.345324	[-0.03, 0.72]	0.0409397	*
	OG	-2.5549	0.135521			Asteroleplasma	0.101091	0.0366287	22.6016	0.190429	0.530858	0.59998	0.919118	26.2534				Lachnospiraceae_UCG-003	0.889407	0.0847534	79.2159	0.873696	1.01798	0.316335	0.82271	31.9425			ko00785	Lipoic acid metabolism	0.271749	increase	0.231263	[0.03, 0.43]	0.0103705	*
	CG	0.829012	-0.69396			Family_XIII_AD3011_group	0.27707	0.0339529	1323.23	0.537202	0.515766	0.61011	0.924798	27.7037				Flavonifractor	-0.95311	0.0847534	362.754	0.958539	-0.994336	0.327517	0.82271	32.0067			ko00120	Primary bile acid biosynthesis	0.280212	increase	0.155213	[0.02, 0.29]	0.00850974	**
	OG	-0.106156	-0.656377			Holdemania	-0.313617	0.0335311	279.682	0.620087	-0.505763	0.617131	0.925697	26.9735				Oscillospira	-0.809704	0.0847534	146.457	0.831678	-0.973578	0.337571	0.82271	31.989			ko00121	Secondary bile acid biosynthesis	0.280298	increase	0.155224	[0.02, 0.29]	0.00850469	**
	OG	1.42862	3.68062			Prevotellaceae_NK3B31_group	-0.345938	0.0252773	66.2126	0.750151	-0.461158	0.648628	0.943458	25.2854				Faecalibacterium	-0.271648	0.0847534	98048.4	0.282213	-0.962567	0.342981	0.82271	32.007			ko04964	Proximal tubule bicarbonate reclamation	0.329908	increase	0.263596	[0.03, 0.50]	0.0123796	*
	CG	2.81622	0.989454			d__Bacteria_Bacteroidota_Bacteroidia_Flavobacteriales_Flavobacteriaceae_uncultured	0.22873	0.0252773	77.5671	0.493413	0.463567	0.646754	0.943458	26.4229				Dialister	1.31813	0.0847534	2934.09	1.39796	0.942893	0.352841	0.82271	31.8143			ko00360	Phenylalanine metabolism	0.35032	increase	0.0474495	[0.01, 0.09]	0.00857576	**
	CG	2.54211	-1.05272			Oscillospira	-0.333655	0.0252773	105.513	0.712006	-0.468612	0.643252	0.943458	26.0025				Moryella	0.59786	0.0824471	132.679	0.646284	0.925073	0.361852	0.82709	31.9997
	OG	0.0117313	-0.307593			d__Bacteria_Actinobacteriota_Coriobacteriia_Coriobacteriales_Eggerthellaceae_uncultured	-0.300878	0.0246994	50.58	0.804745	-0.37388	0.711461	0.944715	26.569				Phascolarctobacterium	-1.04794	0.0797435	404.4	1.15216	-0.909549	0.369891	0.832255	31.8561
	OG	-1.53929	-0.132775			Coprobacter	0.200651	0.0246994	512.846	0.558182	0.359472	0.722141	0.944715	26.045				Coriobacteriaceae_UCG-003	-0.136782	0.072012	29.3732	0.17541	-0.779787	0.441252	0.847204	31.964
	CG	1.60316	-1.42878			Alloprevotella	0.296822	0.0246994	106.815	0.866905	0.342393	0.734778	0.944715	26.2838				Coprobacter	0.478883	0.072012	380.463	0.601035	0.796764	0.431463	0.847204	31.9867
						Paraprevotella	0.367561	0.0246994	99.2463	1.02282	0.359361	0.722158	0.944715	26.6365				Prevotellaceae_NK3B31_group	-0.136782	0.072012	29.3732	0.17541	-0.779787	0.441252	0.847204	31.964
						d__Bacteria_Bacteroidota_Bacteroidia_Bacteroidales_uncultured_uncultured	0.0774232	0.0246994	13.5281	0.193212	0.400716	0.691852	0.944715	26.4156				Prevotellaceae_UCG-003	-0.136782	0.072012	29.3732	0.17541	-0.779787	0.441252	0.847204	31.964
Figure 6i						Bilophila	0.310288	0.0246994	1535.37	0.770758	0.402575	0.690487	0.944715	26.5281				Anaeroplasma	-0.136782	0.072012	29.3732	0.17541	-0.779787	0.441252	0.847204	31.964
	Group	Component 1	Component 2			d__Bacteria_Firmicutes_Clostridia_Christensenellales_Christensenellaceae_uncultured	-0.30642	0.0246994	181.109	0.829417	-0.36944	0.714693	0.944715	26.8953				[Eubacterium]_xylanophilum_group	0.595101	0.072012	1903.22	0.73581	0.80877	0.424642	0.847204	31.8803
	CG6w	-2.74849	-0.866463			Clostridia_UCG-014	-0.508385	0.0246994	1267.29	1.19656	-0.424874	0.674316	0.944715	26.8393				CAG-56	0.731111	0.072012	833.928	0.920258	0.794463	0.432786	0.847204	31.9587
	OG6w	10.6312	1.36585			Sarcina	0.0704755	0.0246994	14.9281	0.189023	0.37284	0.712231	0.944715	26.514				d__Bacteria_Firmicutes_Clostridia_Peptococcales_Peptococcaceae_uncultured	0.545749	0.072012	63.618	0.672485	0.811541	0.42305	0.847204	32.0028
	CG6w	-1.98694	1.4511			Paludicola	-0.3219	0.0246994	57.7339	0.881642	-0.365114	0.717884	0.944715	26.8733				Succiniclasticum	-0.136782	0.072012	29.3732	0.17541	-0.779787	0.441252	0.847204	31.964
	OG6w	-0.528778	-2.32567			Romboutsia	-0.514857	0.0246994	1771.41	1.1821	-0.435544	0.666691	0.944715	26.5313				Allisonella	-0.30192	0.072012	54.2304	0.366505	-0.823781	0.416178	0.847204	31.9147
	OG6w	-0.972774	-1.05007			Dialister	-0.280104	0.0246994	122.285	0.788366	-0.355297	0.725192	0.944715	26.3863				Haemophilus	0.809759	0.072012	190.399	1.02458	0.790334	0.435158	0.847204	31.9613
	OG6w	-0.504892	1.91411			Victivallis	0.320581	0.0246994	108.723	0.926308	0.346085	0.732165	0.944715	25.0826				Mitsuokella	0.416933	0.0679704	38.2357	0.546717	0.762612	0.451316	0.855125	31.7947
	CG6w	1.2352	-0.177835			d__Bacteria_Bacteroidota_Bacteroidia_Bacteroidales_Barnesiellaceae_uncultured	-0.110849	0.0204097	149.672	0.571652	-0.193911	0.84773	0.954092	26.4036				Holdemania	-0.539211	0.0638222	154.627	0.737332	-0.7313	0.469918	0.863332	32.0012
	CG6w	-2.39034	0.369352			CAG-873	0.0411569	0.0204097	19.2605	0.189815	0.216826	0.829997	0.954092	26.6172				[Eubacterium]_ventriosum_group	-0.443159	0.0638222	2642.08	0.62557	-0.708407	0.483828	0.863332	31.9554
	CG6w	-1.69986	0.432027			Alistipes	0.107866	0.0204097	25020.4	0.33477	0.322208	0.749844	0.954092	26.2833				[Ruminococcus]_gnavus_group	-0.851488	0.0638222	214.811	1.16559	-0.730523	0.470392	0.863332	31.9599
	OG6w	5.63607	1.36697			Streptococcus	-0.239958	0.0204097	6609.38	1.20704	-0.198799	0.843836	0.954092	28.4187				Lachnoclostridium	-0.297974	0.0638222	10712.3	0.421357	-0.707179	0.484574	0.863332	32.0009
	OG6w	8.60764	-0.876363			[Eubacterium]_ruminantium_group	-0.171223	0.0204097	119.4	0.636817	-0.268873	0.790137	0.954092	26.1532				UCG-008	-0.541297	0.0638222	75.6862	0.767283	-0.705473	0.485624	0.863332	31.9743
	CG6w	2.74026	1.03624			[Eubacterium]_ventriosum_group	-0.164942	0.0204097	2194.63	0.626194	-0.263404	0.794113	0.954092	28.8354				d__Bacteria_Bacteroidota_Bacteroidia_Bacteroidales_Prevotellaceae_uncultured	-0.592487	0.0588698	35.5221	0.907174	-0.653113	0.518398	0.873233	31.6629
	OG6w	1.91358	-0.328547			Anaerosporobacter	0.0369022	0.0204097	22.4136	0.190758	0.19345	0.848082	0.954092	26.4892				Lachnospiraceae_NK3A20_group	0.240562	0.0588698	50.4521	0.359231	0.669658	0.507882	0.873233	31.9845
	CG6w	0.154025	1.66336			Anaerostipes	0.0739512	0.0204097	30523	0.310533	0.238143	0.813651	0.954092	25.8102				Lachnospiraceae_UCG-010	-0.72574	0.0588698	177.07	1.13631	-0.638683	0.527578	0.873233	31.97
	OG6w	-3.0468	-2.41938			Butyrivibrio	0.03916	0.0204097	23.948	0.191566	0.20442	0.839588	0.954092	26.478				Marvinbryantia	0.581943	0.0588698	622.158	0.900896	0.64596	0.52291	0.873233	32.0036
	OG6w	-2.57599	-0.748596			Lachnospiraceae_UCG-004	-0.298792	0.0204097	225.967	1.37187	-0.217798	0.829124	0.954092	28.7598				Subdoligranulum	-0.324876	0.0588698	17280	0.494994	-0.656323	0.516339	0.873233	31.7943
	CG6w	-1.00701	-0.662778			Lachnospiraceae_UCG-010	0.295531	0.0204097	399.896	1.06145	0.278422	0.782803	0.954092	27.0834				d__Bacteria_Firmicutes_Clostridia_Oscillospirales_Ruminococcaceae_uncultured	0.362948	0.0588698	2603.95	0.544685	0.666344	0.509967	0.873233	32.0042
	CG6w	-1.44989	-0.0607031			UCG-003	0.249008	0.0204097	1252.57	0.811512	0.306845	0.761298	0.954092	27.2023				Erysipelotrichaceae_UCG-003	-0.522712	0.0502317	7901.08	0.853039	-0.612764	0.544363	0.890776	32.0003
	OG6w	0.624519	0.731869			d__Bacteria_Firmicutes_Clostridia_Oscillospirales_Oscillospiraceae_uncultured	-0.112577	0.0204097	2846.72	0.38581	-0.291792	0.772804	0.954092	25.5258				Paraprevotella	-0.566882	0.0468879	165.683	1.02452	-0.553315	0.583934	0.89766	31.6639
	CG6w	-0.0232496	0.691225			Subdoligranulum	-0.11158	0.0204097	23153.1	0.412357	-0.27059	0.788779	0.954092	26.802				d__Bacteria_Firmicutes_Clostridia_Christensenellales_Christensenellaceae_uncultured	-0.418969	0.0468879	208.408	0.750206	-0.558472	0.580412	0.89766	31.9773
	CG6w	-5.90206	-0.382761			d__Bacteria_Firmicutes_Negativicutes_Veillonellales-Selenomonadales_Veillonellaceae_uncultured	0.0387164	0.0204097	23.2078	0.191164	0.202529	0.841052	0.954092	26.4604				Coprococcus	0.512702	0.0468879	6641.48	0.868015	0.59066	0.558896	0.89766	32.0052
	CG6w	-7.20869	3.73214			Victivallaceae	0.0420225	0.0204097	51.1026	0.207679	0.202343	0.841213	0.954092	26.1648				Lachnospiraceae_UCG-004	-0.53647	0.0468879	363.186	0.948057	-0.565863	0.575437	0.89766	31.9721
	CG6w	-2.20192	1.21026			d__Bacteria_Actinobacteriota_Coriobacteriia_Coriobacteriales_Coriobacteriales_Incertae_Sedis_uncultured	-0.154308	0.0198376	444.645	0.927622	-0.166347	0.869103	0.95535	27.4448				[Eubacterium]_siraeum_group	0.49898	0.0468879	1533.2	0.906833	0.550245	0.585973	0.89766	31.9956
	OG6w	1.21623	-0.509956			Desulfovibrio	0.151836	0.0198376	110.918	0.861581	0.176229	0.861448	0.95535	26.6199				Fournierella	0.345946	0.0468879	58.8808	0.623326	0.555	0.582774	0.89766	31.8339
	CG6w	-2.75027	0.504355			d__Bacteria_Proteobacteria_Alphaproteobacteria_Rhodospirillales_uncultured_uncultured	0.161236	0.0198376	322.82	0.921885	0.174898	0.862481	0.95535	26.6658				Eggerthella	0.291675	0.0459828	91.8783	0.548753	0.531524	0.598726	0.899533	32.0101
	OG6w	0.193528	-0.624719			Bifidobacterium	0.132446	0.019172	1644.34	1.17398	0.112818	0.911003	0.956815	27.1904				[Eubacterium]_eligens_group	0.50178	0.0459828	5372.79	0.946529	0.530126	0.599689	0.899533	31.9566
	OG6w	-0.268563	-0.00757752			Odoribacter	0.0405319	0.019172	1849	0.41848	0.096855	0.923592	0.956815	25.7245				Sarcina	0.206284	0.0391074	32.8499	0.431988	0.477524	0.636234	0.913887	32.0068
	OG6w	1.6746	0.33102			Catenibacterium	-0.0221266	0.019172	69.4373	0.20939	-0.105672	0.916637	0.956815	26.5414				[Eubacterium]_hallii_group	-0.155704	0.0391074	30947	0.324805	-0.479378	0.63493	0.913887	31.998
	OG6w	-0.211172	-7.47205			Colidextribacter	0.0700611	0.019172	1627.03	0.472415	0.148304	0.883175	0.956815	27.7675				Oscillibacter	0.416903	0.0391074	1216.6	0.86072	0.484365	0.631425	0.913887	32.002
	CG6w	3.81739	1.1507			NK4A214_group	0.144184	0.019172	2742.32	1.20493	0.119661	0.905603	0.956815	28.1118				UCG-005	0.416506	0.0391074	2236.56	0.86639	0.480737	0.633975	0.913887	31.9899
	OG6w	4.48002	0.161002			CAG-352	-0.106649	0.019172	1251.66	1.03901	-0.102644	0.919023	0.956815	26.3306				Unknown	0.172272	0.0391074	37615	0.365928	0.470781	0.64099	0.913887	32.0057
	OG6w	-0.240196	-3.54916			d__Bacteria_Firmicutes_Clostridia_Peptococcales_Peptococcaceae_uncultured	0.0935631	0.019172	125.501	0.813037	0.115079	0.90922	0.956815	27.4569				Barnesiella	0.246551	0.0321349	4483.82	0.551436	0.447107	0.657814	0.928678	31.959
	CG6w	-0.867528	3.42496			Sutterella	-0.0645512	0.019172	1281.4	0.472841	-0.136518	0.892444	0.956815	26.4996				d__Bacteria_Proteobacteria_Alphaproteobacteria_Rhodospirillales_uncultured_uncultured	-0.383238	0.0292638	773.393	0.887212	-0.431957	0.668669	0.934838	32.0057
	CG6w	-4.33882	0.52607			Flavonifractor	-0.0921296	0.0162854	156.455	1.14457	-0.0804924	0.93644	0.963196	26.951				Adlercreutzia	0.31864	0.0244952	117.898	0.864135	0.368738	0.714751	0.945159	32.004
						Adlercreutzia	0.0514998	0.0156219	280.02	0.734911	0.0700763	0.94466	0.964669	26.4662				Senegalimassilia	-0.22931	0.0244952	125.852	0.660649	-0.347098	0.730811	0.945159	31.7073
						Clostridia_vadinBB60_group	-0.0257974	0.0156219	194.13	0.576835	-0.0447222	0.964669	0.964669	26.1397				Butyricimonas	-0.13322	0.0244952	306.445	0.65507	-0.203368	0.840137	0.945159	31.9674
						UCG-005	-0.0315803	0.0156219	3166.72	0.695272	-0.0454215	0.964095	0.964669	27.906				CAG-873	0.0822993	0.0244952	26.9684	0.353613	0.232739	0.817447	0.945159	31.9891
						Oxalobacter	0.0332839	0.0156219	82.9283	0.585105	0.0568854	0.955059	0.964669	26.7761				Prevotellaceae_UCG-001	0.0830055	0.0244952	67.4106	0.287327	0.288889	0.774535	0.945159	31.9071
																		Rikenellaceae_RC9_gut_group	0.246619	0.0244952	63.5116	0.637355	0.386942	0.701376	0.945159	31.8175
																		d__Bacteria_Bacteroidota_Bacteroidia_Bacteroidales_uncultured_uncultured	0.18519	0.0244952	50.2716	0.666142	0.278003	0.782805	0.945159	31.8738
																		d__Bacteria_Desulfobacterota_Desulfovibrionia_Desulfovibrionales_Desulfovibrionaceae_uncultured	-0.148502	0.0244952	41.8054	0.589054	-0.252102	0.802577	0.945159	31.9421
																		Catenibacterium	-0.281119	0.0244952	37.5166	1.01539	-0.276857	0.78367	0.945159	32.0023
																		Merdibacter	0.270985	0.0244952	143.779	0.817013	0.331677	0.742299	0.945159	31.9555
																		Lactobacillus	-0.237738	0.0244952	214.635	1.06172	-0.223918	0.824246	0.945159	31.9734
																		Christensenellaceae_R-7_group	-0.202756	0.0244952	4078.41	0.863988	-0.234674	0.815962	0.945159	31.8824
																		Defluviitaleaceae_UCG-011	0.250678	0.0244952	136.491	0.661226	0.379111	0.70711	0.945159	31.9982
																		[Ruminococcus]_gauvreauii_group	0.187536	0.0244952	4641.11	0.858154	0.218534	0.828406	0.945159	31.878
																		Fusicatenibacter	-0.157009	0.0244952	27905.4	0.527586	-0.297599	0.767936	0.945159	31.9508
																		Howardella	-0.174945	0.0244952	101.618	0.504595	-0.346705	0.731085	0.945159	31.9671
																		Lachnospiraceae_FCS020_group	0.11469	0.0244952	1858.76	0.563979	0.20336	0.840141	0.945159	32.0092
																		Lachnospiraceae_ND3007_group	0.247296	0.0244952	10117.6	0.748942	0.330194	0.743405	0.945159	32.0037
																		Lachnospiraceae_UCG-008	0.19151	0.0244952	111.854	0.630618	0.303686	0.763337	0.945159	31.9362
																		Monoglobus	0.145284	0.0244952	5632.52	0.539309	0.269389	0.78936	0.945159	31.9825
																		Butyricicoccus	-0.176056	0.0244952	6389.34	0.429416	-0.409989	0.684549	0.945159	31.9704
																		NK4A214_group	0.343288	0.0244952	1035.14	0.864286	0.397192	0.693862	0.945159	32.0037
																		CAG-352	0.366078	0.0244952	2612.63	1.30434	0.280661	0.780783	0.945159	31.9037
																		Fusobacterium	0.157245	0.0244952	39.5653	0.5289	0.297305	0.768156	0.945159	31.995
																		Sutterella	-0.211509	0.0244952	506.093	0.823989	-0.256689	0.799062	0.945159	32.0015
																		Alloprevotella	0.151499	0.0243826	23.2559	0.813761	0.186172	0.85349	0.945404	31.882
																		d__Bacteria_Firmicutes_Bacilli_Erysipelotrichales_Erysipelotrichaceae_uncultured	-0.0872298	0.0243826	71.8501	0.464587	-0.187758	0.852254	0.945404	31.9491
																		Solobacterium	-0.0947144	0.0186758	52.0268	0.58054	-0.163149	0.871431	0.957909	31.8869
																		Bacteroides	-0.0577473	0.0124787	315669	0.423101	-0.136486	0.892292	0.971676	32.0044
																		UBA1819	-0.087466	0.0124787	156.243	0.673277	-0.129911	0.89745	0.971676	31.9924
																		Holdemanella	0.109556	0.011174	90.1892	0.929514	0.117863	0.906919	0.974599	31.7515
																		Parabacteroides	-0.0379628	0.0110351	23948	0.435591	-0.0871523	0.931094	0.974911	31.9876
																		Faecalitalea	0.0345245	0.0110351	89.0135	0.707257	0.0488147	0.96137	0.974911	32.0001
																		Izemoplasmatales	0.104576	0.0110351	37.0796	0.990912	0.105535	0.916611	0.974911	31.9813
																		Clostridia_UCG-014	-0.0974112	0.0110351	2163.42	1.23521	-0.0788621	0.937633	0.974911	32.0035
																		Lachnospiraceae_NK4A136_group	-0.0436815	0.0110351	13039.1	0.693371	-0.0629987	0.950159	0.974911	31.9967
																		Family_XIII_UCG-001	-0.0304668	0.0110351	565.994	0.436035	-0.0698726	0.94473	0.974911	31.9915
																		Megasphaera	-0.0158847	0.0110351	40.6928	0.2204	-0.0720723	0.942992	0.974911	32.0411
																		Akkermansia	0.0617562	0.0110351	932.452	1.23183	0.0501335	0.960328	0.974911	31.9853
																		Agathobacter	0.0158045	0.00944832	33802.2	0.581316	0.0271874	0.978479	0.978479	31.9525
																		d__Bacteria_Firmicutes_Clostridia_Oscillospirales_Oscillospiraceae_uncultured	0.0170155	0.00944832	1827.04	0.51828	0.0328307	0.974014	0.978479	31.9894

## Sheet: Figure 7a
Data sets: Short-term intervention study	Selected feature	Super pathway	Sub-pathway	DHFA	FA	LDL	TC	Bilirubin	Uric acid	Eggerthella	Erysipelotrichaceae_UCG-003	[Erysipelotrichaceae] uncultured	Marvinbryantia	plasma_biliverdin	plasma_margarate (17:0)	plasma_bilirubin (Z,Z)	plasma_vanillylmandelate (VMA)	plasma_dihomo-linoleate (20:2n6)	plasma_3-methylhistidine	plasma_palmitoylcarnitine (C16)	plasma_I-urobilinogen	plasma_eicosenoate (20:1)	plasma_laurylcarnitine (C12)	plasma_4-hydroxyhippurate	plasma_oleoylcarnitine (C18:1)	plasma_4-vinylphenol sulfate	plasma_2S,3R-dihydroxybutyrate	plasma_2-aminophenol sulfate	plasma_myristoleoylcarnitine (C14:1)*	plasma_2-acetamidophenol sulfate	plasma_3-methoxycatechol sulfate (2)	plasma_palmitoleoylcarnitine (C16:1)*	plasma_eicosenoylcarnitine (C20:1)*	plasma_3-hydroxyoleoylcarnitine	plasma_tetradecadienedioate (C14:2-DC)*	plasma_vanilloylglycine	plasma_2-methoxyhydroquinone sulfate (1)	feces_9,10-DiHOME	feces_oleoyl ethanolamide	feces_palmitoyl ethanolamide	feces_agmatine	feces_isocaproate (i6:0)	feces_N-acetyltryptophan	feces_homostachydrine*	feces_galactosylglycerol	feces_fructosyllysine	feces_linoleoyl ethanolamide	feces_LAHSA (18:2/OH-18:0)*	feces_8-methoxykynurenate
Targeted metabolomic profile	DHFA	x	x	1	0.868236	-0.825049	-0.762007				0.731123										0.722775			0.718375				0.798557		0.794814											-0.792303		-0.704571						0.841698
	FA	x	x	0.868236	1	-0.973607	-0.944641			0.710755	0.853621		-0.759614						-0.77214		0.802132			0.822492		0.829774	-0.740144	0.814707		0.868423	0.780588					0.809338	0.799547	0.787685	0.781721	0.75707	-0.730043	-0.742696		-0.716141			0.783299	0.704831	0.843114
Metabolic data	LDL	x	x	-0.825049	-0.973607	0.94958	0.924499				-0.831917		0.736776						0.757		-0.778793			-0.800433		-0.81076	0.735507	-0.785695		-0.842142	-0.758356					-0.789521	-0.783968	-0.776905	-0.768181	-0.7465		0.725903					-0.772207		-0.811831
	TC	x	x	-0.762007	-0.944641	0.924499	0.90609				-0.808733		0.709558						0.744427		-0.751504			-0.775953		-0.792118	0.741916	-0.748057		-0.810703	-0.732697					-0.768962	-0.771132	-0.772797	-0.758794	-0.742163		0.709642					-0.767429		-0.770526
	Bilirubin	x	x																										0.719135			0.723868		0.711129
	Uric acid	x	x									0.739934		0.722371		0.701408				0.711162			0.721506		0.737829				0.765871			0.79089	0.706526	0.772008
Microbiome composition (genera)	Eggerthella	x	x		0.710755
	Erysipelotrichaceae_UCG-003	x	x	0.731123	0.853621	-0.831917	-0.808733				0.729077													0.701923		0.709739				0.739642																			0.715236
	[Erysipelotrichaceae] uncultured	x	x						0.739934			1		0.814502	0.728554	0.805886	0.762729			0.800534			0.742397		0.84054				0.801198			0.888039	0.806327	0.852148	0.702517										-0.736575	-0.75382
	Marvinbryantia	x	x		-0.759614	0.736776	0.709558
Global plasma metabolomic profile	biliverdin	Hemoglobin and Porphyrin Metabolism	Cofactors and Vitamins						0.722371			0.814502		0.789717	0.747928	0.767307		0.726144		0.777418			0.786375		0.806907				0.835172			0.864499	0.772722	0.843365	0.724466										-0.703624
	margarate (17:0)	Long Chain Saturated Fatty Acid	Lipid									0.728554		0.747928	0.71983	0.72282		0.701027		0.736624			0.763157		0.761982				0.807101			0.819716	0.729326	0.803475
	bilirubin (Z,Z)	Hemoglobin and Porphyrin Metabolism	Cofactors and Vitamins						0.701408			0.805886		0.767307	0.72282	0.746846		0.701034		0.755241			0.757836		0.784762				0.806015			0.839641	0.751641	0.817829
	vanillylmandelate (VMA)	Tyrosine Metabolism	Amino Acid									0.762729																				0.719102
	dihomo-linoleate (20:2n6)	Long Chain Polyunsaturated Fatty Acid (n3 and n6)	Lipid											0.726144	0.701027	0.701034				0.715233			0.744396		0.739368				0.786632			0.796021	0.707611	0.780966
	3-methylhistidine	Histidine Metabolism	Amino Acid		-0.77214	0.757	0.744427
	palmitoylcarnitine (C16)	Fatty Acid Metabolism (Acyl Carnitine, Long Chain Saturated)	Lipid						0.711162			0.800534		0.777418	0.736624	0.755241		0.715233		0.765321			0.774679		0.794273				0.822647			0.851065	0.760613	0.830372	0.713541
	I-urobilinogen	Hemoglobin and Porphyrin Metabolism	Cofactors and Vitamins	0.722775	0.802132	-0.778793	-0.751504																							0.700957
	eicosenoate (20:1)	Long Chain Monounsaturated Fatty Acid	Lipid																										0.701818			0.712411
	laurylcarnitine (C12)	Fatty Acid Metabolism (Acyl Carnitine, Medium Chain)	Lipid						0.721506			0.742397		0.786375	0.763157	0.757836		0.744396		0.774679			0.812521		0.799924				0.857473			0.862383	0.765436	0.847388	0.740582
	4-hydroxyhippurate	Benzoate Metabolism	Xenobiotics	0.718375	0.822492	-0.800433	-0.775953				0.701923																			0.714977
	oleoylcarnitine (C18:1)	Fatty Acid Metabolism (Acyl Carnitine, Monounsaturated)	Lipid						0.737829			0.84054		0.806907	0.761982	0.784762		0.739368		0.794273			0.799924		0.824902				0.850223			0.88313	0.790027	0.860803	0.737913										-0.719504
	4-vinylphenol sulfate	Benzoate Metabolism	Xenobiotics		0.829774	-0.81076	-0.792118				0.709739																			0.714785
	2S,3R-dihydroxybutyrate	Fatty Acid, Dihydroxy	Lipid		-0.740144	0.735507	0.741916
	2-aminophenol sulfate	Food Component/Plant	Xenobiotics	0.798557	0.814707	-0.785695	-0.748057																							0.722633																			0.727524
	myristoleoylcarnitine (C14:1)*	Fatty Acid Metabolism (Acyl Carnitine, Monounsaturated)	Lipid					0.719135	0.765871			0.801198		0.835172	0.807101	0.806015		0.786632		0.822647		0.701818	0.857473		0.850223				0.90589			0.91561	0.813678	0.898562	0.782979										-0.740033
	2-acetamidophenol sulfate	Food Component/Plant	Xenobiotics	0.794814	0.868423	-0.842142	-0.810703				0.739642										0.700957			0.714977		0.714785		0.722633		0.760927																			0.750366
	3-methoxycatechol sulfate (2)	Benzoate Metabolism	Xenobiotics		0.780588	-0.758356	-0.732697
	palmitoleoylcarnitine (C16:1)*	Fatty Acid Metabolism (Acyl Carnitine, Monounsaturated)	Lipid					0.723868	0.79089			0.888039		0.864499	0.819716	0.839641	0.719102	0.796021		0.851065		0.712411	0.862383		0.88313				0.91561			0.946443	0.845684	0.923625	0.794072										-0.770009
	eicosenoylcarnitine (C20:1)*	Fatty Acid Metabolism (Acyl Carnitine, Monounsaturated)	Lipid						0.706526			0.806327		0.772722	0.729326	0.751641		0.707611		0.760613			0.765436		0.790027				0.813678			0.845684	0.756639	0.824181	0.706261
	3-hydroxyoleoylcarnitine	Fatty Acid Metabolism (Acyl Carnitine, Hydroxy)	Lipid					0.711129	0.772008			0.852148		0.843365	0.803475	0.817829		0.780966		0.830372			0.847388		0.860803				0.898562			0.923625	0.824181	0.902613	0.778622										-0.750221
	tetradecadienedioate (C14:2-DC)*	Fatty Acid, Dicarboxylate	Lipid									0.702517		0.724466						0.713541			0.740582		0.737913				0.782979			0.794072	0.706261	0.778622
	vanilloylglycine	Food Component/Plant	Xenobiotics		0.809338	-0.789521	-0.768962
	2-methoxyhydroquinone sulfate (1)	Benzoate Metabolism	Xenobiotics		0.799547	-0.783968	-0.771132
Global fecal metabolomic profile	9,10-DiHOME	Fatty Acid, Dihydroxy	Lipid		0.787685	-0.776905	-0.772797
	oleoyl ethanolamide	Endocannabinoid	Lipid		0.781721	-0.768181	-0.758794
	palmitoyl ethanolamide	Endocannabinoid	Lipid		0.75707	-0.7465	-0.742163
	agmatine	Polyamine Metabolism	Amino Acid	-0.792303	-0.730043
	isocaproate (i6:0)	Fatty Acid, Branched	Lipid		-0.742696	0.725903	0.709642
	N-acetyltryptophan	Tryptophan Metabolism	Amino Acid	-0.704571
	homostachydrine*	Food Component/Plant	Xenobiotics		-0.716141
	galactosylglycerol	Galactosyl Glycerolipids	Lipid									-0.736575		-0.703624											-0.719504				-0.740033			-0.770009		-0.750221
	fructosyllysine	Lysine Metabolism	Amino Acid									-0.75382
	linoleoyl ethanolamide	Endocannabinoid	Lipid		0.783299	-0.772207	-0.767429
	LAHSA (18:2/OH-18:0)*	Fatty Acid Hydroxyl Fatty Acid	Lipid		0.704831
	8-methoxykynurenate	Tryptophan Metabolism	Amino Acid	0.841698	0.843114	-0.811831	-0.770526				0.715236																	0.727524		0.750366																			0.759707
	carboxymethylarginine	Urea cycle; Arginine and Proline Metabolism	Amino Acid									-0.714586																				-0.732432		-0.712397
	branched chain 14:0 dicarboxylic acid**	Fatty Acid, Dicarboxylate	Lipid	-0.708473	-0.783366	0.760359	0.733307
[truncated: 2 more columns]

## Sheet: Figure 7b
Data sets: Short-term intervention study	Selected feature	Super pathway	Sub-pathway	DHFA	FA	Bilirubin	LDL	Riboflavin metabolism	Aminobenzoate degradation	Naphthalene degradation	9,10-DiHOME	oleoyl ethanolamide	palmitoyl ethanolamide	agmatine	palmitoylcarnitine (C16)	isocaproate (i6:0)	indolepropionate	docosapentaenoate (n3 DPA; 22:5n3)	homostachydrine*	dihomo-linolenate (20:3n3 or n6)	N-palmitoylglycine	fructosyllysine	linoleoyl ethanolamide	8-methoxykynurenate	branched chain 14:0 dicarboxylic acid**	biliverdin	phenylalanine	bilirubin (Z,Z)	vanillylmandelate (VMA)	dihomo-linoleate (20:2n6)	3-methylhistidine	palmitoylcarnitine (C16)	I-urobilinogen	4-hydroxyhippurate	oleoylcarnitine (C18:1)	4-vinylphenol sulfate	2S,3R-dihydroxybutyrate	2-aminophenol sulfate	myristoleoylcarnitine (C14:1)*	2-acetamidophenol sulfate	3-methoxycatechol sulfate (2)	palmitoleoylcarnitine (C16:1)*	eicosenoylcarnitine (C20:1)*	dodecadienoate (12:2)*	tetradecadienedioate (C14:2-DC)*	vanilloylglycine	branched-chain, straight-chain, or cyclopropyl 12:1 fatty acid*	2-methoxyhydroquinone sulfate (1)
Targeted metabolomic profile	DHFA			1	0.868236		-0.868236		0.728971	-0.747664				-0.757043			-0.725069		-0.706555					0.891723	-0.751418								0.707851	0.733336				0.789179		0.790245
	FA			0.868236	1		-1			-0.918159	0.826414	0.775239	0.758121			-0.734142			-0.742476		0.75835		0.7816	0.846981	-0.80946						-0.774123		0.808739	0.801033		0.845745	-0.741431	0.819608		0.869502	0.764442					0.792592		0.785353
Metabolic data	Bilirubin					0.936769		-0.87299	0.758921						-0.717198			-0.75513		-0.703107		-0.719723				0.861643	0.715679	0.881109		0.800856		0.767865			0.830895				0.889196			0.89244	0.793204	0.756549	0.793716		0.747803
	LDL			-0.868236	-1		1			0.918159	-0.826414	-0.775239	-0.758121			0.734142			0.742476		-0.75835		-0.7816	-0.846981	0.80946						0.774123		-0.808739	-0.801033		-0.845745	0.741431	-0.819608		-0.869502	-0.764442					-0.792592		-0.785353
Microbial Pathways (KEGG)	Riboflavin metabolism					-0.87299		0.816039	-0.7374									0.716906								-0.808557		-0.829403		-0.745318		-0.720308			-0.78044				-0.826544			-0.836868	-0.745548	-0.712265	-0.739184		-0.702044
	Aminobenzoate degradation			0.728971		0.758921		-0.7374	0.980432									-0.77169		-0.713243		-0.844102				0.765704		0.814276	0.742514						0.747305							0.785928	0.719588	0.70053
	Naphthalene degradation			-0.747664	-0.918159		0.918159			0.852975	-0.782609	-0.737287	-0.721983								-0.724938		-0.741412	-0.746216	0.733434						0.718983		-0.74141	-0.727863		-0.787611	0.713015	-0.736928		-0.791238						-0.732361		-0.733642
Global plasma metabolomic profile	biliverdin	Hemoglobin and Porphyrin Metabolism	Cofactors and Vitamins			0.861643		-0.808557	0.765704									-0.724161				-0.7103				0.805058		0.829032		0.734359		0.71688			0.777981				0.813147			0.832511	0.743834	0.712087	0.728958
	phenylalanine	Phenylalanine Metabolism	Amino Acid			0.715679
	bilirubin (Z,Z)	Hemoglobin and Porphyrin Metabolism	Cofactors and Vitamins			0.881109		-0.829403	0.814276									-0.754201		-0.700791		-0.748675				0.829032		0.856354	0.705237	0.749899		0.737974			0.801901				0.829326			0.856701	0.767223	0.735669	0.744916		0.720545
	vanillylmandelate (VMA)	Tyrosine Metabolism	Amino Acid						0.742514																			0.705237
	dihomo-linoleate (20:2n6)	Long Chain Polyunsaturated Fatty Acid (n3 and n6)	Lipid			0.800856		-0.745318																		0.734359		0.749899							0.707853				0.761044			0.760846
	3-methylhistidine	Histidine Metabolism	Amino Acid		-0.774123		0.774123			0.718983
	palmitoylcarnitine (C16)	Fatty Acid Metabolism (Acyl Carnitine, Long Chain Saturated)	Lipid			0.767865		-0.720308																		0.71688		0.737974											0.724859			0.741384
	I-urobilinogen	Hemoglobin and Porphyrin Metabolism	Cofactors and Vitamins	0.707851	0.808739		-0.808739			-0.74141																														0.704014
	4-hydroxyhippurate	Benzoate Metabolism	Xenobiotics	0.733336	0.801033		-0.801033			-0.727863														0.702499																0.701929
	oleoylcarnitine (C18:1)	Fatty Acid Metabolism (Acyl Carnitine, Monounsaturated)	Lipid			0.830895		-0.78044	0.747305									-0.702224								0.777981		0.801901		0.707853					0.752029				0.783504			0.804339	0.71917		0.702799
	4-vinylphenol sulfate	Benzoate Metabolism	Xenobiotics		0.845745		-0.845745			-0.787611	0.725453																									0.727618				0.727473
	2S,3R-dihydroxybutyrate	Fatty Acid, Dihydroxy	Lipid		-0.741431		0.741431			0.713015
	2-aminophenol sulfate	Food Component/Plant	Xenobiotics	0.789179	0.819608		-0.819608			-0.736928														0.743456																0.723777
	myristoleoylcarnitine (C14:1)*	Fatty Acid Metabolism (Acyl Carnitine, Monounsaturated)	Lipid			0.889196		-0.826544										-0.705579								0.813147		0.829326		0.761044		0.724859			0.783504				0.845832			0.842711	0.74753	0.711991	0.753826		0.705448
	2-acetamidophenol sulfate	Food Component/Plant	Xenobiotics	0.790245	0.869502		-0.869502			-0.791238	0.701574													0.758879	-0.710801								0.704014	0.701929		0.727473		0.723777		0.761099
	3-methoxycatechol sulfate (2)	Benzoate Metabolism	Xenobiotics		0.764442		-0.764442
	palmitoleoylcarnitine (C16:1)*	Fatty Acid Metabolism (Acyl Carnitine, Monounsaturated)	Lipid			0.89244		-0.836868	0.785928									-0.746919				-0.730587				0.832511		0.856701		0.760846		0.741384			0.804339				0.842711			0.861037	0.768917	0.735826	0.755129		0.723174
	eicosenoylcarnitine (C20:1)*	Fatty Acid Metabolism (Acyl Carnitine, Monounsaturated)	Lipid			0.793204		-0.745548	0.719588																	0.743834		0.767223							0.71917				0.74753			0.768917
	dodecadienoate (12:2)*	Fatty Acid, Dicarboxylate	Lipid			0.756549		-0.712265	0.70053																	0.712087		0.735669											0.711991			0.735826
	tetradecadienedioate (C14:2-DC)*	Fatty Acid, Dicarboxylate	Lipid			0.793716		-0.739184																		0.728958		0.744916							0.702799				0.753826			0.755129
	vanilloylglycine	Food Component/Plant	Xenobiotics		0.792592		-0.792592			-0.732361
	branched-chain, straight-chain, or cyclopropyl 12:1 fatty acid*	Partially Characterized Molecules	Partially Characterized Molecules			0.747803		-0.702044																				0.720545											0.705448			0.723174
	2-methoxyhydroquinone sulfate (1)	Benzoate Metabolism	Xenobiotics		0.785353		-0.785353			-0.733642
Global fecal metabolomic profile	9,10-DiHOME	Fatty Acid, Dihydroxy	Lipid		0.826414		-0.826414			-0.782609	0.739976	0.701668											0.70282													0.725453				0.701574
	oleoyl ethanolamide	Endocannabinoid	Lipid		0.775239		-0.775239			-0.737287	0.701668
	palmitoyl ethanolamide	Endocannabinoid	Lipid		0.758121		-0.758121			-0.721983
	agmatine	Polyamine Metabolism	Amino Acid	-0.757043
	palmitoylcarnitine (C16)	Fatty Acid Metabolism (Acyl Carnitine, Long Chain Saturated)	Lipid			-0.717198
	isocaproate (i6:0)	Fatty Acid, Branched	Lipid		-0.734142		0.734142
	indolepropionate	Tryptophan Metabolism	Amino Acid	-0.725069
	docosapentaenoate (n3 DPA; 22:5n3)	Long Chain Polyunsaturated Fatty Acid (n3 and n6)	Lipid			-0.75513		0.716906	-0.77169																	-0.724161		-0.754201							-0.702224				-0.705579			-0.746919
	homostachydrine*	Food Component/Plant	Xenobiotics	-0.706555	-0.742476		0.742476
	dihomo-linolenate (20:3n3 or n6)	Long Chain Polyunsaturated Fatty Acid (n3 and n6)	Lipid			-0.703107			-0.713243																			-0.700791
	N-palmitoylglycine	Fatty Acid Metabolism (Acyl Glycine)	Lipid		0.75835		-0.75835			-0.724938
	fructosyllysine	Lysine Metabolism	Amino Acid			-0.719723			-0.844102													0.739324				-0.7103		-0.748675														-0.730587
	linoleoyl ethanolamide	Endocannabinoid	Lipid		0.7816		-0.7816			-0.741412	0.70282
	8-methoxykynurenate	Tryptophan Metabolism	Amino Acid	0.891723	0.846981		-0.846981			-0.746216														0.816673	-0.716474									0.702499				0.743456		0.758879
	branched chain 14:0 dicarboxylic acid**	Fatty Acid, Dicarboxylate	Lipid	-0.751418	-0.80946		0.80946			0.733434														-0.716474																-0.710801

## Sheet: Figure 7c-e
Figure 7c
	Group	LDL-C_logFC	2-acetamidophenol_sulfate_logFC	2-aminophenol_sulfate_logFC	4-hydroxyhippurate_logFC	4-vinylphenol_sulfate_logFC	2-methoxyhydroquinone sulfate_(1)_logFC	3-methoxycatechol_sulfate_(2)_logFC	3-methylhistidine_logFC	N-acetyl-3-methylhistidine_logFC	1-methyl-5-imidazolelactate _logFC	2S,3R-dihydroxybutyrate_logFC
	OG	-0.00711747	2.39649	2.96109	-0.0944391	0.902863	-0.768848	0.355731	-0.987388	-1.61955	-0.200226	0.173732
	OG	-0.329304	3.15078	2.85797	0.203978	0.642054	3.47041	1.24558	-2.37122	-1.42629	-0.772256	-0.384586
	OG	-0.122602	1.0958	0.860084	0.386255	0.3692	-1.87722	-0.19983	-1.93393	-0.950805	-1.21593	-0.145073
	CG	-0.0963311	1.07495	0.190154	0.0986896	-0.349631	0.831013	0.80843	-2.213	-1.14005	-0.675839	0.0234819
	CG	-0.0723207	-2.13938	-1.76736	-1.042	-0.371603	-2.73392	-2.28842	-2.93588	-1.38016	-1.80675	0.49736
	OG	-0.119347	2.17402	1.85195	0.936298	1.86684	1.98524	0.821547	-2.26529	-0.992885	-1.25417	-0.1398
	OG	-0.107753	3.92681	5.20879	0.19388	1.82273	1.69222	1.67133	-0.954339	-0.812456	-1.31133	-0.185986
	CG	-0.0439631	-0.197433	-0.10216	-0.318823	-0.717944	-2.22488	-0.140468	0.449447	-0.61772	0.679857	0.569412
	CG	-0.0258079	0.323591	-1.31177	-0.298514	-0.508708	0	-1.11783	-0.920855	-1.65274	-0.830411	-0.24812
	OG	-0.00938974	3.41049	3.96047	0.616994	0.074221	3.91265	2.6771	-1.52158	0	-0.969315	-0.105706
	CG	0.00716849	0.839834	0.70296	-0.387796	1.16325	0.673032	0.235169	-0.0427663	0.423621	-0.575332	-0.0334503
	OG	-0.141226	2.3382	2.21243	0.774788	1.60299	4.02844	1.97767	-2.67577	-1.66111	-1.35118	0.16759
	CG	0.110203	0.585822	0.865146	-0.0793045	-0.213603	0.00417615	0.903795	-1.25049	-0.959531	-0.329683	0.496053
	CG	0.0512933	1.59076	1.67166	-0.547167	-0.326701	0.571824	0.717824	-2.17443	-0.447197	-1.14418	0.132207
	OG	-0.164549	2.69613	2.10499	0.836053	0.776848	0.317055	1.71877	-3.62872	-3.50847	-1.80673	-0.1206
	OG	-0.0148151	2.51069	2.01444	-0.0546001	2.05901	0.0176942	0.69452	-3.2551	-2.1815	-0.920284	-0.0671401
	CG	0.0254791	-1.91833	-0.613742	-0.13766	-0.57367	0	0.289595	1.46766	0.753404	0.263191	0.505891
	OG	-0.174353	5.40088	5.5255	0.970269	0.633736	3.34712	4.08426	-2.51689	-2.11794	-1.31088	-0.376467
	OG	-0.206614	3.78609	4.21636	0.181431	1.06739	2.74545	2.96052	-2.12861	-1.49342	-1.73981	0.0600639
	CG	0.0628009	2.76694	2.47503	0.298356	0.205446	2.06447	2.97926	1.16071	0.609555	0.237218	-0.319108
	CG	-0.0339016	2.4776	1.70628	-0.561013	-0.388919	0.826429	1.51373	1.94025	1.67928	0.516825	0.494157
	OG	-0.0919014	2.63621	1.95023	0.79623	0.929739	0.927283	1.96502	-3.64386	-2.41481	-2.4769	-0.319764
	OG	-0.155702	2.6241	2.24404	0.839853	0.572008	2.46813	2.14179	-1.95116	-1.29645	-0.85874	-0.665529
	CG	0.0631789	1.26388	1.2615	0.440239	-0.416142	0.316386	2.38005	2.33211	1.73273	0.761953	0.263165
	CG	0.0450237	-0.688733	0.269994	-0.403899	-1.46402	-1.45607	-0.287847	1.11023	0.960399	0.382469	0.61911
	OG	-0.0458796	3.03645	2.15925	1.02033	-0.0809903	0.946037	1.68531	-2.34368	-2.43924	-0.885771	-0.257832
	OG	-0.0416727	5.07117	4.28027	1.42833	1.01671	4.56484	4.30049	-1.67081	-1.72195	-1.98881	0.0723756
	CG	0.148745	-0.497409	-0.243844	-0.799244	-0.868863	-2.16584	-0.995002	0.922909	0.625033	0.607665	0.734309
	CG	0.152839	0.338456	0.326041	-0.153682	-0.776314	-0.881724	0.421906	1.73455	0.177459	0.973062	0.533566
	OG	0.0207261	3.46357	2.95603	-0.32721	0.174879	-0.470343	1.77315	-0.377416	-0.292963	-0.528991	0.325303
	OG	-0.122602	1.85955	2.09656	-0.0245932	-0.582011	-0.544345	1.10093	-0.42922	0	-0.564283	0.591245
	CG	0.0232569	-0.466379	0.375932	-0.284368	-0.695076	-1.85358	0.128006	1.76404	2.49857	-2.88111	0.560502
Figure 7d					Figure 7e
	Group	LDL-C_logFC	Erysipelotrichaceae_UCG-003_logFC			Group	LDL-C_logFC	branched chain 14:0 dicarboxylic acid**	isocaproate (i6:0)	linoleoyl ethanolamide	oleoyl ethanolamide	palmitoyl ethanolamide
	OG	-0.007117	0.07336			OG	-0.007117	-0.7013	0	-1.1252	-1.3304	-1.1212
	OG	-0.329304	1.03134			OG	-0.329304	-1.2297	-1.3497	0.1314	-0.4323	-0.0866
	OG	-0.122602	0.668694			OG	-0.122602	-0.7476	-2.032	0.5411	0.1823	0.1877
	CG	-0.096331	-0.486153			CG	-0.096331	-1.1264	0.2322	-0.4741	-0.6231	-0.1822
	OG	-0.119347	0.509698			OG	-0.119347	-1.2297	-1.4873	0.1506	-0.3551	-0.3904
	OG	-0.107753	0.488285			OG	-0.107753	-3.362	-2.005	0.9383	1.3078	0.5691
	CG	-0.043963	-1.07486			CG	-0.043963	0.9903	2.0995	-2.4462	-3.453	-1.3828
	CG	-0.025808	-0.441394			CG	-0.025808	0.2703	0.5085	-0.0283	-1.7406	-0.8093
	OG	-0.00939	0.616731			OG	-0.00939	0.0435	0	0	2.2815	0.3492
	CG	0.007168	0.418636			CG	0.007168	-1.1049	-0.7087	1.0008	0.224	-0.0576
	OG	-0.141226	0.300336			OG	-0.141226	-1.9378	-3.0735	2.6386	1.5526	0.797
	CG	0.110203	0.075676			CG	0.110203	-0.3205	-0.232	0	0.1175	-0.4002
	CG	0.051293	-0.099288			CG	0.051293	1.008	0.9189	0.9963	0.1588	0.1023
	OG	-0.164549	1.52446			OG	-0.164549	-0.2097	0.359	1.5506	1.8835	1.8352
	OG	-0.014815	0.94294			OG	-0.014815	-1.5747	-0.5046	2.1531	1.6105	1.919
	CG	0.025479	-0.610999			CG	0.025479	1.151	1.6517	-0.796	-0.7801	-0.267
	OG	-0.174353	-0.137786			OG	-0.174353	-2.9525	-0.4982	2.1236	1.254	1.3075
	OG	-0.206614	0.246345			OG	-0.206614	-1.8402	-0.6419	3.1524	3.0929	2.9134
	CG	-0.033902	-0.082035			CG	-0.033902	1.2639	0.9957	0.0594	-0.4163	-0.2086
	OG	-0.155702	0.452071			OG	-0.155702	-0.9364	-1.0982	-0.5124	-0.721	-0.6842
	CG	0.045024	0.141171			CG	0.045024	1.1915	2.9666	-0.6329	-1.4439	-1.6494
	OG	-0.04588	0.196928			OG	-0.04588	-1.0739	-3.0799	-0.2673	-0.9607	-0.8843
	OG	-0.041673	0.718803			OG	-0.041673	0.3278	-0.7474	1.3987	1.2664	1.1891
	CG	0.148745	-1.27258			CG	0.148745	1.0478	1.3539	-2.9928	-3.466	-3.0169
	CG	0.152839	-0.37715			CG	0.152839	0.1092	0.8273	-1.3763	-1.0719	-1.1205
	OG	0.020726	0.410259			OG	0.020726	0.1338	1.2377	3.4892	3.2412	2.815
	OG	-0.122602	0.346689			OG	-0.122602	-1.9309	-0.9956	-0.2162	-0.6113	-0.5196
	CG	0.023257	-0.418915			CG	0.023257	1.2683	0.2021	-0.7962	-1.238	-0.5343

## Sheet: Figure 8
Figure 8a										Figure 8b
	Group	Total_lipidome_nmol_CON	Total_lipidome_nmol_DHFA	Total_CE;Y_mol%_CON	Total_CE;Y_mol%_DHFA	Chol;Y_mol%_CON	Chol;Y_mol%_DHFA				Treatment	Total_lipidome_nmol	13C_labelled_CE;Y_mol%	CE;Y_mol%
	MetS	8.9629	7.7113	63.5922	60.3929	156.906	153.955				DHFA	60.8001	40.5644	43.2006
	MetS	7.6962	8.1803	61.9277	48.8397	179.577	176.401				DHFA	65.1095	41.7956	41.6914
	MetS	9.8751	10.0853	53.9955	59.5106	149.854	154.683				DHFA	62.7171	52.9994	51.103
	MetS	10.854	9.8379	48.1089	57.9799	191.436	162.05				CON	60.0204	47.5286	49.4004
	MHC	9.1365	9.1228	58.2254	48.381	162.255	142.065				CON	61.4844	47.3355	45.7643
	MHC	8.4392	8.8918	76.0349	68.9171	182.401	152.607				CON	54.9771	47.1058	43.8239
	MHC	10.9231	10.3411	76.6275	72.1615	142.221	97.3271
	MHC	16.0284	17.6871	22.1571	21.4065	197.235	197.081					Mean difference	SEM	T	df	P-value
											Total_lipidome_nmol	4.04822	2.33205	1.7359	4	0.157591
	all (n = 8)	Mean difference	SEM	T	df	P-value					13C_labelled_CE;Y_mol%	-2.20348	3.95769	-0.556759	2.00382	0.633584
	Total_lipidome_nmol	-7.125	332.042	-0.0214582	7	0.983479					CE;Y_mol%	-0.997899	3.34488	-0.298337	4	0.780302
	Total_CE;Y_mol%	-2.88499	2.70873	-1.06507	7	0.322196
	Chol;Y_mol%	-15.7148	6.32576	-2.48425	7	0.0419484
	MetS (n = 4)	Mean difference	SEM	T	df	P-value
	Total_lipidome_nmol	-393.5	433.854	-0.906988	3	0.431277
	Total_CE;Y_mol%	-0.225316	5.07595	-0.0443888	3	0.967384
	Chol;Y_mol%	-7.67148	7.47372	-1.02646	3	0.380205
	MHC (n = 4)	Mean difference	SEM	T	df	P-value
	Total_lipidome_nmol	379.25	476.188	0.796429	3	0.483985
	Total_CE;Y_mol%	-5.54466	1.93883	-2.85979	3	0.0645879
	Chol;Y_mol%	-23.758	9.3676	-2.53619	3	0.0849621
Figure 8c										Figure 8d
				Time point (h)							Participant_ID	Group	Timepoint	Erysipelotrichaceae_UCG-003_relative-abundance		Participant_ID	Group	Erysipelotrichaceae_UCG-003_log-fold-change
	Metabolite	Group	Participant_ID	0	6	24	36				1	PCG	0	0.00377846		1	PCG	-0.808402
	2-aminphenol_log-scaled-intensity	SCG	1	-0.617779	-1.19659		-1.30528				1	PCG	6	0.0033443		1	POG	-0.464065
	2-aminphenol_log-scaled-intensity	SCG	2		-1.04062		-0.817243				1	PCG	24	0.00605904		2	PCG	-0.856593
	2-aminphenol_log-scaled-intensity	SCG	3	-0.860082	-1.29701	-1.00377	-0.817115				1	PCG	36	0.00360193		2	POG	0.146529
	2-aminphenol_log-scaled-intensity	SCG	4	-0.968819	-0.879207	-0.617248					1	POG	0	0.00178569		3	PCG	-2.98965
	2-aminphenol_log-scaled-intensity	SOG	1	-0.294205	0.464565	2.16878	2.59539				1	POG	6	0.00168752		3	POG	-0.766953
	2-aminphenol_log-scaled-intensity	SOG	2	-0.0507099	-0.0523282	2.86041	2.85009				1	POG	24	0.00146971		4	PCG	-0.214328
	2-aminphenol_log-scaled-intensity	SOG	3	-0.0581933	0.260673	1.7315	2.25223				1	POG	36	0.00199352		4	POG	0.677509
	2-aminphenol_log-scaled-intensity	SOG	4	-0.0129261	-0.1994	1.83753	1.96319				2	PCG	0	0.0053212
	2-aminphenol_log-scaled-intensity	PCG	1	0.762294	-0.0700072	-0.555422	-0.401906				2	PCG	6	0.00334294
	2-aminphenol_log-scaled-intensity	PCG	2	1.06812	-0.199041	-0.0734347	0.0659108				2	PCG	24	0.00501346
	2-aminphenol_log-scaled-intensity	PCG	3	0.967684	-0.346417	-0.151738	-0.281569				2	PCG	36	0.00204059
	2-aminphenol_log-scaled-intensity	PCG	4	0.651899	0		-0.0262452				2	POG	0	0.00654857
	2-aminphenol_log-scaled-intensity	POG	1	0.408684	2.2303	2.73126	2.60623				2	POG	6	0.00460116
	2-aminphenol_log-scaled-intensity	POG	2	0.30725	2.09874	2.73534	2.87939				2	POG	24	0.00497971
	2-aminphenol_log-scaled-intensity	POG	3	0.502147	2.28515		2.7047				2	POG	36	0.00654968
	2-aminphenol_log-scaled-intensity	POG	4	0.110648	2.25625	2.4915	2.62337				3	PCG	0	0.128587
	2-aminphenol_log-scaled-intensity	CON	x	-0.4178	-0.441885	-0.920586	-0.84361				3	PCG	6	0.00433079
	Succinate_mM	SCG	1	0.975506	3.08812	3.10027	2.73185				3	PCG	24	0.00539704
	Succinate_mM	SCG	2	1.06585	0.299876	0.380254	0.541848				3	PCG	36	0.00351541
	Succinate_mM	SCG	3	1.1122	3.11048	3.32854	4.36175				3	POG	0	0.136057
	Succinate_mM	SCG	4	1.18104	2.85287	3.05546	2.1889				3	POG	6	0.00810401
	Succinate_mM	SOG	1	0.869826	3.58059	3.44612	6.45212				3	POG	24	0.0127404
	Succinate_mM	SOG	2	0.950512	0.251969	1.30382	2.21195				3	POG	36	0.0322771
	Succinate_mM	SOG	3	1.1102	3.04086	4.11089	6.85756				4	PCG	0	0.00823276
	Succinate_mM	SOG	4	0.738124	2.8138	3.67625	5.3211				4	PCG	6	0.0108908
	Succinate_mM	CON	x	0.833934	0.690179	0.742607	0.942062				4	PCG	24	0.00723523
	Acetate_mM	PCG	1	1.41122	5.10081	6.50438	20.3733				4	PCG	36	0.00802354
	Acetate_mM	PCG	2	1.8504	1.79557	2.76965	3.88414				4	POG	0	0.0161117
	Acetate_mM	PCG	3	1.92614	7.28876	10.7131	16.5112				4	POG	6	0.0053352
	Acetate_mM	PCG	4	1.14798	4.95841	6.22659	16.8197				4	POG	24	0.00559157
	Acetate_mM	POG	1	0.768272	8.9171	15.4217	28.7667				4	POG	36	0.038917
	Acetate_mM	POG	2	0.885072	2.30246	4.8584	5.21443
	Acetate_mM	POG	3	0.828811	14.557	20.2885	27.7061
	Acetate_mM	POG	4	1.29422	9.26461	10.1794	22.8313
	Acetate_mM	CON	x	0.554481	0.507803	0.539359	0.679325
	IBA_mM	SCG	1	4.78606	9.24826	8.78026	13.1095
	IBA_mM	SCG	2	3.98633	11.0562	3.39603	14.0049
	IBA_mM	SCG	3	4.48994	10.8728	10.2712	15.0791
	IBA_mM	SCG	4	3.6679	11.3577	9.12367	1.1441
	IBA_mM	SOG	1	4.05345	4.67137	1.28546	1.8038
	IBA_mM	SOG	2	5.41134	9.05474	4.64257	10.419
	IBA_mM	SOG	3	5.50657	9.25302	2.58188	4.50262
	IBA_mM	SOG	4	4.35121	7.95379	2.52894	0.868582
	IBA_mM	PCG	1	9.7035	6.76632	16.1473	14.4798
	IBA_mM	PCG	2	8.47291	11.0258	21.0069	13.4868
	IBA_mM	PCG	3	10.5506	10.5539	9.84021	2.96358
	IBA_mM	PCG	4	9.31902	14.8776		23.1524
	IBA_mM	POG	1	4.8415	1.05643	2.43758	4.13615
	IBA_mM	POG	2	5.1978	5.14984	4.35999	2.17629
	IBA_mM	POG	3	5.91449	4.52843	2.41321	2.55445
	IBA_mM	POG	4	10.1963	4.73023	19.6131	10.1712
	IBA_mM	CON	x	4.51553	3.85471	3.89169	4.91768
	Treatment	Metabolite	Timepoint	Mean difference	SEM	T	df	P-value
	SOG vs. SCG	2-aminphenol	6	0.387753	0.398546	0.972917	3	0.402353
			24	2.37347	0.392788	6.04263	3	0.0090897
			36	2.64247	0.313016	8.44198	3	0.00348838
	SOG vs. SCG	Succinate	6	0.146393	0.111764	1.30984	3	0.281523
			24	0.493693	0.284402	1.7359	3	0.180984
			36	0.890007	0.236894	3.75698	3	0.0329582
	SOG vs. SCG	IBA	6	-0.478667	0.0380104	-12.593	3	0.00107971
			24	-1.19676	0.40598	-2.94784	3	0.0601293
			36	-1.06945	0.327168	-3.26881	3	0.0468191
	POG vs. PCG	2-aminphenol	6	2.90179	0.106093	27.3514	3	0.000107262
			24	3.60496	0.035326	102.049	1	0.0062382
			36	3.39469	0.0807086	42.0611	3	2.95764e-05
	POG vs. PCG	Acetate	6	1.04825	0.21403	4.8977	3	0.0162882
			24	1.15609	0.264805	4.36581	3	0.0222217
			36	0.882912	0.24862	3.55125	3	0.0380568
	POG vs. PCG	IBA	6	-0.734404	0.268561	-2.73458	3	0.0716638
			24	-0.983807	0.0928031	-10.601	3	0.00179345
			36	-0.593867	0.376556	-1.5771	3	0.21287

## Sheet: Table 1
Group	Age_range	Sex	BMI_range	WC_range	SBP_mmHg	DBP_mmHg	MET_score	MSFsc	TG_mg/dL	HDL-C_mg/dL	Glucose_mg/dL	HOMA-IR
OG	45-52	male	35.00-39.99	108.00-121.99	129.5	91.5	139	4.13	143	43	106	8.61
OG	>60	male	30.00-34.99	108.00-121.99	145	90	2904	3.38	172	59	98	6.53
OG	>60	female	25.00-29.99	94.00-107.99	120	81	2586	3.75	86	62	95	3.31
CG	53-60	female	25.00-29.99	94.00-107.99	154	70	954	4.16	132	68	99	2.37
CG	>60	male	35.00-39.99	122.00-135.99	127	77.5	878		108	49	98	4.07
OG	>60	male	30.00-34.99	94.00-107.99	144	98.5	1770		159	45	90	2.16
OG	45-52	female	30.00-34.99	80.00-93.99	130	92.5	1893		128	71	96	2.37
CG	60-70	male	35.00-39.99	108.00-121.99	140	79	756		160	54	102	9.09
CG	>60	female	30.00-34.99	108.00-121.99	143.5	96.5		2.74	334	51	113	3.88
OG	>60	female	25.00-29.99	94.00-107.99	134.5	86.5	1756	3.94	70	63	97	1.01
CG	53-60	male	25.00-29.99	94.00-107.99	175.5	121	1293		231	47	114	4.39
OG	53-60	female	35.00-39.99	94.00-107.99	138	93.5	1432	4.08	243	56	92	2.93
CG	53-60	female	25.00-29.99	94.00-107.99	135.5	84	1788		202	32	85	4.07
CG	>60	male	30.00-34.99	108.00-121.99	149	90.6667	2034		129	42	121	9.32
OG	>60	male	30.00-34.99	108.00-121.99	141.5	91.5	1386	6.16	141	49	108	5.47
OG	53-60	male	30.00-34.99	122.00-135.99	126.667	82	1257	4.25	122	20	92	3.61
CG	>60	male	30.00-34.99	108.00-121.99	154.5	98.5	2933	3.4	153	45	102	1.99
OG	>60	female	30.00-34.99	94.00-107.99	152	98	480	5.38	186	46	108	3.81
OG	>60	female	25.00-29.99	94.00-107.99	140.333	105.667	1413	3.13	171	56	108	4.83
CG	>60	female	35.00-39.99	108.00-121.99	122.5	79.5	792	2.29	83	49	94	2.04
CG	>60	male	30.00-34.99	94.00-107.99	139.333	80.3333	1095	4.79	168	49	96	4.84
OG	53-60	female	25.00-29.99	94.00-107.99	132	92	1460	3.75	144	50	123	6.83
OG	53-60	female	30.00-34.99	94.00-107.99	140.5	102.5	744	3.33	195	56	94	2.41
CG	>60	female	30.00-34.99	94.00-107.99	179	103.667	777	3.75	205	45	94	4.27
CG	53-60	male	30.00-34.99	108.00-121.99	142.5	99	2586	3.83	252	42	87	3.97
OG	45-52	male	30.00-34.99	94.00-107.99	139.5	91.5	1605	4.53	339	41	81	1.7
OG	45-52	female	25.00-29.99	94.00-107.99	147	101.5	2826	4.92	152	47	92	2.95
CG	45-52	female	≥40.00	108.00-121.99	133	93	1295	3.63	82	55	90	5.44
CG	45-52	male	30.00-34.99	108.00-121.99	149.5	111.5	702	2.54	139	54	106	7.35
OG	45-52	male	25.00-29.99	80.00-93.99	137.5	92.5	2217	3.88	168	57	96	2.13
OG	45-52	female	35.00-39.99	94.00-107.99	160	104.333	2118	3.71	133	54	90	9.98
CG	45-52	male	30.00-34.99	108.00-121.99	183	124.333	660	4.33	104	51	91	3.15
CG6w	53-60	female	30.00-34.99	94.00-107.99	132	85	1554	1.58333	118	63	96	3.48
OG6w	>60	male	25.00-29.99	94.00-107.99	164	97.5	1920	2.66667	173	55	107	4.78
CG6w	>60	male	25.00-29.99	94.00-107.99	148	88	2385		100	61	99	5.43
OG6w	45-52	female	30.00-34.99	108.00-121.99	130.5	97.5	864		126	42	92	3.82
OG6w	45-52	male	35.00-39.99	108.00-121.99	140	90.5	297		308	32	126	14.03
OG6w	>60	female	30.00-34.99	94.00-107.99	128.5	76	4575	3	135	74	127	2.79
CG6w	>60	female	30.00-34.99	94.00-107.99	125	90	1188	4.5	122	110	90	3.11
CG6w	>60	female	30.00-34.99	94.00-107.99	143	102.5	1005	5.375	171	45	96	4.05
CG6w	>60	female	25.00-29.99	94.00-107.99	155.5	97.5	2346	3.27976	186	49	99	5.3
OG6w	45-52	female	35.00-39.99	108.00-121.99	130.5	93.5	1017	3.72024	144	41	82	3.97
OG6w	53-60	male	30.00-34.99	108.00-121.99	144.5	80.5	2537	2.19643	139	36	116	4.27
CG6w	53-60	male	35.00-39.99	122.00-135.99	148	104.5	633	4.25	147	40	91	18.4
OG6w	45-52	female	30.00-34.99	94.00-107.99	131	94	306	2.89286	199	56	119	5.2
CG6w	45-52	male	35.00-39.99	108.00-121.99	135.5	85.5	546	4.125	274	33	91	3.82
OG6w	>60	female	25.00-29.99	94.00-107.99	112	74	546	3.51786	150	42	133	4.96
OG6w	>60	male	30.00-34.99	108.00-121.99	138.333	97	1770	3.91667	182	44	99	3.96
CG6w	53-60	female	30.00-34.99	94.00-107.99	123	88	1558	3.58929	242	54	101	3.79
CG6w	>60	male	25.00-29.99	94.00-107.99	121.5	72.5	1470	4.125	123	42	101	1.7
OG6w	>60	female	25.00-29.99	80.00-93.99	134	89	1038	3.2381	71	72	96	1.94
CG6w	45-52	female	30.00-34.99	94.00-107.99	124.667	87.3333	1493	4.57143	101	68	100	2.12
CG6w	45-52	female	25.00-29.99	94.00-107.99	132.5	77	2186	2.42857	61	64	87	1.74
CG6w	>60	male	30.00-34.99	108.00-121.99	120	75.5	1544	3.875	77	25	93	2.16
CG6w	>60	male	30.00-34.99	94.00-107.99	151	70	2664	4.08333	46	94	98	0.92
OG6w	>60	female	30.00-34.99	94.00-107.99	143	104	2826	3.375	96	49	86	2.42
CG6w	>60	female	25.00-29.99	94.00-107.99	138	89	1413	4.48214	192	54	86	3.84
OG6w	53-60	male	30.00-34.99	108.00-121.99	132.333	91	513	3.58333	89	53	103	1.98
OG6w	>60	female	35.00-39.99	108.00-121.99	120	86	645	2.33333	125	68	88	2.46
OG6w	53-60	male	30.00-34.99	108.00-121.99	139.5	85.5	1596	5.2619	126	47	97	2.75
OG6w	>60	male	30.00-34.99	108.00-121.99	121.5	68	4364	2.33333	113	59	103	2.42
CG6w	>60	female	30.00-34.99	108.00-121.99	150	93	640	4.25	155	49	88	1.67
OG6w	53-60	female	30.00-34.99	94.00-107.99	127	85	636	4.70238	125	40	88	6.19
OG6w	>60	female	30.00-34.99	94.00-107.99	156.5	87.5	3306	4.35119	178	43	125	3.89
CG6w	>60	male	25.00-29.99	94.00-107.99	139.5	74.5	3822		148	36	102	2.92
CG6w	>60	male	25.00-29.99	94.00-107.99	145.5	91	3996	4.14881	204	40	85	1.91

[truncated: 10 more sheets: Supplementary Figure 1, Supplementary Figure 2a, Supplementary Figure 2b, Supplementary Figure 3, Supplementary Figure 4, Supplementary Data 1, Supplementary Data 2, Supplemantary Data 3, Supplementary Data 4, Supplementary Data 5]
